# Supplementary material for: Differential transcriptomic host responses in the early phase of viral and bacterial infections in human lung tissue explants ex vivo
Source: Respir Res. 2024 Oct 12;25:369. doi: 10.1186/s12931-024-02988-8 (PMC11471021; doi:10.1186/s12931-024-02988-8)
Supplement: Supplementary file 2 — Supplementary table 1. [file 12931_2024_2988_MOESM2_ESM.xlsx]

## Sheet: PA vs. C
	Name	baseMean	log2FoldChange	lfcSE	stat	pvalue	padj
1	mdo-miR-1546-5p	0.983396	-29.9998	2.51319	-11.9369	7.6e-33	4.44e-29
2	miR-6856-3p	1.17912	-17.8138	2.46688	-7.22117	5.15e-13	1.51e-09
3	piR_013743	1.13259	-17.8799	2.67484	-6.68449	2.32e-11	4.52e-08
4	piR_010299	1.39277	21.3562	4.21498	5.06674	4.05e-07	0.000591744
5	miR-7974	65.376	-1.87528	0.391609	-4.78864	1.68e-06	0.00196424
6	piR_008624	508.266	1.11856	0.246872	4.53094	5.87e-06	0.00572445
7	piR_011217	89.9229	4.25874	0.985617	4.32089	1.55e-05	0.0129847
8	miR-665	64.686	1.1477	0.268514	4.27427	1.92e-05	0.0140201
9	miR-410-5p	1.26701	16.753	4.21205	3.97739	6.97e-05	0.0396378
10	miR-1247-3p	60.4681	-1.19597	0.303415	-3.94171	8.09e-05	0.0396378
11	miR-1303	159.291	-0.861105	0.219002	-3.93196	8.43e-05	0.0396378
12	piR_000641	37.6867	4.29754	1.09363	3.92962	8.51e-05	0.0396378
13	miR-148b-3p	31862.3	-0.689624	0.176217	-3.91348	9.1e-05	0.0396378
14	miR-27a-5p	7524.7	1.11187	0.284851	3.90334	9.49e-05	0.0396378
15	miR-500a-5p	76.672	-0.764635	0.197097	-3.87948	0.000104682	0.040819
16	miR-548o-3p	209.282	-0.74207	0.192621	-3.8525	0.00011692	0.0427415
17	miR-221-5p	3265.9	-0.514639	0.140153	-3.67197	0.000240692	0.0828122
18	miR-5787	93.7423	-0.600313	0.16515	-3.63496	0.000278026	0.090343
19	miR-194-3p	43.2599	1.09029	0.301482	3.61643	0.000298689	0.091949
20	RNU6-96P	0.78558	15.2697	4.25246	3.5908	0.000329664	0.0944587
21	piR_001229	7.80229	5.14534	1.43588	3.58341	0.00033914	0.0944587
22	miR-339-5p	1664.2	-0.555189	0.156504	-3.54744	0.000388996	0.10342
23	piR_008216	11.8604	3.50231	0.996638	3.51413	0.000441197	0.112198
24	miR-129-5p	311.559	0.923258	0.264889	3.48545	0.000491312	0.119335
25	miR-148a-5p	1964.18	-0.691595	0.198996	-3.47541	0.000510066	0.119335
26	RNU11_RNU11-6P	4212.87	1.37345	0.404658	3.39411	0.000688509	0.154888
27	p-miR-207-1__p-miR-207-2	14.8538	2.30024	0.687408	3.34625	0.000819118	0.174838
28	piR_000796	612.839	-0.963636	0.288491	-3.34027	0.000836973	0.174838
29	let-7f-1-3p	678.646	-0.509081	0.153319	-3.3204	0.000898875	0.181294
30	miR-362-5p	320.453	-0.613876	0.188704	-3.25311	0.00114151	0.215082
31	miR-221-3p	90416.1	-0.391264	0.12076	-3.24001	0.00119524	0.215082
32	miR-146a-3p	27.7136	1.91575	0.592577	3.23291	0.00122535	0.215082
33	piR_015099	10.1804	2.7883	0.862667	3.23218	0.00122849	0.215082
34	piR_017724	34.176	-1.38405	0.428877	-3.22716	0.00125026	0.215082
35	miR-490-3p	119.378	-0.714676	0.224614	-3.18179	0.00146368	0.244601
36	p-miR-247	92507.6	-0.385536	0.12259	-3.14493	0.00166126	0.269909
37	miR-675-5p	66.3213	-1.10279	0.355545	-3.10171	0.00192409	0.302459
38	miR-4773	48.5003	1.69501	0.547956	3.09333	0.00197924	0.302459
39	miR-4687-5p	4.73752	-2.67922	0.867692	-3.08776	0.00201674	0.302459
40	miR-181a-3p	1415.23	-0.392379	0.12745	-3.07869	0.00207916	0.304024
41	miR-675-3p	46.1902	-0.93122	0.30406	-3.06262	0.00219411	0.313008
42	piR_005028	2.05303	3.73807	1.22679	3.04704	0.00231109	0.319652
43	miR-132-5p	9603.02	0.960437	0.315724	3.04202	0.00234998	0.319652
44	miR-335-3p	5779.88	-0.469172	0.155625	-3.01476	0.00257187	0.341883
45	piR_009903	29.6668	2.28768	0.764031	2.99422	0.00275144	0.345441
46	piR_002410	13.2053	-1.51224	0.505139	-2.99371	0.00275604	0.345441
47	RNA5SP272	1.88937	4.20778	1.40656	2.99153	0.00277581	0.345441
48	piR_017845	38.5767	-0.910675	0.30712	-2.96521	0.00302476	0.36858
49	piR_023246	4.79953	2.47163	0.838761	2.94677	0.00321117	0.383308
50	piR_019010	2.36367	4.14959	1.41399	2.93466	0.00333909	0.390607
51	miR-502-3p	586.323	-0.390284	0.133452	-2.92453	0.00344975	0.392812
52	miR-505-3p	2068.25	-0.510897	0.175003	-2.91936	0.0035075	0.392812
53	RNA5SP108	4.43401	3.32448	1.14056	2.91478	0.00355942	0.392812
54	piR_000283	6.27767	3.11675	1.07632	2.89574	0.0037826	0.409089
55	SNORD24	2047.13	-0.53216	0.184109	-2.89046	0.00384679	0.409089
56	miR-324-5p	365.346	-0.588187	0.205574	-2.86119	0.00422051	0.429689
57	piR_005021	4.85283	2.90766	1.01754	2.85752	0.00426961	0.429689
58	piR_017318	178.877	0.561897	0.196711	2.85646	0.0042839	0.429689
59	miR-548ah-5p	6.49431	-2.11653	0.742615	-2.8501	0.00437048	0.429689
60	miR-30c-5p	118561	-0.396451	0.13968	-2.83828	0.00453575	0.429689
61	SNORA23	83.3932	0.795708	0.280689	2.83484	0.00458483	0.429689
62	miR-222-3p	104134	-0.455945	0.160888	-2.83393	0.00459796	0.429689
63	miR-4532	7922.05	-0.461803	0.163076	-2.83183	0.00462821	0.429689
64	miR-4454	195.132	-0.544181	0.193017	-2.81934	0.00481222	0.439792
65	SNORA75_SNORA75	531.209	0.932433	0.335002	2.78337	0.0053798	0.47848
66	miR-345-5p	2124.67	-0.334548	0.120386	-2.77896	0.00545336	0.47848
67	piR_003139	6.96699	2.47006	0.89195	2.76928	0.00561797	0.47848
68	piR_019628	113.765	-0.924867	0.33442	-2.76558	0.00568216	0.47848
69	miR-210-3p	8500.33	-0.496341	0.179479	-2.76546	0.00568434	0.47848
70	piR_007202	2.4528	4.73006	1.7119	2.76305	0.00572638	0.47848
71	piR_013559	90.3172	0.797473	0.291231	2.73829	0.00617604	0.508784
72	piR_003276	4.28591	3.48723	1.27591	2.73312	0.00627378	0.509657
73	piR_018008	2.95708	3.30956	1.21298	2.72845	0.00636333	0.509851
74	miR-4473	146.779	-0.470642	0.173122	-2.71855	0.00655687	0.518258
75	RNU1-52P	2.96559	2.63405	0.97326	2.70642	0.00680132	0.530196
76	piR_007748	2.0066	3.31092	1.22529	2.70215	0.00688919	0.530196
77	RNA5SP413	19.7258	1.02268	0.380396	2.68846	0.00717823	0.538349
78	piR_019632	28.9341	1.06986	0.397953	2.68841	0.00717922	0.538349
79	miR-3941	7.57622	1.9095	0.715438	2.669	0.00760781	0.556279
80	piR_021057	7.92012	2.11771	0.793458	2.66897	0.00760853	0.556279
81	gga-miR-7475-5p	7.02482	-2.27019	0.859806	-2.64035	0.00828201	0.591802
82	SNORA80B	15.6289	1.32786	0.503027	2.63975	0.00829676	0.591802
83	SNORD88B	10.3086	-1.43724	0.54547	-2.63486	0.00841712	0.593153
84	miR-181c-5p	694.698	-0.325634	0.123883	-2.62856	0.00857462	0.596589
85	piR_001571	2.17995	4.22521	1.60972	2.6248	0.00866986	0.596589
86	miR-383-5p	7.97706	-1.49621	0.573749	-2.60777	0.00911334	0.619813
87	RNU2-56P	208.242	1.22127	0.471699	2.58908	0.00962334	0.634159
88	SNORD14D	2171.59	1.11031	0.428846	2.58907	0.00962351	0.634159
89	piR_004150	6687.41	-0.756301	0.292428	-2.58628	0.00970169	0.634159
90	RNU2-24P	327.935	0.51466	0.199149	2.58429	0.00975796	0.634159
91	piR_009525	8.54775	2.00263	0.777688	2.57511	0.0100208	0.641881
92	miR-484	7511.27	-0.517776	0.201272	-2.57251	0.0100963	0.641881
93	SNORA71D	31.1917	-0.933667	0.364428	-2.56201	0.0104069	0.650771
94	piR_002300	6.921	-1.66522	0.650403	-2.56029	0.0104586	0.650771
95	miR-338-5p	2537.23	-0.438034	0.171898	-2.54822	0.0108275	0.656349
96	RNA5SP298	19.1779	-1.21047	0.475203	-2.54726	0.0108571	0.656349
97	SNORD116-15	9.13358	-1.50359	0.590485	-2.54637	0.0108849	0.656349
98	p-miR-138	87.4699	1.17816	0.465414	2.53142	0.0113601	0.678014
99	SNORD107	70.0363	-0.621151	0.246191	-2.52304	0.0116344	0.683634
100	p-miR-235-3__p-miR-235-2__p-miR-235-1	25318.7	-0.539291	0.214462	-2.51463	0.0119159	0.683634
101	miR-3195	5934.63	-0.491236	0.195561	-2.51193	0.0120072	0.683634
102	miR-30b-5p	18053.3	-0.735101	0.293127	-2.5078	0.0121487	0.683634
103	piR_018570	22118.8	-0.971426	0.387716	-2.50551	0.0122274	0.683634
104	SNORD4B	112.218	-0.610353	0.243725	-2.50427	0.0122706	0.683634
105	miR-3612	2.52851	3.49801	1.40123	2.49639	0.0125466	0.683634
106	miR-93-5p	7056.12	-0.331024	0.132606	-2.4963	0.0125497	0.683634
107	piR_003782	7.78266	1.78191	0.716988	2.48527	0.0129454	0.683634
108	RNU6ATAC42P	7.48623	1.78101	0.717576	2.48198	0.0130655	0.683634
109	RNU1-36P	70.8205	0.51059	0.205993	2.47867	0.0131872	0.683634
110	SNORA5C	24.1293	-1.06214	0.428557	-2.47841	0.0131971	0.683634
111	SNORA74A	225.154	-0.460324	0.186236	-2.47173	0.0134462	0.683634
112	RNU2-32P	164.586	1.08216	0.438167	2.46974	0.0135212	0.683634
113	piR_016853	38.7213	0.916891	0.371406	2.4687	0.0135603	0.683634
114	RNU1-65P	12937.9	0.905851	0.367349	2.46591	0.0136666	0.683634
115	RNA5SP513	115.401	0.649405	0.26353	2.46425	0.01373	0.683634
116	miR-147b	119.792	0.710394	0.28844	2.46288	0.0137826	0.683634
117	miR-95-3p	5262.21	-0.466375	0.189408	-2.46227	0.0138059	0.683634
118	piR_008270	2.92611	2.66456	1.08269	2.46106	0.0138527	0.683634
119	miR-652-3p	3892.07	-0.486456	0.197847	-2.45875	0.0139421	0.683634
120	piR_015150	33.3374	1.12604	0.458778	2.45443	0.0141106	0.683634
121	p-miR-251	8.32317	1.45503	0.593687	2.45083	0.0142526	0.683634
122	miR-29a-3p	141549	-0.329463	0.134727	-2.44541	0.0144688	0.683634
123	miR-3182	7153.06	-0.916312	0.374949	-2.44383	0.0145321	0.683634
124	piR_013194	194.757	0.499469	0.204532	2.44201	0.0146057	0.683634
125	piR_010523	26.2776	0.820099	0.335844	2.4419	0.0146101	0.683634
126	piR_022144	22.8085	0.858145	0.352152	2.43686	0.0148153	0.686937
127	miR-769-3p	53.9843	-0.599421	0.246227	-2.43442	0.0149155	0.686937
128	miR-6506-5p	9.81962	-1.36012	0.559893	-2.42925	0.0151303	0.691218
129	RNU1-124P	22.3007	0.919143	0.378792	2.42651	0.0152449	0.691218
130	miR-3129-5p	11.8003	-1.28022	0.529309	-2.41866	0.015578	0.700889
131	miR-671-5p	205.806	-0.600287	0.24907	-2.41011	0.0159477	0.712045
132	SNORD72	32.744	-1.06952	0.445025	-2.40327	0.0162492	0.72001
133	miR-9-5p	705.056	0.636544	0.265936	2.3936	0.016684	0.73372
134	miR-4634	13.3962	-1.00141	0.419096	-2.38945	0.0168736	0.736519
135	miR-1246	104458	1.03111	0.432959	2.38154	0.0172405	0.741749
136	miR-217	25.4994	1.38775	0.582746	2.3814	0.017247	0.741749
137	miR-30e-3p	19853.5	-0.35649	0.150852	-2.36318	0.0181191	0.773565
138	piR_003670	5.82483	1.74757	0.740834	2.35892	0.018328	0.776816
139	miR-23a-5p	178.025	0.67522	0.287788	2.34624	0.0189637	0.792781
140	miR-361-3p	14545.2	-0.267392	0.113977	-2.34601	0.0189758	0.792781
141	RNU6-210P	3.72423	2.01674	0.861264	2.34161	0.0192008	0.796493
142	miR-17-5p	116.642	-0.572638	0.245491	-2.33262	0.0196681	0.810134
143	piR_000681	1.90296	-3.27845	1.41088	-2.32369	0.020142	0.819894
144	RNU7-87P	1.57041	3.05136	1.31361	2.32288	0.0201855	0.819894
145	RNU6-424P	30.5603	0.912835	0.395662	2.30711	0.0210489	0.84907
146	piR_007832	99.6557	0.430126	0.187449	2.29463	0.0217544	0.858227
147	let-7e-3p	514.858	-0.375108	0.163544	-2.29362	0.0218124	0.858227
148	miR-378a-3p	13598.2	-0.359758	0.15689	-2.29306	0.0218446	0.858227
149	miR-424-5p	146.649	-0.496249	0.216654	-2.29052	0.0219912	0.858227
150	piR_020619	7345.36	0.589152	0.257494	2.28802	0.0221362	0.858227
151	piR_015763	2.93927	4.27195	1.86788	2.28705	0.0221926	0.858227
152	miR-523-3p	6.22551	-1.52448	0.667478	-2.28395	0.0223747	0.858227
153	piR_016976	16.176	-1.07934	0.473063	-2.28159	0.0225133	0.858227
154	miR-495-3p	772.133	0.624417	0.273863	2.28004	0.0226054	0.858227
155	miR-3656	2231.51	-0.34783	0.15271	-2.27772	0.0227432	0.858227
156	miR-512-3p	22.4116	-1.15693	0.508736	-2.27413	0.0229584	0.860791
157	piR_016919	3.90346	2.32166	1.02325	2.26892	0.0232733	0.867041
158	SNORA36_SNORA36_SNORA36A	43.4244	1.18005	0.521773	2.26162	0.0237208	0.869341
159	piR_016927	2.3652	3.77905	1.6713	2.26114	0.0237505	0.869341
160	SNORA38B	78.4829	1.96053	0.867243	2.26065	0.0237809	0.869341
161	SNORD46	1040.14	0.65037	0.288079	2.25761	0.02397	0.870809
162	miR-296-5p	95.412	-0.492522	0.218725	-2.25178	0.0243361	0.871355
163	miR-1290	192.867	1.01518	0.450981	2.25104	0.0243828	0.871355
164	piR_020829	13893.9	-0.798486	0.35484	-2.25027	0.0244319	0.871355
165	miR-4697-3p	6.72098	-2.27131	1.01093	-2.24676	0.0246554	0.873996
166	RNU6-30P	15.7636	1.36362	0.611045	2.23161	0.0256406	0.900004
167	RNU1-16P	2.84926	2.32303	1.04136	2.23076	0.0256968	0.900004
168	RNU6-595P	1.53561	3.68054	1.65438	2.22472	0.0260999	0.90439
169	piR_000979	14.746	1.01328	0.456056	2.22184	0.0262941	0.90439
170	piR_006562	2.82691	2.44795	1.10244	2.22048	0.0263864	0.90439
171	p-miR-317	4881.56	-0.279471	0.125906	-2.21968	0.0264405	0.90439
172	piR_003084	1.19483	3.93559	1.77833	2.21308	0.0268919	0.914481
173	miR-378a-5p	243.628	-0.436491	0.197648	-2.20842	0.0272147	0.920108
174	RNA5SP172	1297.07	0.79165	0.359361	2.20294	0.0275992	0.9209
175	miR-9-3p	27.2129	0.94288	0.42805	2.20273	0.0276136	0.9209
176	miR-566	5.0337	1.85856	0.845016	2.19943	0.0278471	0.9209
177	miR-425-3p	1417	-0.307219	0.1397	-2.19914	0.0278679	0.9209
178	miR-323a-3p	163.851	0.556857	0.254648	2.18677	0.0287592	0.942762
179	RNU6-437P	1.65356	3.23787	1.48152	2.1855	0.0288518	0.942762
180	miR-1291	536.164	-0.313939	0.144224	-2.17674	0.0295	0.957881
181	RNA5SP209	9.99996	1.53779	0.707973	2.1721	0.0298482	0.957881
182	miR-6820-3p	8.25146	-1.28881	0.593646	-2.171	0.0299312	0.957881
183	miR-331-3p	1106.01	-0.348817	0.160713	-2.17044	0.0299734	0.957881
184	miR-3654	5.74946	2.1889	1.00948	2.16833	0.0301334	0.957881
185	piR_022028	13.8437	1.31859	0.610308	2.16053	0.0307317	0.968589
186	piR_008033	92.0127	-0.547956	0.253727	-2.15963	0.0308014	0.968589
187	SNORA45A	498.841	0.697197	0.323643	2.15422	0.0312232	0.976603
188	piR_004735	44.1077	0.630052	0.292965	2.15061	0.0315071	0.98024
189	RNU2-14P	63.2472	1.09165	0.511485	2.13428	0.0328198	0.995787
190	piR_012925	171.681	-0.589282	0.276601	-2.13044	0.033135	0.995787
191	miR-106b-3p	6566.86	-0.337091	0.158291	-2.12956	0.0332077	0.995787
192	RNU6-225P	1.81424	-3.53702	1.66163	-2.12864	0.033284	0.995787
193	RNA5SP246	200.255	0.616961	0.289843	2.1286	0.0332873	0.995787
194	miR-1972	203.125	0.577613	0.271423	2.12809	0.0333296	0.995787
195	piR_003674	24.9911	0.733895	0.345062	2.12685	0.0334324	0.995787
196	miR-34a-5p	3727.68	-0.312481	0.146938	-2.12662	0.0334516	0.995787
197	piR_004987	173.705	0.698501	0.328654	2.12534	0.0335583	0.995787
198	miR-15b-5p	3481.23	-0.384508	0.181115	-2.12301	0.033753	0.995787
199	miR-203b-5p	3.95845	-2.05773	0.972899	-2.11505	0.0344259	0.995787
200	miR-23a-3p	76995.8	-0.370708	0.175382	-2.11372	0.034539	0.995787
201	piR_014685	1.19537	3.90813	1.84948	2.11309	0.0345927	0.995787
202	piR_011398	2.18269	3.12849	1.48242	2.11039	0.0348249	0.995787
203	miR-4657	5.79102	1.80408	0.856816	2.10556	0.0352427	0.995787
204	RNA5SP288	91.8975	0.601355	0.285769	2.10434	0.0353484	0.995787
205	RNU4-53P	11.4974	1.15138	0.547385	2.10343	0.0354285	0.995787
206	miR-501-5p	139.072	-0.454501	0.216089	-2.1033	0.0354393	0.995787
207	miR-6507-5p	17.5923	-0.876369	0.416776	-2.10274	0.0354889	0.995787
208	RNA5SP150	1192.63	0.601252	0.286195	2.10084	0.0356547	0.995787
209	miR-20a-5p	5444.12	-0.581766	0.276923	-2.10082	0.0356564	0.995787
210	miR-4291	138.985	-0.361679	0.172471	-2.09704	0.0359901	0.995787
211	RNU6-678P	3.01941	2.02422	0.965737	2.09604	0.0360789	0.995787
212	miR-3911	2.62653	2.70291	1.28963	2.09588	0.0360928	0.995787
213	piR_010065	7.59844	1.05499	0.504332	2.09185	0.0364517	0.999904
214	RNA5SP242	499.046	0.604104	0.288993	2.09038	0.0365839	0.999904
215	p-miR-227	7.35792	-1.33641	0.640834	-2.08543	0.0370305	0.999917
216	RNU6-726P	8.04883	1.15162	0.552676	2.08372	0.0371857	0.999917
217	miR-4755-5p	13.1217	-0.967858	0.464593	-2.08324	0.0372293	0.999917
218	miR-4421	5.50589	1.86262	0.894488	2.08233	0.0373123	0.999917
219	miR-6073	2510.86	0.49056	0.235813	2.08029	0.0374987	0.999917
220	miR-181a-5p	332343	-0.325677	0.156744	-2.07776	0.0377312	0.999917
221	piR_013704	61.4334	0.704534	0.339347	2.07615	0.0378804	0.999917
222	miR-211-5p	20.4206	-1.22111	0.588731	-2.07414	0.0380659	0.999917
223	piR_018858	30.4772	-0.638708	0.308701	-2.06902	0.0385444	0.999917
224	RNU6-650P	3.22747	1.78385	0.862365	2.06856	0.0385875	0.999917
225	piR_016847	1.97239	3.07971	1.49043	2.06632	0.0387986	0.999917
226	piR_001708	4.23393	1.91912	0.92916	2.06543	0.0388822	0.999917
227	RNU2-9P	17.492	1.15594	0.559908	2.06453	0.0389679	0.999917
228	piR_001088	5.39426	-2.16104	1.04768	-2.06268	0.0391427	0.999917
229	piR_013120	2.9906	1.76656	0.857041	2.06123	0.0392808	0.999917
230	RNA5SP115	143.361	0.622138	0.30207	2.05958	0.0394385	0.999917
231	piR_021818	1.59655	3.52774	1.71451	2.05758	0.0396302	0.999917
232	piR_007796	7.77614	1.62555	0.791781	2.05303	0.0400693	0.999917
233	piR_020809	21.3555	-1.10283	0.537552	-2.05158	0.04021	0.999917
234	piR_003310	2.78665	2.5499	1.24416	2.0495	0.0404131	0.999917
235	miR-212-5p	2507.71	0.837986	0.409145	2.04814	0.0405464	0.999917
236	piR_017952	1.22952	3.83491	1.87272	2.04778	0.0405814	0.999917
237	piR_012024	6.68593	1.62033	0.792178	2.04541	0.0408143	0.999917
238	miR-4320	1.80909	3.13497	1.53307	2.04489	0.0408657	0.999917
239	piR_003324	109.425	0.74206	0.363733	2.04013	0.0413378	0.999917
240	RNU6-703P	23.3221	0.820008	0.403924	2.0301	0.042346	0.999917
241	RNU6-889P	5.88304	1.22729	0.604878	2.02899	0.0424598	0.999917
242	miR-3176	113.701	-0.803144	0.395914	-2.02858	0.0425008	0.999917
243	miR-337-3p	129.706	0.549155	0.270711	2.02856	0.0425027	0.999917
244	RNU12-2P_RNU12	5183.29	0.753108	0.371897	2.02505	0.0428626	0.999917
245	miR-769-5p	1617.47	-0.286765	0.141801	-2.02231	0.0431444	0.999917
246	piR_017221	3.09469	-1.91129	0.945126	-2.02226	0.0431496	0.999917
247	miR-548i	14.0039	1.44023	0.712257	2.02207	0.0431689	0.999917
248	SNORD118	502.873	0.571157	0.282475	2.02198	0.0431789	0.999917
249	piR_004152	661.849	-0.607479	0.300522	-2.02141	0.0432371	0.999917
250	miR-223-3p	4679.19	-0.352851	0.174572	-2.02123	0.0432555	0.999917
251	miR-887-3p	56.9803	-0.59594	0.294854	-2.02113	0.043266	0.999917
252	SNORD121A	46.6905	-0.610424	0.302055	-2.0209	0.0432901	0.999917
253	SNORA61	475.073	0.818178	0.405097	2.01971	0.0434134	0.999917
254	piR_023397	7.14943	1.08151	0.536328	2.0165	0.0437478	0.999917
255	miR-6504-3p	1.4266	3.77365	1.87284	2.01493	0.0439117	0.999917
256	piR_020541	2598.8	-0.544453	0.270405	-2.01347	0.0440652	0.999917
257	RNU6-337P	1.32186	3.20989	1.59602	2.01119	0.0443057	0.999917
258	piR_009493	1.27248	2.88691	1.43621	2.01008	0.0444226	0.999917
259	miR-7704	8511.71	-0.264455	0.131725	-2.00763	0.0446829	0.999917
260	miR-873-5p	35.6324	-0.727922	0.363552	-2.00225	0.045258	0.999917
261	miR-577	6.19013	2.06893	1.03383	2.00123	0.0453674	0.999917
262	miR-584-5p	421.816	-0.327903	0.164048	-1.99882	0.0456275	0.999917
263	piR_017848	101.705	0.559369	0.279962	1.99802	0.0457149	0.999917
264	piR_021300	1.37883	-3.3885	1.69729	-1.99642	0.0458883	0.999917
265	RNU1-54P	17.652	0.956087	0.479491	1.99396	0.0461563	0.999917
266	miR-518e-3p	12.4966	-1.223	0.613643	-1.99302	0.0462591	0.999917
267	SNORD94_SNORD9	1184.9	0.340334	0.171064	1.98952	0.0466441	0.999917
268	piR_016002	5.62904	-1.56344	0.786113	-1.98882	0.0467206	0.999917
269	SNORA44	1.55134	2.74812	1.38603	1.98273	0.047398	0.999917
270	miR-487b-3p	203.166	0.421485	0.212683	1.98175	0.0475071	0.999917
271	RNA5SP273_RNA5SP27	283.244	0.553161	0.279326	1.98034	0.0476652	0.999917
272	p-miR-135	106.567	-0.473086	0.239183	-1.97793	0.0479372	0.999917
273	miR-548b-5p	59.7739	0.573102	0.289833	1.97735	0.0480016	0.999917
274	SNORD44	4692.35	-0.280434	0.141923	-1.97596	0.0481589	0.999917
275	piR_019623	8.37034	1.24561	0.630581	1.97534	0.0482299	0.999917
276	RNU6-663P	1.95608	2.64759	1.34069	1.9748	0.0482914	0.999917
277	piR_013215	2.65141	3.05752	1.5496	1.9731	0.0484841	0.999917
278	piR_009236	1.21059	2.88431	1.46216	1.97264	0.048537	0.999917
279	miR-4437	1.11863	3.82844	1.94275	1.97063	0.0487665	0.999917
280	piR_011910	1.45228	-3.2654	1.65898	-1.96831	0.049032	0.999917
281	RNA5SP434	162.623	-0.537605	0.273174	-1.96799	0.0490689	0.999917
282	piR_022281	7.60688	1.21568	0.618743	1.96476	0.0494421	0.999917
283	RNU7-52P	3.81045	1.52251	0.775446	1.9634	0.0496001	0.999917
284	piR_015341	9.4274	-1.4793	0.753751	-1.96258	0.0496952	0.999917
285	miR-1258	18.1747	-0.841553	0.428986	-1.96173	0.0497944	0.999917
286	piR_015068	401.284	0.505725	0.257812	1.9616	0.0498089	0.999917
287	piR_007133	2.69722	-2.96871	1.51472	-1.9599	0.0500072	0.999917
288	SNORA2B	38.9258	-0.702373	0.358427	-1.9596	0.0500425	0.999917
289	miR-136-5p	171.75	0.603467	0.308083	1.95878	0.0501384	0.999917
290	SNORD88_SNORD88A	190.172	-0.382237	0.195215	-1.95804	0.0502257	0.999917
291	piR_012793	17.785	0.951586	0.48673	1.95506	0.0505762	0.999917
292	piR_012402	2.52376	2.39583	1.22549	1.955	0.0505826	0.999917
293	miR-23b-3p	82220.2	-0.354962	0.181757	-1.95295	0.0508257	0.999917
294	RNU6-518P	1.4626	2.44391	1.25159	1.95264	0.0508628	0.999917
295	piR_016735	29879.7	0.51058	0.261926	1.94933	0.0512565	0.999917
296	RNU5F-4P	640.284	0.28603	0.146778	1.94872	0.0513293	0.999917
297	miR-132-3p	15710.4	0.623735	0.320257	1.94761	0.0514618	0.999917
298	miR-641	85.2699	-0.454817	0.23398	-1.94383	0.0519155	0.999917
299	RNU4ATAC12P	4.02236	1.53544	0.790127	1.94328	0.0519824	0.999917
300	miR-6733-5p	10.5174	-1.17389	0.604739	-1.94116	0.0522391	0.999917
301	miR-6746-5p	2.13792	-2.51983	1.29857	-1.94046	0.0523236	0.999917
302	miR-30e-5p	11913.8	-0.45557	0.234866	-1.93971	0.0524154	0.999917
303	piR_018416	1.03021	3.84606	1.98478	1.93777	0.0526508	0.999917
304	RNA5SP409	4.30827	-1.8882	0.974488	-1.93764	0.0526675	0.999917
305	miR-3200-3p	53.3544	-0.560342	0.290008	-1.93216	0.0533399	0.999917
306	miR-340-5p	2303.45	-0.638717	0.330909	-1.93019	0.0535833	0.999917
307	miR-4281	8.68174	-1.15998	0.601517	-1.92842	0.0538029	0.999917
308	piR_002962	1.02834	3.12734	1.62225	1.92778	0.0538827	0.999917
309	p-miR-194	1.22111	-3.53124	1.83299	-1.92649	0.0540432	0.999917
310	piR_005023	10.9659	1.19526	0.62096	1.92486	0.0542471	0.999917
311	RNU6-661P	1.54587	2.77185	1.44021	1.92461	0.0542778	0.999917
312	SNORD3C	1.37274	-2.73404	1.42107	-1.92393	0.0543637	0.999917
313	miR-183-3p	10.5622	1.14425	0.595014	1.92307	0.0544712	0.999917
314	piR_001963	1.01189	-3.341	1.73786	-1.92248	0.0545456	0.999917
315	piR_021171	0.986042	-3.46099	1.80028	-1.92247	0.0545462	0.999917
316	RNU6-233P	388.228	0.361353	0.188318	1.91884	0.0550045	0.999917
317	SCARNA10	176.527	-0.377653	0.197817	-1.90911	0.0562484	0.999917
318	piR_016271	31.7268	0.804368	0.422009	1.90605	0.0566443	0.999917
319	miR-1913	2.773	-2.57906	1.35363	-1.90529	0.0567421	0.999917
320	miR-618	593.471	-0.398209	0.209033	-1.90501	0.056779	0.999917
321	piR_018747	20.8119	1.02327	0.53718	1.90489	0.0567938	0.999917
322	miR-4676-5p	1.96533	2.42713	1.27484	1.90388	0.0569264	0.999917
323	SNORA53	44.2353	-0.603375	0.317165	-1.9024	0.0571189	0.999917
324	piR_019565	50.8714	0.493529	0.259822	1.89949	0.0575002	0.999917
325	miR-3922-5p	6.36683	-1.40475	0.740049	-1.89819	0.0576717	0.999917
326	RNA5SP387	1.70066	-2.40466	1.26802	-1.8964	0.0579078	0.999917
327	piR_002936	1.58941	2.71741	1.43525	1.89334	0.0583127	0.999917
328	miR-185-3p	275.478	-0.299111	0.157996	-1.89315	0.058338	0.999917
329	miR-483-3p	96.8022	-0.700243	0.370067	-1.89221	0.0584634	0.999917
330	piR_021656	1.2221	-3.8003	2.01051	-1.89022	0.058729	0.999917
331	RNU7-156P	3.36301	1.70841	0.904567	1.88865	0.058939	0.999917
332	p-miR-104	7.70096	-1.14026	0.603958	-1.88798	0.0590292	0.999917
333	piR_014522	3.58118	1.75134	0.927653	1.88793	0.0590358	0.999917
334	miR-548an	1.18658	-3.18489	1.68928	-1.88535	0.0593829	0.999917
335	RNA5SP74	401.561	0.516284	0.274295	1.88223	0.0598053	0.999917
336	miR-1237-3p	18.1224	-0.83298	0.4427	-1.88159	0.0598916	0.999917
337	piR_017716	30.0701	-0.676808	0.360005	-1.87999	0.0601088	0.999917
338	piR_016980	29.305	-1.0129	0.539047	-1.87906	0.0602366	0.999917
339	piR_000651	12.9519	1.03862	0.552858	1.87864	0.0602937	0.999917
340	SNORD125	154.65	0.521498	0.277699	1.87793	0.0603912	0.999917
341	RNU2-50P	76.3028	0.806022	0.42922	1.87788	0.0603982	0.999917
342	miR-203b-3p	37.528	-0.685829	0.365443	-1.87671	0.0605582	0.999917
343	p-miR-141-1__p-miR-141-2	12.6005	0.858696	0.458017	1.87481	0.0608186	0.999917
344	SNORD50B	964.242	0.442315	0.236348	1.87146	0.0612816	0.999917
345	miR-497-5p	4292.01	-0.286252	0.153124	-1.86942	0.0615649	0.999917
346	piR_022678	2.3646	2.39298	1.28037	1.86898	0.0616256	0.999917
347	piR_000483	10.5318	0.84396	0.451607	1.86879	0.0616518	0.999917
348	piR_007413	3.69015	1.3952	0.746648	1.86862	0.0616757	0.999917
349	miR-5187-3p	4.25304	-1.59123	0.851616	-1.86849	0.0616939	0.999917
350	SNORD114-22	1238.8	0.392646	0.21055	1.86486	0.062201	0.999917
351	piR_021332	7.16848	0.935524	0.501837	1.8642	0.0622939	0.999917
352	piR_000315	1.22242	-3.13912	1.68423	-1.86384	0.0623447	0.999917
353	let-7g-5p	814402	-0.274868	0.147528	-1.86316	0.0624399	0.999917
354	miR-6855-3p	12.2843	-1.08329	0.582527	-1.85964	0.0629369	0.999917
355	miR-584-3p	5.42472	-1.34247	0.721919	-1.85959	0.0629433	0.999917
356	piR_014751	6.49543	-2.03405	1.09464	-1.85819	0.0631413	0.999917
357	RNA5SP283_RNA5SP28	141.438	0.467469	0.251647	1.85763	0.0632209	0.999917
358	piR_007330	1.14295	2.70202	1.4568	1.85477	0.0636289	0.999917
359	piR_007444	2.90368	2.09131	1.12841	1.85333	0.063835	0.999917
360	miR-1227-3p	84.1526	-0.627535	0.338727	-1.85263	0.0639358	0.999917
361	miR-5196-3p	13.3717	-1.18173	0.638054	-1.85209	0.0640125	0.999917
362	SNORD53	597.994	0.759572	0.410234	1.85156	0.0640896	0.999917
363	miR-223-5p	2448.31	-0.322079	0.17418	-1.84911	0.0644416	0.999917
364	SNORA7B	181.219	-0.344266	0.18619	-1.849	0.0644578	0.999917
365	miR-432-5p	307.4	0.459195	0.248356	1.84894	0.064467	0.999917
366	piR_016290	2.29084	-2.12374	1.14908	-1.8482	0.0645736	0.999917
367	piR_020391	38.7386	-0.600454	0.324921	-1.848	0.0646023	0.999917
368	piR_009034	1.20976	3.51572	1.90374	1.84675	0.0647838	0.999917
369	piR_021727	1.76555	-2.71539	1.47351	-1.8428	0.0653582	0.999917
370	RNU6-903P	2.77956	1.90761	1.03666	1.84015	0.0657459	0.999917
371	piR_009973	2.47171	2.3405	1.272	1.84001	0.0657669	0.999917
372	piR_023218	8.16609	1.09973	0.598004	1.839	0.0659158	0.999917
373	piR_003536	1.28183	3.96281	2.15491	1.83897	0.0659201	0.999917
374	miR-339-3p	3359.65	-0.247967	0.134952	-1.83745	0.0661437	0.999917
375	piR_011734	2.96565	-3.27103	1.78126	-1.83636	0.0663048	0.999917
376	piR_020450	46.7778	0.593787	0.323379	1.83619	0.066329	0.999917
377	piR_020485	3481	0.451529	0.246096	1.83477	0.0665403	0.999917
378	piR_019803	4.01373	1.86892	1.01914	1.83383	0.0666796	0.999917
379	miR-6888-3p	10.2052	-1.14592	0.6249	-1.83376	0.06669	0.999917
380	piR_019103	4.45264	1.31366	0.71641	1.83367	0.0667037	0.999917
381	miR-5581-3p	6.01626	-1.41549	0.772897	-1.83141	0.0670392	0.999917
382	SNORA56	121.345	0.318087	0.173718	1.83106	0.0670923	0.999917
383	miR-1298-5p	12.8818	1.31551	0.718943	1.82979	0.0672817	0.999917
384	SNORD39_SNORD39	2.55327	-2.02753	1.10809	-1.82975	0.0672872	0.999917
385	piR_006285	93.0322	0.444274	0.243758	1.8226	0.0683634	0.999917
386	piR_020582	1481.61	-0.654911	0.359334	-1.82257	0.0683683	0.999917
387	RNA5SP241	17.1317	-0.729829	0.400464	-1.82246	0.0683858	0.999917
388	piR_007336	46.1621	0.740152	0.406215	1.82207	0.0684444	0.999917
389	miR-4999-5p	20.8737	-0.752207	0.412939	-1.82159	0.0685165	0.999917
390	piR_015501	1.35252	3.43488	1.8876	1.81971	0.0688032	0.999917
391	SNORD79	1.69757	2.22233	1.22401	1.81562	0.069429	0.999917
392	piR_019153	4.0148	1.4651	0.807588	1.81417	0.0696512	0.999917
393	piR_018681	64.5612	0.737518	0.406567	1.81401	0.0696758	0.999917
394	miR-874-5p	21.2978	-0.815866	0.45044	-1.81127	0.0700998	0.999917
395	piR_000127	1.86041	-2.63416	1.45461	-1.81091	0.0701551	0.999917
396	RNU2-2P	10.2979	-1.44743	0.79996	-1.80937	0.0703929	0.999917
397	SNORD82_SNORD8	6823.97	-0.209729	0.115953	-1.80875	0.0704901	0.999917
398	miR-1286	2.20726	-2.69449	1.4904	-1.8079	0.070622	0.999917
399	miR-17-3p	179.719	-0.316607	0.175196	-1.80716	0.070738	0.999917
400	miR-511-5p	5825.6	-0.461178	0.255404	-1.80568	0.0709684	0.999917
401	piR_015203	2.08646	2.6366	1.46044	1.80535	0.0710204	0.999917
402	miR-145-5p	40532.5	-0.360957	0.200034	-1.80448	0.0711566	0.999917
403	miR-125a-5p	599614	-0.377735	0.20983	-1.80019	0.0718302	0.999917
404	miR-597-5p	1.15262	2.93364	1.63013	1.79964	0.0719172	0.999917
405	miR-1296-5p	156.712	-0.334768	0.186262	-1.79729	0.0722888	0.999917
406	miR-6126	2.63467	-1.97214	1.09876	-1.79488	0.0726731	0.999917
407	piR_014172	57.8925	-0.41376	0.230653	-1.79386	0.0728352	0.999917
408	piR_011574	3.3737	3.29477	1.83872	1.79189	0.0731509	0.999917
409	RNA5SP222	13.5322	1.3067	0.729584	1.79102	0.07329	0.999917
410	piR_007359	1.21357	3.55622	1.98647	1.79022	0.0734185	0.999917
411	RNU2-27P	31.5622	1.02596	0.574063	1.78719	0.073907	0.999917
412	piR_003893	4.04337	1.23818	0.693582	1.78519	0.07423	0.999917
413	miR-606	5.69335	1.17013	0.655735	1.78446	0.0743496	0.999917
414	piR_000779	1.56386	2.84438	1.59439	1.78398	0.0744262	0.999917
415	miR-660-5p	915.69	-0.33921	0.190331	-1.78221	0.074715	0.999917
416	piR_004962	219.895	0.40804	0.229177	1.78046	0.0750012	0.999917
417	piR_007347	1.93369	2.26427	1.27256	1.7793	0.0751898	0.999917
418	piR_019822	42.1927	-0.667533	0.375267	-1.77882	0.0752691	0.999917
419	piR_003912	1.43929	2.47655	1.39424	1.77627	0.0756881	0.999917
420	RNU6-1245P	4.49267	1.18323	0.666212	1.77605	0.075724	0.999917
421	p-miR-139	1.56872	2.50185	1.4122	1.7716	0.0764616	0.999917
422	piR_012155	18.7282	0.700695	0.395738	1.7706	0.0766268	0.999917
423	miR-20b-5p	130.002	-0.432572	0.244598	-1.7685	0.0769771	0.999917
424	SNORA5A	59.2194	0.663151	0.375196	1.76748	0.0771483	0.999917
425	miR-501-3p	790.837	-0.325917	0.184406	-1.76738	0.0771639	0.999917
426	RNU6-31P	4.80646	2.10526	1.19149	1.76691	0.0772429	0.999917
427	miR-92a-3p	157519	-0.357974	0.202977	-1.76362	0.0777958	0.999917
428	miR-7110-3p	21.9108	-0.928497	0.527371	-1.76062	0.0783036	0.999917
429	RNU4-9P	3.03773	2.10687	1.19801	1.75864	0.0786382	0.999917
430	let-7b-3p	4712.77	-0.300401	0.170971	-1.75703	0.0789127	0.999917
431	piR_001799	4.96152	-1.43142	0.815365	-1.75555	0.0791648	0.999917
432	piR_016552	9.23052	1.20438	0.686381	1.75468	0.0793132	0.999917
433	miR-5701	4719.75	-0.224909	0.128375	-1.75196	0.0797802	0.999917
434	miR-532-5p	12953.2	-0.288156	0.164634	-1.75028	0.0800692	0.999917
435	piR_022663	4.12006	-2.35705	1.34728	-1.74949	0.080206	0.999917
436	SNORD52	4502.32	-0.230987	0.132099	-1.74859	0.0803616	0.999917
437	miR-3065-3p	151.375	-0.402818	0.230393	-1.7484	0.0803951	0.999917
438	RNA5SP214	26.8287	0.628603	0.359665	1.74774	0.0805083	0.999917
439	piR_020401	307.261	0.378175	0.216381	1.74772	0.0805119	0.999917
440	piR_017085	8.99995	-0.908789	0.520672	-1.74541	0.0809127	0.999917
441	miR-500a-3p	416.426	-0.27132	0.155658	-1.74305	0.0813246	0.999917
442	RNA5SP155	2.33095	1.91994	1.10288	1.74085	0.0817102	0.999917
443	piR_013258	11.7924	1.16399	0.668963	1.73999	0.0818616	0.999917
444	RNU6-875P	66.4466	0.428078	0.246106	1.73941	0.0819633	0.999917
445	miR-6877-5p	13.6324	-0.799494	0.459706	-1.73914	0.08201	0.999917
446	piR_003617	1.68107	-3.08145	1.77204	-1.73893	0.0820475	0.999917
447	miR-548ai__miR-570-5p	3.0365	-2.11102	1.21437	-1.73836	0.0821466	0.999917
448	piR_001633	5.11402	2.19055	1.2614	1.7366	0.0824578	0.999917
449	RNU6-277P	1.03746	3.7306	2.15043	1.73481	0.0827736	0.999917
450	miR-1323	16.8194	-0.815869	0.47068	-1.73338	0.0830275	0.999917
451	miR-129-1-3p	3.96411	1.91144	1.10374	1.73178	0.0833125	0.999917
452	piR_014406	2.63109	3.46484	2.00101	1.73154	0.083355	0.999917
453	miR-3151-3p	72.7901	-0.557659	0.322984	-1.72659	0.0842418	0.999917
454	piR_010360	2.87712	2.11801	1.22672	1.72656	0.084247	0.999917
455	miR-4443	766.024	0.492148	0.285238	1.72539	0.0844572	0.999917
456	piR_003435	1.26464	-2.74302	1.59013	-1.72503	0.0845226	0.999917
457	miR-139-3p	1532.08	-0.420809	0.244072	-1.72412	0.0846866	0.999917
458	piR_000203	30.2833	0.679484	0.394308	1.72323	0.0848467	0.999917
459	miR-598-5p	4.03054	-1.65941	0.963195	-1.72281	0.0849224	0.999917
460	miR-323b-3p	32.7209	0.589425	0.342265	1.72213	0.0850461	0.999917
461	piR_002161	1.11451	2.78805	1.61941	1.72165	0.0851329	0.999917
462	piR_017002	2.93059	1.60855	0.93493	1.7205	0.0853409	0.999917
463	miR-4298	3.3315	1.81296	1.0539	1.72023	0.0853902	0.999917
464	miR-1247-5p	243.731	-0.440492	0.256314	-1.71856	0.0856943	0.999917
465	RNU6-837P	2.15556	2.55522	1.49002	1.7149	0.0863642	0.999917
466	let-7c-3p	108.041	-0.392852	0.229619	-1.71089	0.087102	0.999917
467	RNU6-994P	16.1001	0.659771	0.385877	1.70979	0.0873038	0.999917
468	RNA5SP518	2.20761	2.04759	1.19806	1.70909	0.0874342	0.999917
469	RNU4-18P	2.74691	1.54542	0.904922	1.70779	0.0876752	0.999917
470	RNA5SP346_RNA5SP34	4.11946	-1.41389	0.828161	-1.70726	0.0877733	0.999917
471	miR-324-3p	613.028	-0.302959	0.177468	-1.70712	0.0877999	0.999917
472	miR-4796-5p	13.384	0.986245	0.577863	1.70671	0.0878755	0.999917
473	RNU6-652P	1.3942	2.62067	1.53622	1.70592	0.0880233	0.999917
474	piR_007819	6.39287	1.28043	0.752255	1.70212	0.088732	0.999917
475	RNU2-30P	41.2958	0.535127	0.314446	1.70181	0.0887916	0.999917
476	RNA5SP431	10.0863	0.779625	0.458219	1.70143	0.0888632	0.999917
477	miR-3154	22.6033	-0.779527	0.458247	-1.70111	0.088923	0.999917
478	RNU6-68P	2.54307	-2.62568	1.54376	-1.70084	0.0889736	0.999917
479	piR_019424	1.34736	2.26591	1.33382	1.69881	0.0893543	0.999917
480	piR_001212	1.46031	2.84732	1.67688	1.69798	0.0895107	0.999917
481	piR_013974	8.68648	4.16953	2.45821	1.69617	0.0898544	0.999917
482	piR_007851	4.15487	-1.87284	1.10422	-1.69607	0.0898725	0.999917
483	miR-3617-3p	7.87872	-1.17675	0.69391	-1.69582	0.0899201	0.999917
484	SNORA5B	1.49008	2.47728	1.46203	1.69441	0.090187	0.999917
485	miR-6730-3p	1.96389	-2.1183	1.251	-1.69328	0.0904021	0.999917
486	miR-363-5p	12.4667	-0.873993	0.516169	-1.69323	0.0904113	0.999917
487	SNORD116-22	12.4161	0.797943	0.471484	1.69241	0.090568	0.999917
488	SNORD114-21	233.537	0.335131	0.198101	1.69171	0.0907004	0.999917
489	piR_017138	65.7601	0.473423	0.280003	1.69078	0.0908793	0.999917
490	RNU2-8P	6.36956	1.18118	0.699062	1.68967	0.0910919	0.999917
491	piR_016956	2.77038	-2.00036	1.18686	-1.68541	0.0919089	0.999917
492	piR_000015	2.29848	2.24057	1.33069	1.68377	0.0922258	0.999917
493	miR-6859-5p	13.9813	0.909458	0.540623	1.68224	0.0925221	0.999917
494	miR-30d-5p	608541	-0.270216	0.160631	-1.68222	0.0925258	0.999917
495	miR-4781-3p	62.2896	-0.529258	0.314709	-1.68174	0.0926201	0.999917
496	SNORD115-39	2.10149	2.55212	1.51785	1.68141	0.0926827	0.999917
497	miR-326	1237.08	-0.446588	0.265656	-1.68108	0.0927482	0.999917
498	RNA5SP52_RNA5SP521_RNA5SP522	5.85564	-1.20689	0.717962	-1.681	0.0927627	0.999917
499	piR_019241	3.44146	-2.4103	1.43468	-1.68002	0.0929526	0.999917
500	miR-361-5p	3701.85	-0.247141	0.147158	-1.67943	0.0930686	0.999917
501	let-7d-5p	88145.6	-0.26626	0.158627	-1.67853	0.093244	0.999917
502	miR-29b-2-5p	327.181	-0.352264	0.209919	-1.67809	0.0933292	0.999917
503	piR_009839	1.92797	2.57983	1.53808	1.67731	0.0934824	0.999917
504	piR_003678	20.297	0.821983	0.490508	1.67578	0.0937815	0.999917
505	miR-548a-3p	15.5358	0.963466	0.575021	1.67553	0.0938298	0.999917
506	miR-7106-3p	2.96007	-2.44078	1.45679	-1.67545	0.0938468	0.999917
507	piR_002286	51.1557	0.494733	0.295499	1.67423	0.0940854	0.999917
508	RNU6-260P	2.41691	1.8762	1.12072	1.67409	0.0941124	0.999917
509	RNU6-1234P	2.02969	2.13015	1.27549	1.67006	0.0949081	0.999917
510	miR-199a-5p	72870.3	-0.248554	0.148993	-1.66822	0.0952714	0.999917
511	RNA5SP415	3.62977	-1.38996	0.83341	-1.6678	0.0953554	0.999917
512	miR-6786-5p	4.44857	-2.47672	1.48525	-1.66755	0.0954057	0.999917
513	piR_004234	1.40136	2.82659	1.69709	1.66555	0.0958027	0.999917
514	piR_001788	1.49499	-2.54057	1.52675	-1.66404	0.0961046	0.999917
515	miR-204-5p	2502.96	0.606231	0.364425	1.66353	0.0962074	0.999917
516	miR-130a-5p	42.0876	-0.572958	0.344438	-1.66346	0.0962207	0.999917
517	miR-579-5p	23.6239	-0.74482	0.448115	-1.66212	0.0964893	0.999917
518	RNU1-77P	5.31374	1.08551	0.654116	1.65951	0.0970135	0.999917
519	RNU6-864P	3.46624	1.76529	1.06459	1.65819	0.0972786	0.999917
520	piR_021266	2.61691	1.78742	1.07837	1.65753	0.0974133	0.999917
521	miR-378g	27.0435	-0.517249	0.31236	-1.65594	0.097734	0.999917
522	piR_021706	13.221	0.675969	0.408316	1.65551	0.097822	0.999917
523	RNU6-723P	2.29829	1.93874	1.17188	1.65439	0.0980489	0.999917
524	RNA5SP412	2.28198	-2.12825	1.2885	-1.65172	0.0985907	0.999917
525	piR_016996	1.4011	-3.02033	1.82922	-1.65116	0.0987061	0.999917
526	piR_010962	3.07161	2.10846	1.27854	1.64911	0.0991244	0.999917
527	piR_016754	3.72002	1.81883	1.10338	1.64842	0.0992661	0.999917
528	p-miR-115-1__p-miR-115-2	2.719	1.70699	1.03567	1.6482	0.0993114	0.999917
529	SNORD95_SNORD95	11.4917	-0.777629	0.472159	-1.64696	0.0995658	0.999917
530	piR_015905	1.02292	2.72196	1.65334	1.64634	0.0996932	0.999917
531	miR-485-5p	339.665	0.477019	0.289756	1.64627	0.0997072	0.999917
532	piR_009744	1.88805	1.77741	1.08069	1.6447	0.100031	0.999917
533	piR_011328	3.74913	6.04564	3.67606	1.6446	0.100053	0.999917
534	p-miR-34	2.28384	-2.2318	1.35802	-1.64342	0.100297	0.999917
535	RNA5SP502	3.14138	1.49439	0.91013	1.64195	0.100599	0.999917
536	piR_010240	1.57693	2.74844	1.67438	1.64147	0.1007	0.999917
537	RNU6-1054P	1.57002	-2.50796	1.5281	-1.64123	0.10075	0.999917
538	miR-4426	3.54821	1.94995	1.18928	1.6396	0.101089	0.999917
539	piR_002852	120.28	0.407063	0.248476	1.63824	0.101372	0.999917
540	miR-942-3p	5.32513	-1.23138	0.751762	-1.63799	0.101423	0.999917
541	miR-6787-3p	26.3848	-0.679077	0.414847	-1.63693	0.101644	0.999917
542	p-miR-223	1.81116	-1.98908	1.21633	-1.63531	0.101985	0.999917
543	miR-590-3p	55.8302	-1.13343	0.69312	-1.63525	0.101997	0.999917
544	piR_014099	2.12021	1.96604	1.20354	1.63355	0.102353	0.999917
545	piR_004211	8.78037	0.845516	0.51779	1.63293	0.102484	0.999917
546	RNU6-472P	1.11053	2.64717	1.62145	1.6326	0.102554	0.999917
547	piR_019949	1502.69	0.639235	0.391656	1.63213	0.102651	0.999917
548	RNA5SP467	3.72515	1.48143	0.907902	1.6317	0.102742	0.999917
549	RNA5SP177	1.95069	2.29728	1.40852	1.63099	0.102892	0.999917
550	p-miR-105	40.561	0.491086	0.301104	1.63095	0.102901	0.999917
551	piR_020893	2.3157	-2.07943	1.27578	-1.62993	0.103117	0.999917
552	miR-191-5p	97277	-0.249601	0.153219	-1.62905	0.103302	0.999917
553	SNORD14A	88.8341	0.340096	0.208799	1.62882	0.103352	0.999917
554	piR_006152	54.6653	0.557043	0.342155	1.62804	0.103516	0.999917
555	miR-3192-5p	3.11246	1.75218	1.07657	1.62756	0.103618	0.999917
556	piR_009256	2.74811	1.7478	1.07392	1.6275	0.103632	0.999917
557	p-miR-15	27.3085	-0.583024	0.358286	-1.62726	0.103682	0.999917
558	piR_007941	2.37529	-1.9417	1.19325	-1.62724	0.103686	0.999917
559	piR_000121	1.52986	-3.01183	1.85277	-1.62558	0.104039	0.999917
560	miR-431-3p	21.2652	0.578338	0.355854	1.62521	0.104117	0.999917
561	miR-3180-3p	6.56223	-1.13484	0.700593	-1.61983	0.10527	0.999917
562	RNU6-528P	9.40694	0.753743	0.465376	1.61964	0.105309	0.999917
563	piR_008281	2.43713	-1.62836	1.00563	-1.61924	0.105395	0.999917
564	miR-15a-5p	555.48	-0.310407	0.191708	-1.61917	0.105411	0.999917
565	SNORA59B	227.953	0.221039	0.136517	1.61913	0.105419	0.999917
566	SCARNA12	265.529	0.532398	0.329222	1.61714	0.105848	0.999917
567	piR_018913	2.1722	2.4989	1.54587	1.6165	0.105986	0.999917
568	miR-135a-5p	509.839	-0.460077	0.284842	-1.6152	0.106268	0.999917
569	miR-190b	396.883	1.2441	0.770451	1.61477	0.10636	0.999917
570	miR-3115	3.39697	1.97815	1.22867	1.60999	0.107401	0.999917
571	miR-379-5p	1529.51	0.469857	0.291919	1.60955	0.107497	0.999917
572	RNU6-1061P	2.45071	1.83765	1.14177	1.60948	0.107512	0.999917
573	piR_021682	5.01234	1.46554	0.910759	1.60914	0.107585	0.999917
574	SNORD42B	359.929	-0.180285	0.112086	-1.60846	0.107734	0.999917
575	miR-5690	15.2282	-0.933797	0.580708	-1.60803	0.107828	0.999917
576	miR-664b-3p	46.1027	-0.523381	0.325527	-1.60779	0.10788	0.999917
577	miR-155-5p	39067.7	0.336235	0.209281	1.60662	0.108138	0.999917
578	piR_005931	2.33912	1.97451	1.22926	1.60626	0.108216	0.999917
579	piR_005940	1.81472	2.79552	1.74084	1.60585	0.108307	0.999917
580	RNU7-160P	2.18519	1.95669	1.21856	1.60574	0.108331	0.999917
581	piR_023135	1.45192	4.05403	2.52554	1.60522	0.108446	0.999917
582	piR_003343	10.4412	-0.803749	0.501342	-1.60319	0.108892	0.999917
583	piR_006613	14.8588	0.911846	0.569378	1.60148	0.109272	0.999917
584	miR-4762-5p	1.30538	2.70859	1.69302	1.59986	0.10963	0.999917
585	piR_000925	3.85456	1.57193	0.983006	1.5991	0.109797	0.999917
586	piR_017954	3.89272	5.71722	3.57633	1.59863	0.109903	0.999917
587	piR_011537	4.35086	1.52528	0.954599	1.59782	0.110083	0.999917
588	RNU6-1064P	2.58756	1.80155	1.12803	1.59708	0.110249	0.999917
589	miR-493-3p	1666.69	0.382091	0.239361	1.5963	0.110423	0.999917
590	miR-33a-5p	16.8249	-1.07976	0.676441	-1.59624	0.110436	0.999917
591	piR_014188	1.23686	-2.47595	1.55173	-1.59561	0.110577	0.999917
592	piR_013125	1.39241	3.56485	2.2342	1.59558	0.110582	0.999917
593	miR-874-3p	1322.15	-0.362461	0.227189	-1.59542	0.110619	0.999917
594	RNA5SP62	18.3334	0.63835	0.400131	1.59535	0.110633	0.999917
595	miR-941	6475.63	-0.320433	0.200856	-1.59534	0.110637	0.999917
596	piR_013202	1.066	2.56922	1.61396	1.59187	0.111414	0.999917
597	piR_000718	1.02876	-3.14428	1.9758	-1.59139	0.111521	0.999917
598	miR-6844	9.4419	0.875133	0.5501	1.59086	0.11164	0.999917
599	RNVU1-15_RNVU1-1	22.4519	0.701689	0.44108	1.59084	0.111645	0.999917
600	p-miR-122	1.65608	-2.81667	1.77099	-1.59045	0.111734	0.999917
601	miR-4743-5p	6.66989	1.00341	0.631059	1.59004	0.111825	0.999917
602	miR-6785-3p	1.31918	-2.50118	1.57323	-1.58984	0.11187	0.999917
603	piR_008006	1.03917	2.9376	1.84802	1.58959	0.111927	0.999917
604	RNU7-81P	2.11766	1.68083	1.05844	1.58802	0.112282	0.999917
605	piR_007628	5.83011	1.22373	0.7707	1.58782	0.112326	0.999917
606	p-miR-330	100552	0.298517	0.188212	1.58607	0.112724	0.999917
607	RNA5SP457	2.11077	1.62637	1.02784	1.58231	0.113578	0.999917
608	miR-6845-3p	3.15835	-1.98536	1.25484	-1.58216	0.113614	0.999917
609	piR_005490	3.14594	-1.7704	1.11957	-1.58132	0.113805	0.999917
610	miR-1273e	47.9567	0.444831	0.281383	1.58087	0.113907	0.999917
611	piR_014440	2.36959	-2.31947	1.46741	-1.58066	0.113956	0.999917
612	miR-3670	6.87053	-1.10171	0.697357	-1.57983	0.114146	0.999917
613	miR-3944-3p	3.94197	-1.78986	1.13374	-1.57872	0.1144	0.999917
614	SNORA60	211.612	0.510861	0.323922	1.57711	0.114771	0.999917
615	piR_010610	2.75955	-1.85561	1.17674	-1.5769	0.114818	0.999917
616	miR-1287-5p	443.058	-0.287297	0.182235	-1.57652	0.114905	0.999917
617	miR-107	432.632	-0.252098	0.159967	-1.57593	0.115042	0.999917
618	RNU6-1140P	5.05531	1.37822	0.874659	1.57572	0.11509	0.999917
619	SNORD49A	8048.1	0.464268	0.294646	1.57568	0.1151	0.999917
620	RNU1-114P	1.21264	2.51034	1.59448	1.57439	0.115396	0.999917
621	miR-6807-5p	6.03974	1.02559	0.651465	1.57429	0.115421	0.999917
622	piR_012802	1.91124	-1.94512	1.23651	-1.57308	0.115701	0.999917
623	miR-6838-5p	4.20767	1.38938	0.88379	1.57207	0.115935	0.999917
624	piR_015825	2.15909	-2.28908	1.45755	-1.5705	0.116298	0.999917
625	miR-654-5p	148.107	0.497308	0.316917	1.56921	0.1166	0.999917
626	miR-1273g-3p	1665.34	0.265327	0.169209	1.56804	0.116871	0.999917
627	piR_002897	1.99922	2.05336	1.31071	1.56661	0.117207	0.999917
628	piR_015733	19.1769	0.567208	0.36219	1.56605	0.117337	0.999917
629	SNORD25	3157.13	-0.236202	0.150917	-1.56511	0.117557	0.999917
630	piR_019912	1452.9	-0.324687	0.207511	-1.56468	0.117659	0.999917
631	SNORA7A	92.8994	-0.392771	0.251438	-1.5621	0.118264	0.999917
632	RNU6-153P	3.24897	1.30638	0.836417	1.56188	0.118317	0.999917
633	piR_013857	3.02373	-1.92396	1.23193	-1.56174	0.118349	0.999917
634	piR_018872	0.962771	4.75919	3.04772	1.56156	0.118393	0.999917
635	SNORD70	279.075	-0.262971	0.168434	-1.56127	0.11846	0.999917
636	RNU6-1126P	3.08479	1.38873	0.889837	1.56066	0.118604	0.999917
637	miR-124-5p	1.72376	-2.82098	1.80768	-1.56055	0.118629	0.999917
638	miR-26b-3p	467.042	-0.2808	0.179969	-1.56027	0.118696	0.999917
639	miR-656-3p	32.9691	1.59519	1.02308	1.5592	0.118949	0.999917
640	piR_020655	2.1468	-1.73379	1.11214	-1.55897	0.119004	0.999917
641	miR-885-5p	68.2498	-0.411486	0.264047	-1.55838	0.119143	0.999917
642	piR_000616	1.80715	2.06074	1.32282	1.55784	0.119271	0.999917
643	piR_020499	5915.26	-0.624898	0.401224	-1.55748	0.119357	0.999917
644	SNORA31_SNORA31_SNORA3_SNORA3	58.5387	0.377168	0.242186	1.55735	0.119387	0.999917
645	piR_008768	4.9148	-1.30274	0.837165	-1.55613	0.119678	0.999917
646	piR_007518	1.77816	2.65868	1.70878	1.5559	0.119732	0.999917
647	miR-130a-3p	3092.67	-0.263748	0.169576	-1.55533	0.119866	0.999917
648	RNU6-766P	1.72067	1.92922	1.24224	1.55302	0.120419	0.999917
649	SNORD114-12	172.737	0.302412	0.194865	1.5519	0.120686	0.999917
650	miR-369-5p	320.19	0.429099	0.276528	1.55174	0.120725	0.999917
651	miR-660-3p	10.486	-0.951136	0.613188	-1.55113	0.12087	0.999917
652	miR-3667-5p	1.29551	-3.55082	2.29038	-1.55032	0.121065	0.999917
653	miR-7155-3p	21.8579	-0.648602	0.418531	-1.54971	0.121211	0.999917
654	RNU6-367P	1.41619	2.15057	1.38811	1.54928	0.121313	0.999917
655	piR_013390	1.83229	1.60638	1.0369	1.54922	0.121328	0.999917
656	miR-1343-3p	52.6768	-0.577571	0.373115	-1.54797	0.121629	0.999917
657	piR_003256	1.98305	1.81633	1.17418	1.54689	0.121889	0.999917
658	p-miR-116	56.0862	0.50337	0.325674	1.54563	0.122195	0.999917
659	SNORD45C	140.306	-0.461718	0.29915	-1.54343	0.122726	0.999917
660	piR_021839	1.8261	-2.77714	1.80442	-1.53907	0.123787	0.999917
661	miR-3605-3p	568.244	-0.339195	0.220407	-1.53895	0.123817	0.999917
662	RNU6-120P	3.10609	-1.33854	0.870003	-1.53854	0.123916	0.999917
663	miR-374b-3p	108.449	-0.509943	0.331749	-1.53714	0.12426	0.999917
664	p-miR-4	8.93413	0.873669	0.568671	1.53633	0.124456	0.999917
665	piR_011189	9.78741	-0.717448	0.467155	-1.53578	0.124592	0.999917
666	miR-3157-3p	19.9539	0.638527	0.415778	1.53574	0.124602	0.999917
667	piR_010862	3.85521	1.54051	1.00364	1.53493	0.1248	0.999917
668	piR_021383	3.01214	2.06911	1.34802	1.53493	0.124802	0.999917
669	miR-365a-3p__miR-365b-3p	855.434	-0.336208	0.219263	-1.53336	0.125187	0.999917
670	RNU6-1215P	1.40915	2.11312	1.3791	1.53224	0.125463	0.999917
671	SNORD92	657.1	0.352225	0.230036	1.53117	0.125727	0.999917
672	miR-4288	1.23037	2.5999	1.69817	1.531	0.125769	0.999917
673	piR_020137	1.69245	1.76471	1.15336	1.53006	0.126003	0.999917
674	piR_017302	13.5967	-0.838193	0.548273	-1.52879	0.126317	0.999917
675	piR_009502	69.1658	-0.59599	0.389903	-1.52856	0.126373	0.999917
676	miR-6777-3p	11.4237	-0.907441	0.594007	-1.52766	0.126597	0.999917
677	miR-585-3p	18.7083	-0.637221	0.417129	-1.52764	0.126603	0.999917
678	piR_017081	24.5875	0.627408	0.410819	1.52721	0.126708	0.999917
679	RNU2-17P	14.1254	0.785346	0.51427	1.52711	0.126734	0.999917
680	RNA5SP366	7.77257	-1.1526	0.755638	-1.52533	0.127176	0.999917
681	RNU6-64P	1.09807	-2.85555	1.87228	-1.52517	0.127216	0.999917
682	miR-486-5p	12527	-0.377042	0.247428	-1.52384	0.127548	0.999917
683	miR-16-1-3p	5.61771	-1.11154	0.730104	-1.52244	0.127899	0.999917
684	miR-873-3p	8.22359	-0.950845	0.624599	-1.52233	0.127927	0.999917
685	SNORD1B	986.602	-0.222253	0.146082	-1.52142	0.128155	0.999917
686	p-miR-300	1.74108	1.99351	1.31162	1.51988	0.12854	0.999917
687	miR-3194-3p	16.1693	0.656519	0.431965	1.51984	0.12855	0.999917
688	piR_007587	6.18155	1.14661	0.754447	1.5198	0.128562	0.999917
689	piR_016245	5.65544	-1.16695	0.768661	-1.51816	0.128973	0.999917
690	miR-186-5p	18752.5	-0.262327	0.173015	-1.51621	0.129467	0.999917
691	miR-3620-5p	9.38133	-0.864659	0.570585	-1.51539	0.129674	0.999917
692	RNU6-567P	1.29422	2.71428	1.79222	1.51448	0.129905	0.999917
693	miR-1238-3p	1.78883	-1.97693	1.30618	-1.51352	0.130148	0.999917
694	piR_009646	1.49533	2.24081	1.48064	1.51341	0.130177	0.999917
695	piR_014123	10.1157	3.87156	2.5588	1.51304	0.13027	0.999917
696	piR_008547	7.81922	-1.08861	0.719869	-1.51224	0.130474	0.999917
697	p-miR-49	3.78659	1.7618	1.16537	1.51179	0.130588	0.999917
698	miR-181b-5p	46076.7	-0.213046	0.140995	-1.51102	0.130784	0.999917
699	SNORA28	54.2746	0.710252	0.470218	1.51047	0.130923	0.999917
700	SNORD71	3594.72	0.310454	0.205648	1.50964	0.131136	0.999917
701	SNORA58_SNORA58	1.88162	-1.91411	1.26841	-1.50905	0.131285	0.999917
702	miR-135b-3p	30.6931	-0.630149	0.418395	-1.50611	0.132039	0.999917
703	miR-3614-3p	13.8576	-0.813936	0.540672	-1.50542	0.132217	0.999917
704	piR_003183	1.64478	-2.36624	1.57216	-1.50509	0.1323	0.999917
705	SNORA64_SNORA64	1.7087	2.24518	1.4921	1.50471	0.132399	0.999917
706	piR_009898	3.20326	1.71549	1.14099	1.50351	0.132707	0.999917
707	piR_006239	5.77768	1.0581	0.703919	1.50316	0.132799	0.999917
708	piR_009297	1.18449	-2.72515	1.81306	-1.50307	0.132821	0.999917
709	piR_014268	1.63575	2.60686	1.73576	1.50186	0.133134	0.999917
710	miR-582-3p	344.754	-0.496306	0.330732	-1.50063	0.133452	0.999917
711	piR_013755	119.19	0.360764	0.240594	1.49948	0.13375	0.999917
712	miR-27b-5p	1471.12	-0.269517	0.179792	-1.49904	0.133863	0.999917
713	RNU6-998P	4.73263	-1.04973	0.700645	-1.49823	0.134073	0.999917
714	p-miR-151	0.941289	3.25154	2.17178	1.49718	0.134347	0.999917
715	miR-7152-5p	3.49571	1.43791	0.960487	1.49706	0.134376	0.999917
716	miR-1908-5p	41.8584	-0.627356	0.419091	-1.49695	0.134407	0.999917
717	piR_020521	1.457	2.69339	1.79937	1.49685	0.134432	0.999917
718	piR_007377	16.452	0.581203	0.388555	1.49581	0.134704	0.999917
719	piR_007121	2.21432	2.03988	1.36471	1.49473	0.134986	0.999917
720	miR-125b-2-3p	1970.28	-0.239647	0.160329	-1.49472	0.134988	0.999917
721	SNORA70E	1.74061	2.61323	1.75103	1.49239	0.135596	0.999917
722	piR_023337	1.91075	1.78237	1.19451	1.49214	0.135663	0.999917
723	piR_006754	1.65419	2.74342	1.83901	1.49179	0.135755	0.999917
724	RNA5SP238	6.71013	0.971195	0.65156	1.49057	0.136075	0.999917
725	hsv2-miR-H10	15.2801	-1.06241	0.712949	-1.49016	0.136183	0.999917
726	piR_018088	1.45615	2.16226	1.45133	1.48985	0.136263	0.999917
727	miR-3148	6.82297	1.11667	0.749707	1.48948	0.136362	0.999917
728	SNORD36C	507.285	-0.211896	0.142275	-1.48935	0.136396	0.999917
729	piR_007784	1.54696	-2.60463	1.74935	-1.48891	0.136511	0.999917
730	RNU1-75P	3.43811	-1.76793	1.18975	-1.48597	0.137288	0.999917
731	SNORA21	60.0192	0.659322	0.444352	1.48378	0.137867	0.999917
732	miR-329-3p	241.607	0.380643	0.256593	1.48345	0.137955	0.999917
733	piR_002805	1.60658	-2.96858	2.00156	-1.48314	0.138038	0.999917
734	piR_001639	1.38097	-2.40884	1.62432	-1.48299	0.138078	0.999917
735	piR_009133	1.05145	-2.99892	2.02268	-1.48264	0.138169	0.999917
736	RNU6-1338P	2.373	1.45385	0.980633	1.48257	0.13819	0.999917
737	piR_006812	1.80071	2.01419	1.35961	1.48145	0.138486	0.999917
738	miR-133a-5p	22.0647	-0.732038	0.494362	-1.48077	0.138667	0.999917
739	piR_020357	8.24106	-1.21172	0.818809	-1.47986	0.138911	0.999917
740	miR-6796-3p	4.53939	-1.76899	1.19647	-1.4785	0.139273	0.999917
741	pma-miR-29d-3p	3.50157	-1.34878	0.91245	-1.47819	0.139356	0.999917
742	piR_008293	1.17126	2.32354	1.5729	1.47723	0.139614	0.999917
743	miR-6817-3p	3.15619	1.55517	1.05355	1.47612	0.139911	0.999917
744	RNA5SP49_RNA5SP495	11.0851	0.730035	0.49486	1.47523	0.140149	0.999917
745	miR-6774-3p	21.7657	-0.737169	0.500009	-1.47431	0.140397	0.999917
746	RNU6-1084P	1.95789	2.27485	1.54425	1.47311	0.140722	0.999917
747	miR-3181	1.34812	2.51421	1.70725	1.47266	0.140842	0.999917
748	miR-423-3p	46698.5	-0.274284	0.186262	-1.47257	0.140867	0.999917
749	RNA5SP281	4.73335	1.0881	0.739035	1.47233	0.140932	0.999917
750	miR-224-5p	11129.2	-0.255123	0.17337	-1.47155	0.141141	0.999917
751	piR_004446	2.14652	-1.50329	1.02177	-1.47126	0.141221	0.999917
752	miR-1911-5p	1.95278	-2.30227	1.56514	-1.47096	0.141301	0.999917
753	RNU2-43P	8.04848	0.89356	0.607528	1.47081	0.141342	0.999917
754	piR_020949	1.51189	-2.34065	1.59141	-1.47081	0.141343	0.999917
755	piR_014632	10.5864	0.82209	0.559373	1.46966	0.141653	0.999917
756	piR_001165	1.66063	1.85526	1.26259	1.4694	0.141724	0.999917
757	piR_022710	3.38433	-2.1668	1.4749	-1.46912	0.141801	0.999917
758	piR_013982	3.37785	2.45606	1.67206	1.46889	0.141864	0.999917
759	miR-7845-5p	6.99821	0.977095	0.665622	1.46794	0.142119	0.999917
760	piR_017450	5.26665	1.14042	0.779053	1.46385	0.143235	0.999917
761	miR-29b-1-5p	135.366	0.32484	0.222126	1.46242	0.143627	0.999917
762	piR_015604	1.20866	3.36611	2.30198	1.46227	0.143668	0.999917
763	SNORD66	21.9469	0.678265	0.463998	1.46179	0.1438	0.999917
764	miR-514a-5p	2.03393	2.42006	1.65557	1.46176	0.143806	0.999917
765	piR_004787	7.04108	1.46566	1.00319	1.46101	0.144014	0.999917
766	piR_021020	38.4087	-0.393668	0.269972	-1.45818	0.144791	0.999917
767	miR-4646-5p	2.15439	2.16308	1.48428	1.45732	0.145028	0.999917
768	RNU6-952P	1.21637	2.60075	1.78573	1.4564	0.145282	0.999917
769	piR_010201	1.36916	1.70442	1.17177	1.45457	0.145789	0.999917
770	RNA5SP54	1.58757	1.86011	1.27909	1.45425	0.145876	0.999917
771	miR-4710	2.39218	-1.99069	1.36947	-1.45362	0.146053	0.999917
772	piR_014051	3.64741	-1.76727	1.21612	-1.4532	0.146168	0.999917
773	piR_013177	1.09821	2.89041	1.99017	1.45235	0.146405	0.999917
774	piR_009412	1.49175	2.42065	1.66689	1.4522	0.146446	0.999917
775	RNA5SP492	1.73394	1.82438	1.25721	1.45114	0.146741	0.999917
776	piR_016891	1.59699	2.4914	1.71691	1.45109	0.146754	0.999917
777	miR-5000-3p	6.28796	-0.967648	0.667545	-1.44956	0.14718	0.999917
778	piR_015527	4.97355	1.60094	1.10493	1.44891	0.147364	0.999917
779	let-7a-5p	1.40143e+06	-0.212419	0.146632	-1.44866	0.147432	0.999917
780	piR_004082	3.91739	1.7316	1.1963	1.44747	0.147767	0.999917
781	piR_009295	1504.5	0.527904	0.364862	1.44686	0.147936	0.999917
782	miR-548t-5p	4.02161	-1.60438	1.11013	-1.44522	0.148397	0.999917
783	piR_000598	2.09373	-1.57473	1.08974	-1.44505	0.148445	0.999917
784	piR_012059	11.4193	0.696702	0.482155	1.44498	0.148465	0.999917
785	miR-1306-5p	61.1399	-0.49123	0.340007	-1.44477	0.148524	0.999917
786	piR_000823	1817.18	-0.426557	0.295325	-1.44436	0.148637	0.999917
787	SNORD45A	1425.77	-0.350395	0.242609	-1.44428	0.14866	0.999917
788	piR_018542	1.21769	2.7836	1.92763	1.44405	0.148724	0.999917
789	piR_010131	0.969179	-2.55712	1.77115	-1.44376	0.148806	0.999917
790	piR_000725	2.54191	1.8585	1.28814	1.44278	0.149083	0.999917
791	snoMe28S-Am2634_snoMe28S-Am2634	133.515	0.32241	0.223536	1.44231	0.149214	0.999917
792	miR-2681-3p	5.61604	-1.10934	0.769449	-1.44173	0.149378	0.999917
793	miR-130b-5p	1505.94	-0.373081	0.258817	-1.44149	0.149447	0.999917
794	piR_000667	1.76752	2.30075	1.59691	1.44075	0.149655	0.999917
795	miR-4521	448.157	-0.560068	0.38885	-1.44032	0.149777	0.999917
796	piR_000114	158.858	-0.414199	0.287708	-1.43965	0.149967	0.999917
797	piR_000402	9.66833	0.965447	0.671565	1.43761	0.150546	0.999917
798	miR-6750-3p	10.3947	-1.00022	0.69634	-1.43639	0.15089	0.999917
799	piR_021276	21.7015	0.515182	0.358695	1.43627	0.150926	0.999917
800	SNORD14C	2775.85	0.274553	0.191328	1.43498	0.151292	0.999917
801	miR-26a-1-3p	35.1031	-0.484542	0.3378	-1.43441	0.151456	0.999917
802	RNU2-54P	8.39798	1.00505	0.700935	1.43387	0.151609	0.999917
803	RNA5SP78	2.49651	1.38727	0.968764	1.432	0.152145	0.999917
804	p-miR-106	762.65	-0.242965	0.169745	-1.43135	0.152329	0.999917
805	miR-182-3p	12.5457	-0.829654	0.579663	-1.43127	0.152353	0.999917
806	piR_003668	1.60137	2.38944	1.66971	1.43106	0.152414	0.999917
807	piR_020668	4049.38	0.407305	0.284845	1.42992	0.152741	0.999917
808	piR_011188	82.3769	0.487151	0.341017	1.42852	0.153141	0.999917
809	RNU6-1010P	51.3703	-0.78378	0.548865	-1.428	0.153292	0.999917
810	miR-218-1-3p	441.833	-0.249789	0.175268	-1.42518	0.154104	0.999917
811	SNORD115-5	19.3696	0.652959	0.45833	1.42465	0.154259	0.999917
812	piR_004462	1.58625	1.9015	1.33482	1.42453	0.154293	0.999917
813	RNU6-334P	3.0691	-1.48068	1.03968	-1.42416	0.154399	0.999917
814	RNU4-35P	1.80044	1.89927	1.33427	1.42345	0.154605	0.999917
815	piR_017183	13.5793	0.912717	0.641438	1.42292	0.154759	0.999917
816	miR-203a-5p	2.47747	-1.72559	1.21491	-1.42034	0.155509	0.999917
817	piR_021532	1.30283	-2.42092	1.70498	-1.41991	0.155634	0.999917
818	piR_007595	2.05835	-1.65282	1.16501	-1.41871	0.155983	0.999917
819	piR_017694	1.2521	2.0175	1.4227	1.41808	0.156167	0.999917
820	p-miR-237	2.76973	1.67674	1.18254	1.41791	0.156216	0.999917
821	piR_011905	2.18008	1.55235	1.09508	1.41757	0.156315	0.999917
822	RNA5SP411	2.1682	1.52099	1.07331	1.4171	0.156454	0.999917
823	piR_010024	148.874	0.358904	0.253268	1.41709	0.156457	0.999917
824	miR-5585-5p	10.388	0.845841	0.597137	1.41649	0.156631	0.999917
825	miR-5010-3p	323.458	-0.346261	0.244471	-1.41637	0.156668	0.999917
826	miR-1260b	273.369	-0.42308	0.298726	-1.41628	0.156693	0.999917
827	mmu-let-7j	2.01804	-1.82956	1.29197	-1.4161	0.156747	0.999917
828	piR_009260	3.06836	-2.11364	1.49275	-1.41594	0.156793	0.999917
829	piR_018883	41.6526	0.434459	0.306881	1.41573	0.156856	0.999917
830	piR_014643	2.67375	1.63778	1.1569	1.41566	0.156876	0.999917
831	miR-8084	2.90129	1.31694	0.930534	1.41525	0.156996	0.999917
832	RNU4-25P_RNU4-2	135.364	0.353808	0.250054	1.41493	0.157089	0.999917
833	piR_013402	2.28978	2.63758	1.86449	1.41464	0.157175	0.999917
834	RNU4-51P	1.65219	1.8813	1.33185	1.41255	0.157789	0.999917
835	miR-4652-3p	19.6279	0.529659	0.374998	1.41243	0.157823	0.999917
836	miR-4524a-3p	3.092	-1.64321	1.16347	-1.41233	0.157852	0.999917
837	RNU6-1304P	25.7628	0.438216	0.310287	1.41229	0.157864	0.999917
838	piR_009073	0.934971	2.75388	1.95215	1.41069	0.158335	0.999917
839	RNA5SP424	6.0974	-0.827594	0.586815	-1.41031	0.158447	0.999917
840	SNORD48	9271.82	-0.197223	0.139878	-1.40996	0.15855	0.999917
841	miR-4502	1.86214	-2.17458	1.54258	-1.40971	0.158626	0.999917
842	RNA5SP468	4.84437	1.0766	0.763806	1.40952	0.15868	0.999917
843	RNU2-6P	38.7974	0.598097	0.424761	1.40808	0.159107	0.999917
844	piR_006465	58.0474	0.465483	0.331083	1.40594	0.159741	0.999917
845	miR-3617-5p	50.5994	-0.321889	0.229003	-1.40561	0.159839	0.999917
846	piR_013632	1.82036	-2.51716	1.79175	-1.40486	0.160062	0.999917
847	miR-5699-5p	13.1261	-0.607968	0.433358	-1.40292	0.160639	0.999917
848	miR-1226-3p	104.692	-0.420939	0.300053	-1.40288	0.160651	0.999917
849	RNU5F-8P	1.29916	2.01765	1.44005	1.40109	0.161186	0.999917
850	piR_010818	1.66784	-2.6989	1.92818	-1.39972	0.161598	0.999917
851	RNA5SP130	10.6461	0.811695	0.579998	1.39948	0.161669	0.999917
852	piR_023024	1.6378	2.67826	1.91807	1.39633	0.162616	0.999917
853	piR_009901	173.478	0.318391	0.228186	1.39531	0.162921	0.999917
854	miR-1301-3p	1289.4	-0.312318	0.223883	-1.39501	0.163014	0.999917
855	miR-4745-5p	4.14618	-1.25162	0.897415	-1.3947	0.163107	0.999917
856	p-miR-256	486.048	0.253711	0.181935	1.39452	0.163161	0.999917
857	piR_004369	1.13542	2.31144	1.65881	1.39344	0.163488	0.999917
858	piR_014057	2.55191	1.81639	1.30357	1.3934	0.163499	0.999917
859	piR_004708	1.19753	3.16913	2.27642	1.39216	0.163874	0.999917
860	RNU6-1149P	51.403	0.30341	0.218063	1.39138	0.164109	0.999917
861	piR_007839	2.11876	1.48491	1.06743	1.39111	0.164193	0.999917
862	SNORD69	36841.4	-0.233561	0.167965	-1.39053	0.164367	0.999917
863	RNU6ATAC28P	4.84181	-1.52443	1.09648	-1.39029	0.16444	0.999917
864	miR-433-5p	1.73655	2.1927	1.57824	1.38933	0.164733	0.999917
865	piR_011484	8.33762	0.784441	0.564964	1.38848	0.164991	0.999917
866	piR_019651	2.57814	-1.49244	1.07561	-1.38753	0.165281	0.999917
867	piR_012031	1.67005	-2.10062	1.51413	-1.38735	0.165335	0.999917
868	piR_020498	49.1451	-0.548203	0.395353	-1.38662	0.165559	0.999917
869	miR-4489	2.79498	1.7237	1.24351	1.38616	0.165698	0.999917
870	SNORA41	28.6402	0.457349	0.330008	1.38587	0.165786	0.999917
871	miR-1256	2.58679	-2.01771	1.45698	-1.38487	0.166094	0.999917
872	piR_013606	1.47146	2.3471	1.69707	1.38303	0.166656	0.999917
873	miR-216a-3p	8.35362	0.993107	0.718201	1.38277	0.166735	0.999917
874	miR-2276-3p	11.9024	0.683592	0.494589	1.38214	0.166928	0.999917
875	miR-140-3p	38696.9	-0.217008	0.157049	-1.38179	0.167036	0.999917
876	piR_008328	3.52855	1.56971	1.136	1.38178	0.167039	0.999917
877	miR-30a-5p	208305	-0.270602	0.195846	-1.38171	0.167061	0.999917
878	piR_010914	1.06306	3.40873	2.4674	1.3815	0.167125	0.999917
879	piR_002320	5.64256	-1.2063	0.874694	-1.37912	0.167859	0.999917
880	p-miR-17	4.22089	1.31848	0.956437	1.37854	0.168037	0.999917
881	SNORD114-7	1.66789	1.58292	1.14827	1.37853	0.168039	0.999917
882	RNU6-65P	3.73501	1.16001	0.841585	1.37837	0.168089	0.999917
883	piR_015554	2.47552	-1.64369	1.19282	-1.37798	0.168208	0.999917
884	miR-379-3p	44.581	-0.373675	0.271208	-1.37782	0.168259	0.999917
885	piR_007411	26.521	0.578142	0.419703	1.3775	0.168357	0.999917
886	piR_006807	7.46917	1.2132	0.881195	1.37677	0.168583	0.999917
887	piR_008895	1.32181	-2.56405	1.86287	-1.3764	0.168698	0.999917
888	miR-509-5p	11.1235	-0.766029	0.556748	-1.3759	0.168853	0.999917
889	RNU4-83P	10.027	-0.878683	0.638889	-1.37533	0.169029	0.999917
890	piR_019557	43.8662	0.383249	0.278742	1.37492	0.169155	0.999917
891	RNU6-1224P	2.73943	-1.35881	0.988427	-1.37471	0.16922	0.999917
892	piR_001124	1.2809	-2.16687	1.57656	-1.37443	0.169309	0.999917
893	SNORD123_SNORD12	2285.72	-0.168348	0.122498	-1.37429	0.169353	0.999917
894	piR_001795	1.07399	2.37821	1.7306	1.37421	0.169376	0.999917
895	piR_021745	1.25998	2.03547	1.48161	1.37383	0.169495	0.999917
896	miR-6733-3p	10.1631	-0.746468	0.543836	-1.3726	0.169877	0.999917
897	RNU1-21P	3.40903	-1.24049	0.904266	-1.37182	0.17012	0.999917
898	miR-622	3.38748	1.68268	1.22678	1.37163	0.17018	0.999917
899	miR-4707-5p	3.4813	-1.38465	1.00958	-1.37151	0.170215	0.999917
900	miR-6783-3p	2.70327	2.00571	1.46397	1.37005	0.170671	0.999917
901	piR_014716	1.63698	-2.50366	1.82744	-1.37003	0.170676	0.999917
902	RNA5SP81	1.61785	1.99424	1.45568	1.36997	0.170696	0.999917
903	RNU6-319P	10.8864	0.698474	0.509925	1.36976	0.170763	0.999917
904	piR_020399	0.893724	-2.78671	2.03553	-1.36904	0.170988	0.999917
905	piR_014928	1.39124	-2.4801	1.81176	-1.36889	0.171034	0.999917
906	miR-6847-5p	5.49799	1.13614	0.830362	1.36824	0.171236	0.999917
907	RNA5S9	92.4188	-0.496468	0.36321	-1.36689	0.17166	0.999917
908	RNU2-52P	34.7693	0.696164	0.509373	1.36671	0.171717	0.999917
909	RNU6-745P	2.68029	1.31427	0.962266	1.3658	0.172	0.999917
910	RNU6-1340P	1.67855	2.43043	1.78065	1.36491	0.172281	0.999917
911	piR_011681	3.5934	-1.27127	0.932674	-1.36304	0.17287	0.999917
912	miR-6742-3p	1.80013	-2.12008	1.5559	-1.36261	0.173005	0.999917
913	piR_013896	2.8059	-1.88647	1.38461	-1.36246	0.173054	0.999917
914	miR-134-5p	773.255	0.294213	0.215999	1.36211	0.173164	0.999917
915	RNA5SP22_RNA5SP221	12.3078	-0.705223	0.518519	-1.36007	0.173807	0.999917
916	RNU6-1275P	2.32709	1.34899	0.992028	1.35983	0.173885	0.999917
917	miR-4672	3.026	1.71242	1.25963	1.35946	0.174001	0.999917
918	piR_004643	4.12888	1.3975	1.02811	1.35929	0.174054	0.999917
919	piR_003309	1.40748	-1.8819	1.38476	-1.35901	0.174143	0.999917
920	piR_004014	6.9092	0.782861	0.576322	1.35837	0.174345	0.999917
921	miR-4321	3.88916	1.43222	1.0545	1.35819	0.174403	0.999917
922	piR_014410	1.06692	2.40808	1.77346	1.35785	0.174513	0.999917
923	piR_007611	3.91301	0.996739	0.734155	1.35767	0.174569	0.999917
924	piR_023338	141.075	0.317707	0.234023	1.35759	0.174595	0.999917
925	miR-7156-3p	4.17665	1.81121	1.33416	1.35757	0.1746	0.999917
926	SNORD115-4_SNORD115-47	6.00568	0.902506	0.664857	1.35744	0.17464	0.999917
927	piR_016034	95.3398	0.371156	0.273493	1.3571	0.174751	0.999917
928	miR-329-5p	6.03083	-1.1489	0.848452	-1.35411	0.175702	0.999917
929	p-miR-83	1.55982	-2.16195	1.59662	-1.35408	0.175711	0.999917
930	miR-5089-3p	2.75717	-2.13694	1.57822	-1.35402	0.175731	0.999917
931	piR_019947	3.02388	-1.60898	1.1888	-1.35345	0.175912	0.999917
932	piR_001005	1.88401	2.2256	1.64476	1.35315	0.176009	0.999917
933	miR-5582-3p	2.0973	-2.06409	1.52713	-1.35161	0.1765	0.999917
934	RNU6-737P	1.39182	2.58608	1.91348	1.3515	0.176534	0.999917
935	RNU6-426P	2.97724	1.20097	0.888767	1.35128	0.176605	0.999917
936	miR-3940-5p	2.63212	1.80922	1.33989	1.35028	0.176927	0.999917
937	piR_018298	1.18047	3.13026	2.31903	1.34981	0.177076	0.999917
938	miR-4528	1.01732	-2.18283	1.61749	-1.34952	0.177171	0.999917
939	snoU109_snoU109	1.61159	-1.73716	1.28771	-1.34903	0.177327	0.999917
940	piR_006933	2.47746	1.77408	1.31575	1.34834	0.177549	0.999917
941	piR_006740	1.17369	-1.74078	1.29124	-1.34815	0.17761	0.999917
942	miR-3664-5p	4.98937	1.20929	0.897281	1.34773	0.177744	0.999917
943	miR-6833-3p	65.7473	-0.393803	0.29223	-1.34758	0.177795	0.999917
944	miR-3149	12.0229	0.640038	0.475177	1.34695	0.177998	0.999917
945	miR-653-3p	23.0788	-0.585737	0.434901	-1.34683	0.178035	0.999917
946	piR_016946	400.424	-0.376738	0.279772	-1.34659	0.178112	0.999917
947	RNU6-307P	1.11221	2.39872	1.78344	1.34499	0.178628	0.999917
948	miR-4684-3p	2.14424	1.80625	1.34315	1.34479	0.178693	0.999917
949	RNU6-822P	1.54378	1.94906	1.44942	1.34471	0.178718	0.999917
950	piR_004342	2.01373	1.73418	1.28999	1.34433	0.178842	0.999917
951	RNA5SP295	1.39184	-2.05883	1.5339	-1.34222	0.179526	0.999917
952	miR-409-3p	2008.02	0.320264	0.23875	1.34142	0.179784	0.999917
953	piR_020758	1.46391	-1.93157	1.44027	-1.34111	0.179884	0.999917
954	piR_016999	4.53774	-0.873015	0.651597	-1.33981	0.180308	0.999917
955	miR-5692a	1.52463	-1.76602	1.31857	-1.33934	0.18046	0.999917
956	RNU6ATAC31P	1.28086	2.09863	1.56773	1.33864	0.180688	0.999917
957	piR_020840	9.00382	-1.02981	0.769337	-1.33857	0.18071	0.999917
958	miR-214-3p	6833.91	-0.2143	0.160187	-1.33781	0.180958	0.999917
959	piR_011901	16.5962	0.600816	0.4496	1.33633	0.18144	0.999917
960	piR_000568	6.56545	1.11664	0.836113	1.33551	0.181708	0.999917
961	piR_003141	1.86274	2.23958	1.67737	1.33517	0.18182	0.999917
962	RNU6-88P	14.8783	0.539347	0.403994	1.33504	0.181865	0.999917
963	piR_008981	6.96203	0.887995	0.665253	1.33482	0.181934	0.999917
964	miR-139-5p	39635.7	-0.237761	0.178209	-1.33417	0.182148	0.999917
965	piR_000674	1.13837	-2.73086	2.04751	-1.33375	0.182287	0.999917
966	SNORD113-9	244.818	0.307813	0.230807	1.33364	0.182323	0.999917
967	RNU4-5P	2.10445	-1.36289	1.02217	-1.33334	0.182422	0.999917
968	piR_007232	2.00808	2.11845	1.59105	1.33148	0.18303	0.999917
969	SNORA46_SNORA46	1.17619	-2.35258	1.76799	-1.33065	0.183304	0.999917
970	piR_018165	745.299	-0.483748	0.363566	-1.33056	0.183333	0.999917
971	piR_001077	2.88733	-1.27762	0.960495	-1.33017	0.183464	0.999917
972	piR_015037	1.3509	2.15085	1.61763	1.32962	0.183642	0.999917
973	miR-181d-5p	3692.86	-0.200671	0.150929	-1.32958	0.183657	0.999917
974	piR_013458	11.5433	0.715574	0.538587	1.32861	0.183975	0.999917
975	piR_019643	6.6303	0.797609	0.601143	1.32682	0.184568	0.999917
976	miR-6515-3p	31.3894	-0.562782	0.424167	-1.32679	0.184577	0.999917
977	p-miR-32	2.77336	1.60505	1.21039	1.32606	0.184819	0.999917
978	SNORA48_SNORA48	122.746	0.259807	0.19593	1.32602	0.184833	0.999917
979	miR-122-5p	2.62493	-1.29744	0.979581	-1.32448	0.185343	0.999917
980	miR-6815-3p	7.98222	-0.962814	0.727002	-1.32436	0.185383	0.999917
981	miR-363-3p	5558.24	-0.205798	0.155415	-1.32418	0.185443	0.999917
982	miR-3127-3p	36.9095	0.551407	0.416489	1.32394	0.185523	0.999917
983	RNA5SP417	2.10048	-1.887	1.42571	-1.32355	0.185653	0.999917
984	piR_002580	0.993853	2.85333	2.15622	1.3233	0.185735	0.999917
985	miR-6758-5p	2.33548	1.51619	1.14636	1.32262	0.185962	0.999917
986	RNA5SP352	11.7859	0.678969	0.513418	1.32245	0.186019	0.999917
987	piR_008983	4.58452	1.56585	1.18562	1.32071	0.186599	0.999917
988	RNU6-482P	1.1503	2.72756	2.06657	1.31985	0.186886	0.999917
989	SNORD114-31	1.87641	1.71258	1.29802	1.31938	0.187041	0.999917
990	piR_008515	1.27637	2.2933	1.73816	1.31938	0.187042	0.999917
991	piR_022263	15.0039	0.637323	0.483116	1.31919	0.187104	0.999917
992	RNU4-69P	2.0337	-1.61431	1.22597	-1.31676	0.187919	0.999917
993	RNU5E-6P	26.6158	-0.475906	0.361449	-1.31666	0.187952	0.999917
994	miR-1254	52.2629	-0.581908	0.441956	-1.31666	0.187952	0.999917
995	miR-4745-3p	6.25104	1.16982	0.888846	1.31611	0.188138	0.999917
996	miR-6735-3p	7.84024	-1.26313	0.959904	-1.31589	0.188211	0.999917
997	piR_014862	1.82783	1.78589	1.35753	1.31554	0.188327	0.999917
998	SNORA54	169.211	0.30617	0.232826	1.31502	0.188504	0.999917
999	piR_021191	1.33412	2.47882	1.8852	1.31488	0.188549	0.999917
1000	miR-5009-5p	7.94471	-0.880234	0.66951	-1.31474	0.188596	0.999917
1001	miR-96-5p	1046	-0.283926	0.215968	-1.31467	0.188622	0.999917
1002	miR-1271-5p	505.884	-0.226303	0.172151	-1.31456	0.188657	0.999917
1003	SNORA52	14.6958	-0.665686	0.506504	-1.31427	0.188754	0.999917
1004	piR_018201	16.0845	3.11429	2.37534	1.31109	0.189826	0.999917
1005	RNA5SP418	2.41382	-1.69671	1.29425	-1.31096	0.189871	0.999917
1006	RNU7-24P	1.40865	-1.68826	1.28812	-1.31064	0.18998	0.999917
1007	miR-373-3p	5.11043	-1.87014	1.42721	-1.31035	0.190078	0.999917
1008	piR_004530	88.3494	0.28896	0.22053	1.3103	0.190095	0.999917
1009	miR-455-5p	11417.4	-0.279322	0.213224	-1.30999	0.190199	0.999917
1010	RNU2-70P	163.417	0.436734	0.333788	1.30841	0.190733	0.999917
1011	miR-4792	40.6385	0.488283	0.373331	1.30791	0.190905	0.999917
1012	p-miR-127	3.5579	1.45142	1.1103	1.30723	0.191136	0.999917
1013	piR_006994	1.37124	2.16465	1.65622	1.30698	0.19122	0.999917
1014	miR-548t-3p__miR-548aa	34.5706	-0.468937	0.358825	-1.30687	0.191257	0.999917
1015	piR_008481	1.92549	1.99796	1.52925	1.30649	0.191386	0.999917
1016	piR_000053	1.70329	1.53685	1.17654	1.30625	0.191469	0.999917
1017	piR_001964	1.9447	2.02087	1.54743	1.30595	0.19157	0.999917
1018	piR_007357	1.40417	-1.94506	1.4902	-1.30523	0.191813	0.999917
1019	piR_015169	1.61099	2.0213	1.54947	1.30451	0.192059	0.999917
1020	miR-6839-5p	3.31546	-1.80377	1.38279	-1.30445	0.192082	0.999917
1021	miR-27a-3p	503067	-0.182029	0.139644	-1.30352	0.192397	0.999917
1022	let-7b-5p	614868	-0.251798	0.193355	-1.30226	0.192829	0.999917
1023	miR-382-5p	859.635	0.346868	0.266491	1.30161	0.193049	0.999917
1024	piR_002468	94.4263	-0.337063	0.259047	-1.30116	0.193202	0.999917
1025	RNA5SP92	5.29395	0.92388	0.71049	1.30034	0.193484	0.999917
1026	RNU2-64P	2.25845	1.61686	1.24355	1.3002	0.193534	0.999917
1027	SNORD110	1083.18	-0.275057	0.211684	-1.29938	0.193815	0.999917
1028	piR_001504	1.76132	1.75812	1.35383	1.29863	0.194071	0.999917
1029	miR-331-5p	476.136	-0.176278	0.135742	-1.29863	0.194072	0.999917
1030	RNU6-61P	1.67521	2.1163	1.63032	1.29809	0.194257	0.999917
1031	miR-224-3p	129.459	-0.315817	0.243301	-1.29805	0.19427	0.999917
1032	miR-664a-5p	725.26	-0.200191	0.15427	-1.29767	0.194401	0.999917
1033	RNU7-130P	2.10635	-1.62522	1.25243	-1.29766	0.194405	0.999917
1034	piR_010230	0.983939	2.89833	2.23352	1.29766	0.194406	0.999917
1035	piR_008687	7.55811	0.82315	0.634377	1.29757	0.194434	0.999917
1036	RNA5SP204	383.062	0.583278	0.449574	1.2974	0.194493	0.999917
1037	miR-192-3p	3.11724	1.54552	1.19133	1.29731	0.194524	0.999917
1038	piR_015034	1.90747	1.4726	1.13639	1.29586	0.195023	0.999917
1039	miR-1251-5p	3.78316	-1.33407	1.03012	-1.29506	0.195299	0.999917
1040	miR-1304-3p	53.9584	-0.40969	0.316362	-1.295	0.195319	0.999917
1041	piR_004800	7.77291	-0.715505	0.552589	-1.29482	0.195381	0.999917
1042	RNA5SP165	4.01364	0.994351	0.768039	1.29466	0.195437	0.999917
1043	piR_002350	3.12711	-1.19936	0.926633	-1.29432	0.195556	0.999917
1044	piR_016383	1.46325	1.90557	1.47253	1.29407	0.19564	0.999917
1045	RNU6-534P	1.25041	1.98106	1.53484	1.29073	0.196798	0.999917
1046	SNORD55	2632.97	0.224235	0.173764	1.29046	0.19689	0.999917
1047	piR_023244	32.3283	-0.604037	0.468457	-1.28942	0.197253	0.999917
1048	miR-450b-5p	219.045	-0.629552	0.48835	-1.28914	0.197349	0.999917
1049	miR-23b-5p	928.753	-0.283108	0.219681	-1.28872	0.197496	0.999917
1050	p-miR-14	102.063	-0.306075	0.237509	-1.28869	0.197508	0.999917
1051	piR_004609	10.8628	-0.702812	0.545543	-1.28828	0.197649	0.999917
1052	miR-766-3p	125.254	-0.399675	0.310378	-1.28771	0.197848	0.999917
1053	piR_022695	3.38314	1.12633	0.875177	1.28697	0.198105	0.999917
1054	miR-4750-5p	6.68616	-1.166	0.906648	-1.28606	0.198422	0.999917
1055	SNORA55	81.4299	0.349252	0.271631	1.28576	0.198528	0.999917
1056	piR_016363	1.15839	2.12399	1.65307	1.28488	0.198834	0.999917
1057	piR_017502	1.91002	-1.46448	1.14043	-1.28414	0.199092	0.999917
1058	RNU4-72P	2.56037	-1.42257	1.10831	-1.28355	0.199299	0.999917
1059	RNU6-763P	1.34737	-1.68518	1.31316	-1.2833	0.199386	0.999917
1060	piR_015673	1.25428	2.43877	1.90049	1.28324	0.199409	0.999917
1061	miR-411-3p	94.5051	0.460636	0.359066	1.28287	0.199537	0.999917
1062	RNU7-182P	1.71424	1.47749	1.15237	1.28213	0.199797	0.999917
1063	miR-4749-5p	9.70138	-0.83395	0.650998	-1.28103	0.200182	0.999917
1064	piR_008702	1.50085	-1.93293	1.50979	-1.28027	0.200451	0.999917
1065	miR-342-3p	11498.8	-0.222838	0.174061	-1.28023	0.200464	0.999917
1066	miR-7850-5p	3.5935	1.35981	1.06231	1.28005	0.200526	0.999917
1067	RNU5D-1	14.5759	0.853788	0.667356	1.27936	0.20077	0.999917
1068	RNU7-183P	1.58372	1.46104	1.14229	1.27904	0.200882	0.999917
1069	RNA5SP355	53.8177	0.345402	0.270073	1.27892	0.200925	0.999917
1070	miR-301a-3p	7.03516	-1.46526	1.14604	-1.27855	0.201057	0.999917
1071	piR_010172	7.15812	0.899535	0.704419	1.27699	0.201606	0.999917
1072	miR-148a-3p	792970	-0.341746	0.268054	-1.27492	0.202339	0.999917
1073	miR-449b-5p	115.387	1.39214	1.09342	1.27319	0.20295	0.999917
1074	piR_008357	15.6523	0.621785	0.488534	1.27276	0.203104	0.999917
1075	piR_020306	1.76156	1.34197	1.05465	1.27243	0.203219	0.999917
1076	piR_008562	3.78524	1.27999	1.00599	1.27237	0.203241	0.999917
1077	piR_004157	0.988905	2.10438	1.65484	1.27165	0.203497	0.999917
1078	piR_022367	23.0061	0.566187	0.445498	1.27091	0.203761	0.999917
1079	piR_007822	1.47966	1.69755	1.33727	1.26941	0.204294	0.999917
1080	miR-4705	21.8118	-0.859771	0.677323	-1.26937	0.20431	0.999917
1081	miR-625-3p	578.784	-0.209059	0.164732	-1.26909	0.204411	0.999917
1082	piR_007494	3.0144	1.17128	0.923251	1.26865	0.204567	0.999917
1083	miR-93-3p	171.519	-0.294374	0.232141	-1.26808	0.204769	0.999917
1084	piR_023179	1.79918	-1.60545	1.26704	-1.26709	0.205124	0.999917
1085	RNU1-123P	1.7014	1.48557	1.17262	1.26688	0.205198	0.999917
1086	RNU6ATAC22P	1.15994	3.03115	2.39264	1.26686	0.205205	0.999917
1087	p-miR-225	59.9671	0.350746	0.27703	1.26609	0.20548	0.999917
1088	piR_020492	3686.58	-0.188345	0.148871	-1.26516	0.205815	0.999917
1089	piR_020096	3.00474	1.53854	1.21643	1.26479	0.205945	0.999917
1090	RNU6-374P	1.51549	-1.76307	1.39407	-1.26469	0.205982	0.999917
1091	miR-146b-3p	3944.76	-0.266564	0.210832	-1.26434	0.206107	0.999917
1092	miR-1197	1.27809	2.8782	2.27669	1.2642	0.206157	0.999917
1093	piR_011883	1.30632	2.19068	1.73381	1.26351	0.206407	0.999917
1094	RNU4-64P	0.973321	2.49861	1.97841	1.26294	0.206612	0.999917
1095	RNU6-606P	1.03945	2.20409	1.74643	1.26206	0.206928	0.999917
1096	miR-6755-5p	7.24706	-0.879909	0.697437	-1.26163	0.207081	0.999917
1097	RNA5SP500	1.44942	-2.35403	1.86633	-1.26132	0.207195	0.999917
1098	miR-452-3p	214.003	-0.427235	0.33884	-1.26087	0.207354	0.999917
1099	miR-6843-3p	31.3865	0.449475	0.356594	1.26047	0.207502	0.999917
1100	piR_011872	8.57224	0.805919	0.639439	1.26035	0.207542	0.999917
1101	RNU1-3_RNU1-35P	1.2048	2.62514	2.08288	1.26034	0.207547	0.999917
1102	miR-6879-3p	7.83148	-0.804148	0.638058	-1.26031	0.207559	0.999917
1103	RNU6-1198P	1.45269	1.65826	1.31627	1.25982	0.207736	0.999917
1104	miR-1248	837.363	-0.368432	0.292483	-1.25967	0.207788	0.999917
1105	miR-609	1.90997	1.82796	1.45122	1.2596	0.207813	0.999917
1106	piR_015746	1.19969	1.90254	1.51109	1.25905	0.208013	0.999917
1107	piR_012226	1.08405	-2.15105	1.70895	-1.2587	0.20814	0.999917
1108	RNA5SP131	2.70233	1.15219	0.915539	1.25848	0.208218	0.999917
1109	RNA5SP122	19.5906	0.488922	0.388509	1.25846	0.208227	0.999917
1110	RNA5SP507	4.51665	0.895099	0.711405	1.25821	0.208315	0.999917
1111	piR_011466	1.12727	-1.81562	1.44316	-1.25809	0.20836	0.999917
1112	SNORA49	59.9141	0.327603	0.260728	1.25649	0.208937	0.999917
1113	piR_000721	1.28021	1.66306	1.32357	1.25649	0.208937	0.999917
1114	miR-544b	4.06382	-1.28338	1.02148	-1.2564	0.20897	0.999917
1115	miR-5090	12.6772	-0.55151	0.439056	-1.25613	0.209069	0.999917
1116	SNORD114-9	619.376	0.269104	0.214249	1.25604	0.209103	0.999917
1117	piR_000215	1.63287	-1.47868	1.17745	-1.25584	0.209175	0.999917
1118	RNU5A-2P	4.33057	-1.15587	0.92092	-1.25512	0.209434	0.999917
1119	RNU6-953P	1.01079	2.52645	2.01467	1.25403	0.209832	0.999917
1120	miR-3687	115.248	0.361499	0.288276	1.25401	0.20984	0.999917
1121	miR-1270	38.192	-0.435492	0.347502	-1.25321	0.210131	0.999917
1122	piR_013234	2.3097	-1.38556	1.10593	-1.25286	0.210258	0.999917
1123	piR_009766	1.44725	1.92557	1.53696	1.25285	0.210261	0.999917
1124	RNU1-4_RNU1-45P	3.41973	-1.14629	0.915033	-1.25274	0.210302	0.999917
1125	miR-493-5p	2224.92	0.292961	0.233878	1.25262	0.210343	0.999917
1126	piR_006830	4.39351	-0.907693	0.725789	-1.25063	0.21107	0.999917
1127	piR_019611	2.21493	1.3782	1.10273	1.2498	0.211372	0.999917
1128	piR_018980	1.14752	2.49164	1.9937	1.24976	0.211389	0.999917
1129	RNU6-1006P	1.64097	1.55853	1.24725	1.24958	0.211454	0.999917
1130	piR_001926	1.08267	2.34761	1.8789	1.24946	0.211497	0.999917
1131	miR-559	4.562	1.53525	1.2296	1.24857	0.211821	0.999917
1132	piR_006473	0.94406	-3.82486	3.06363	-1.24847	0.211857	0.999917
1133	miR-6795-5p	4.00665	1.79648	1.43956	1.24793	0.212055	0.999917
1134	piR_011999	1.44428	-1.46791	1.1771	-1.24706	0.212376	0.999917
1135	miR-31-5p	546.554	0.482978	0.387412	1.24668	0.212516	0.999917
1136	let-7d-3p	21203.7	-0.263918	0.211794	-1.24611	0.212726	0.999917
1137	piR_016577	1.11804	2.1484	1.72461	1.24573	0.212862	0.999917
1138	miR-6832-5p	1.29846	-2.16382	1.73717	-1.2456	0.212911	0.999917
1139	piR_021740	0.989065	2.49166	2.00043	1.24557	0.212924	0.999917
1140	piR_004502	3.087	1.09875	0.88229	1.24533	0.213009	0.999917
1141	SNORD114-14	70.4427	0.305531	0.245573	1.24416	0.213442	0.999917
1142	piR_001642	2.91539	-1.1874	0.954388	-1.24415	0.213446	0.999917
1143	piR_021899	1.42516	2.08497	1.6765	1.24364	0.213631	0.999917
1144	miR-5010-5p	6.15055	0.936977	0.753906	1.24283	0.21393	0.999917
1145	miR-6813-5p	2.76839	1.65052	1.32922	1.24172	0.214339	0.999917
1146	piR_013569	64.9364	-0.449807	0.362379	-1.24126	0.21451	0.999917
1147	piR_013393	45.6454	0.414589	0.334122	1.24083	0.214668	0.999917
1148	piR_000841	1.22986	-2.65039	2.13672	-1.2404	0.214828	0.999917
1149	piR_007341	1.62034	1.55446	1.2545	1.2391	0.215307	0.999917
1150	piR_000172	231.273	-0.245456	0.198164	-1.23865	0.215474	0.999917
1151	RNU4ATAC17P	1.44307	1.71058	1.38228	1.23751	0.2159	0.999917
1152	miR-146a-5p	77650.9	0.238225	0.192659	1.23651	0.21627	0.999917
1153	SNORD51_SNORD51	5.90519	0.907674	0.734742	1.23536	0.216695	0.999917
1154	piR_010795	1.15271	1.65344	1.33847	1.23532	0.216711	0.999917
1155	piR_007019	3.83112	1.14928	0.931418	1.2339	0.21724	0.999917
1156	miR-204-3p	54.4381	0.67003	0.543189	1.23351	0.217385	0.999917
1157	piR_017939	2.92043	1.06126	0.860394	1.23346	0.217403	0.999917
1158	miR-548b-3p	3.45744	1.07094	0.868408	1.23322	0.217495	0.999917
1159	miR-4423-5p	44.7358	0.826659	0.670594	1.23273	0.217678	0.999917
1160	piR_011142	1.27285	-2.33877	1.89906	-1.23154	0.218121	0.999917
1161	miR-4648	1.14884	-2.86837	2.33059	-1.23075	0.218417	0.999917
1162	piR_015880	2.46083	-1.29559	1.05342	-1.22988	0.218743	0.999917
1163	piR_001272	3.10163	-1.00353	0.816523	-1.22902	0.219063	0.999917
1164	piR_012965	1.08088	-1.79009	1.45729	-1.22837	0.219308	0.999917
1165	RNU2-29P	17.9344	0.601729	0.490054	1.22788	0.219491	0.999917
1166	miR-3135b	69.4055	0.414431	0.337575	1.22767	0.219571	0.999917
1167	RNA5SP448	10.6074	-0.777196	0.633106	-1.22759	0.2196	0.999917
1168	piR_013797	7.90099	-0.878497	0.715812	-1.22727	0.21972	0.999917
1169	piR_019688	3.98782	0.886101	0.722205	1.22694	0.219846	0.999917
1170	miR-3940-3p	19.2086	-0.52579	0.428563	-1.22687	0.219873	0.999917
1171	SNORD31	2290.02	-0.220783	0.180001	-1.22656	0.219987	0.999917
1172	piR_004337	6.41235	-0.854179	0.696593	-1.22622	0.220114	0.999917
1173	miR-378f	9.76616	0.702649	0.573171	1.2259	0.220237	0.999917
1174	RNU1-1_U1_U1_RNU1-11P	18.5002	0.639015	0.521406	1.22556	0.220364	0.999917
1175	miR-708-5p	950.184	-0.231381	0.188956	-1.22453	0.220754	0.999917
1176	RNU1-94P	1.7236	1.53653	1.25489	1.22443	0.220789	0.999917
1177	piR_006146	1.36298	1.46661	1.19819	1.22402	0.220946	0.999917
1178	SNORD81	5.78278	0.710541	0.58057	1.22387	0.221002	0.999917
1179	piR_006687	2.77107	1.6178	1.3219	1.22384	0.221013	0.999917
1180	piR_009623	1.641	2.41684	1.97604	1.22307	0.221303	0.999917
1181	RNA5SP378	4.1941	-0.935487	0.765086	-1.22272	0.221435	0.999917
1182	RNU7-147P_RNU7-1	227.858	0.427635	0.349827	1.22242	0.22155	0.999917
1183	SNORA14A	19.2258	-0.540277	0.441995	-1.22236	0.221571	0.999917
1184	miR-299-3p	12.0653	0.877024	0.717851	1.22174	0.221808	0.999917
1185	RNU6ATAC39P	42.5082	-0.474927	0.388805	-1.2215	0.221895	0.999917
1186	miR-511-3p	19.5876	-0.806139	0.659972	-1.22147	0.221906	0.999917
1187	miR-762	2.74454	1.50194	1.22972	1.22136	0.221949	0.999917
1188	miR-4687-3p	1.93081	-2.2977	1.88353	-1.21989	0.222507	0.999917
1189	piR_002896	2.71067	2.1513	1.76453	1.21919	0.222772	0.999917
1190	miR-4772-5p	17.087	-0.709696	0.582109	-1.21918	0.222775	0.999917
1191	piR_017947	1.27345	2.222	1.82404	1.21818	0.223157	0.999917
1192	piR_004483	5.28683	1.04984	0.86225	1.21756	0.223392	0.999917
1193	SNORD16	185.121	-0.376025	0.308958	-1.21708	0.223576	0.999917
1194	RNU6-438P	8.78768	0.668418	0.54928	1.2169	0.223643	0.999917
1195	RNU6-516P	99.671	0.235508	0.193596	1.21649	0.223798	0.999917
1196	miR-8054	1.00902	2.18701	1.79803	1.21634	0.223855	0.999917
1197	miR-1180-5p	1.2852	1.83721	1.51048	1.21631	0.223868	0.999917
1198	miR-499a-5p	3.64022	-1.34534	1.10631	-1.21606	0.223961	0.999917
1199	piR_013249	2.86923	-1.12778	0.92753	-1.2159	0.224025	0.999917
1200	piR_011181	26.6891	0.619092	0.509272	1.21564	0.224122	0.999917
1201	piR_011122	8.83214	-0.939269	0.772772	-1.21545	0.224193	0.999917
1202	miR-6819-3p	6.87639	0.771134	0.635359	1.2137	0.224863	0.999917
1203	RNU6-602P	4.83638	0.92685	0.763774	1.21351	0.224934	0.999917
1204	piR_016032	1.66893	-2.15344	1.77516	-1.2131	0.225092	0.999917
1205	piR_002372	21.5764	0.523693	0.432066	1.21207	0.225487	0.999917
1206	let-7f-2-3p	108.099	-0.311273	0.25691	-1.2116	0.225665	0.999917
1207	RNU2-49P	15.0092	0.763513	0.630544	1.21088	0.225942	0.999917
1208	piR_000638	5.51193	-1.33594	1.10352	-1.21061	0.226045	0.999917
1209	miR-3667-3p	2.65864	-1.34677	1.11272	-1.21034	0.226149	0.999917
1210	RNA5SP299_RNA5SP29	8.31234	0.947878	0.783574	1.20969	0.2264	0.999917
1211	piR_006443	1.66233	1.51436	1.25193	1.20961	0.226427	0.999917
1212	miR-6885-3p	9.60424	0.852784	0.705426	1.20889	0.226704	0.999917
1213	miR-1185-1-3p	11.4821	-0.78761	0.651641	-1.20866	0.226795	0.999917
1214	miR-4644	27.484	-0.531955	0.440483	-1.20766	0.227177	0.999917
1215	miR-548ar-3p	8.36587	-0.671991	0.556528	-1.20747	0.227251	0.999917
1216	SNORD126	146.85	-0.237287	0.196525	-1.20741	0.227274	0.999917
1217	piR_018491	1.28513	2.09946	1.74029	1.20639	0.227668	0.999917
1218	SNORD93	14043.8	-0.151136	0.125301	-1.20619	0.227745	0.999917
1219	miR-6796-5p	1.32759	-2.04531	1.69641	-1.20567	0.227944	0.999917
1220	miR-296-3p	123.849	-0.308508	0.255913	-1.20552	0.228003	0.999917
1221	piR_001756	1.38327	2.5991	2.15624	1.20539	0.228054	0.999917
1222	piR_010626	1.13281	1.85192	1.53684	1.20501	0.228198	0.999917
1223	RNU6-1247P	1.13351	2.04053	1.69355	1.20488	0.228249	0.999917
1224	piR_013869	3.65582	1.27462	1.05811	1.20461	0.228353	0.999917
1225	SNORA80A	5.2228	1.08785	0.90333	1.20426	0.228488	0.999917
1226	SNORD111B	3277.27	-0.178104	0.147946	-1.20384	0.22865	0.999917
1227	piR_008158	56.9993	0.329638	0.273883	1.20357	0.228755	0.999917
1228	miR-4313	12.9509	0.546061	0.453777	1.20337	0.228833	0.999917
1229	piR_007237	2.55481	-1.92947	1.60412	-1.20282	0.229045	0.999917
1230	SNORD59A	3109.5	-0.126551	0.10529	-1.20193	0.229391	0.999917
1231	piR_017833	10.8527	0.965087	0.803032	1.2018	0.22944	0.999917
1232	piR_018735	42.8203	0.456186	0.379805	1.2011	0.229711	0.999917
1233	RNU6-1107P	4.23865	0.940583	0.783193	1.20096	0.229767	0.999917
1234	piR_011639	2.29197	1.11961	0.932267	1.20096	0.229768	0.999917
1235	piR_008305	1.39712	2.62522	2.18692	1.20042	0.229976	0.999917
1236	SNORA71E	5.56988	1.19401	0.995285	1.19967	0.230267	0.999917
1237	miR-138-5p	380.68	-0.263413	0.21958	-1.19962	0.230287	0.999917
1238	piR_017536	1.09724	1.94554	1.62239	1.19919	0.230456	0.999917
1239	RNU6-1110P	6.2179	0.68635	0.572806	1.19822	0.230829	0.999917
1240	SNORD38B	30.1735	0.391934	0.327133	1.19808	0.230884	0.999917
1241	miR-3648	6.57549	0.962228	0.803487	1.19756	0.231087	0.999917
1242	piR_006917	7.62613	-0.875316	0.731438	-1.19671	0.231421	0.999917
1243	piR_021121	50.3747	0.491737	0.411173	1.19594	0.231721	0.999917
1244	piR_017288	0.936207	-3.02964	2.53336	-1.1959	0.231736	0.999917
1245	miR-449a	708.254	1.27918	1.06986	1.19565	0.231835	0.999917
1246	piR_005801	1.03949	2.43771	2.03964	1.19517	0.232022	0.999917
1247	piR_017342	2.4473	1.52607	1.27691	1.19513	0.232038	0.999917
1248	piR_002523	0.93511	2.16591	1.81253	1.19497	0.232099	0.999917
1249	RNA5SP262	5.09245	0.848327	0.710277	1.19436	0.232337	0.999917
1250	piR_015683	7.64153	-0.808249	0.676883	-1.19407	0.232449	0.999917
1251	miR-4463	10.7399	0.785126	0.657812	1.19354	0.232657	0.999917
1252	miR-1307-3p	12354.4	-0.268729	0.225171	-1.19344	0.232695	0.999917
1253	miR-6769b-3p	9.01599	-0.921488	0.772192	-1.19334	0.232736	0.999917
1254	RNU6-851P	1.41631	1.63749	1.37308	1.19257	0.233039	0.999917
1255	miR-3202	7.16303	-0.831682	0.697757	-1.19194	0.233286	0.999917
1256	SNORD115-14	5.28323	0.931198	0.781416	1.19168	0.233387	0.999917
1257	piR_014677	194.498	-0.261055	0.219286	-1.19048	0.233858	0.999917
1258	RNU4-65P	25.3451	-0.366789	0.308136	-1.19035	0.23391	0.999917
1259	piR_013622	2.63456	1.25572	1.05505	1.19019	0.23397	0.999917
1260	SNORD14E	276.813	0.257151	0.216076	1.19009	0.23401	0.999917
1261	RNA5SP80	1.47577	1.51476	1.27287	1.19004	0.234031	0.999917
1262	RNA5SP143	6.43041	0.721019	0.605923	1.18995	0.234065	0.999917
1263	RNU6-712P	2.20208	1.1716	0.98492	1.18954	0.234226	0.999917
1264	piR_008044	1.10468	-2.2216	1.86785	-1.18939	0.234286	0.999917
1265	RNU4-43P	1.09184	-1.75973	1.47987	-1.18911	0.234398	0.999917
1266	piR_010023	50.6178	0.411068	0.345806	1.18872	0.234549	0.999917
1267	RNU11-2P	3.24041	1.06399	0.895632	1.18798	0.234842	0.999917
1268	SNORD3D	1.63437	2.08818	1.75842	1.18753	0.235018	0.999917
1269	piR_022681	1.35424	2.06387	1.73862	1.18707	0.2352	0.999917
1270	RNU6-842P	1.48942	-1.81674	1.53085	-1.18675	0.235327	0.999917
1271	miR-190a-5p	10.5623	-0.97387	0.821205	-1.1859	0.23566	0.999917
1272	SNORD54	122.367	-0.225408	0.190256	-1.18476	0.236113	0.999917
1273	RNA5SP244	2.72828	-1.2168	1.02722	-1.18457	0.236189	0.999917
1274	SNORD12B	9216.38	-0.313831	0.265078	-1.18392	0.236445	0.999917
1275	miR-6809-3p	25.6505	0.540981	0.456984	1.18381	0.236489	0.999917
1276	RNA5SP88	7.68959	0.726351	0.613813	1.18334	0.236674	0.999917
1277	piR_013853	1.48038	1.78717	1.51051	1.18316	0.236746	0.999917
1278	piR_019752	601.57	-0.271081	0.229181	-1.18282	0.236879	0.999917
1279	piR_011329	1.0821	1.94956	1.64908	1.18221	0.237123	0.999917
1280	piR_013901	4.66109	0.840139	0.710871	1.18185	0.237267	0.999917
1281	RNU6-1153P	6.57748	-0.762254	0.645069	-1.18166	0.23734	0.999917
1282	piR_003778	4.45594	1.36126	1.15224	1.1814	0.237445	0.999917
1283	p-miR-215	3.66709	1.44986	1.22834	1.18035	0.237862	0.999917
1284	piR_007541	1.20058	2.10891	1.78725	1.17998	0.238009	0.999917
1285	p-miR-290-1__p-miR-290-2	1.68066	-1.87556	1.59091	-1.17893	0.238428	0.999917
1286	piR_018489	9.15477	0.676451	0.573799	1.1789	0.238438	0.999917
1287	piR_001757	3.67546	1.09111	0.9266	1.17754	0.238978	0.999917
1288	miR-4740-5p	3.82032	0.957844	0.813568	1.17734	0.239061	0.999917
1289	miR-548c-3p	3.81368	0.995498	0.84579	1.177	0.239194	0.999917
1290	RNA5SP416	1.80219	-1.38652	1.17806	-1.17695	0.239215	0.999917
1291	p-miR-123	10.8076	-0.682164	0.580533	-1.17507	0.239969	0.999917
1292	piR_003350	1.24865	-2.13777	1.8193	-1.17505	0.239973	0.999917
1293	piR_010089	1.02889	-2.06144	1.75511	-1.17453	0.240181	0.999917
1294	piR_009154	248.4	0.272944	0.232432	1.1743	0.240277	0.999917
1295	piR_008966	1.18767	2.34723	1.99891	1.17425	0.240293	0.999917
1296	piR_011374	55.7981	0.308916	0.26313	1.174	0.240394	0.999917
1297	RNU6-960P	8.03896	0.58436	0.497783	1.17393	0.240424	0.999917
1298	piR_006145	1.51214	1.5892	1.35523	1.17264	0.240939	0.999917
1299	RNU1-134P	8.56666	0.754528	0.643478	1.17258	0.240965	0.999917
1300	ssc-miR-4332	43.5533	-1.28001	1.09164	-1.17255	0.240975	0.999917
1301	piR_016375	6.9088	0.885215	0.755081	1.17234	0.241059	0.999917
1302	piR_022714	1.20964	-1.63177	1.39219	-1.17208	0.241163	0.999917
1303	SNORD116-23	222.583	0.245466	0.20948	1.17179	0.241282	0.999917
1304	piR_011635	2.45952	1.1126	0.949719	1.17151	0.241395	0.999917
1305	miR-1306-3p	132.18	-0.315308	0.269463	-1.17013	0.241947	0.999917
1306	miR-7162-3p	5.10038	1.03898	0.887933	1.17012	0.241955	0.999917
1307	piR_007266	2.57836	0.953778	0.815231	1.16995	0.242022	0.999917
1308	piR_010665	1.02616	-2.33283	1.99484	-1.16943	0.24223	0.999917
1309	RNU6-1321P	2.26893	1.33714	1.14347	1.16937	0.242256	0.999917
1310	piR_003980	1.61937	1.8817	1.61028	1.16856	0.242582	0.999917
1311	piR_008827	2.83667	-0.989789	0.847246	-1.16824	0.242709	0.999917
1312	piR_002634	2.43516	1.82821	1.56565	1.16771	0.242925	0.999917
1313	piR_013076	6.32579	0.692928	0.593453	1.16762	0.24296	0.999917
1314	SNORA57_SNORA57	114.896	0.312249	0.26774	1.16624	0.243518	0.999917
1315	RNA5SP487	13.6741	-0.603226	0.517313	-1.16608	0.243583	0.999917
1316	piR_019334	4.05536	-0.885368	0.759407	-1.16587	0.243668	0.999917
1317	piR_001386	1.98325	-1.66497	1.42897	-1.16515	0.243959	0.999917
1318	piR_008349	1.66248	1.62703	1.39681	1.16482	0.244093	0.999917
1319	RNU2-47P	6.54366	0.802866	0.689422	1.16455	0.244202	0.999917
1320	RNU1-23P	12.9106	0.712435	0.611786	1.16452	0.244215	0.999917
1321	miR-6830-3p	2.13588	1.30123	1.11749	1.16441	0.244256	0.999917
1322	miR-1304-5p	47.4348	-0.333552	0.286554	-1.16401	0.244419	0.999917
1323	miR-3143	3.13656	-1.77126	1.52204	-1.16374	0.24453	0.999917
1324	piR_007252	2.83875	1.36675	1.17557	1.16263	0.244981	0.999917
1325	piR_005007	10.4562	0.684392	0.589237	1.16149	0.245443	0.999917
1326	piR_022959	2.29965	1.77565	1.52927	1.16111	0.245597	0.999917
1327	piR_014043	2.50363	1.27153	1.09611	1.16004	0.246032	0.999917
1328	piR_015798	4.05016	1.25155	1.07888	1.16004	0.246033	0.999917
1329	piR_001022	1.48305	-2.17525	1.87534	-1.15992	0.24608	0.999917
1330	p-miR-337	27.8401	0.510898	0.440511	1.15978	0.246137	0.999917
1331	piR_001840	4.56869	0.839841	0.72504	1.15834	0.246727	0.999917
1332	piR_019324	118.248	0.406434	0.350898	1.15827	0.246753	0.999917
1333	piR_013555	2.23674	1.46459	1.26455	1.15819	0.246787	0.999917
1334	piR_018679	1.15397	1.78472	1.54102	1.15814	0.246806	0.999917
1335	piR_004625	6.69859	0.87881	0.759072	1.15774	0.246969	0.999917
1336	piR_009986	1.94368	1.39033	1.20106	1.15759	0.247033	0.999917
1337	RNA5SP200	1.74505	1.5115	1.30602	1.15733	0.247138	0.999917
1338	miR-556-3p	3.19573	-1.08621	0.938705	-1.15714	0.247215	0.999917
1339	piR_010010	1.83774	1.72037	1.48701	1.15694	0.247298	0.999917
1340	miR-6815-5p	11.0615	-0.640592	0.553703	-1.15692	0.247304	0.999917
1341	miR-6825-5p	3.06478	-1.34615	1.16418	-1.15631	0.247553	0.999917
1342	miR-4449	52.4129	0.396872	0.343341	1.15591	0.247717	0.999917
1343	RNU6-743P	3.27256	1.57999	1.36709	1.15573	0.247792	0.999917
1344	RNA5SP270	2.09567	1.35337	1.17165	1.1551	0.24805	0.999917
1345	piR_016304	1.05822	2.59046	2.24336	1.15472	0.248204	0.999917
1346	miR-3689a-5p__miR-3689b-5p__miR-3689e	1.20894	1.91314	1.65689	1.15466	0.248229	0.999917
1347	miR-6769a-3p	0.959784	-2.6383	2.285	-1.15462	0.248246	0.999917
1348	piR_003676	4.57296	-0.906741	0.785838	-1.15385	0.248561	0.999917
1349	SNORD116-29	61.8381	0.279697	0.24256	1.1531	0.248868	0.999917
1350	oan-miR-181c-5p	2.20922	1.58489	1.37457	1.153	0.248909	0.999917
1351	piR_001366	5.36075	1.18003	1.02363	1.15279	0.248998	0.999917
1352	miR-4795-3p	1.70274	-1.99054	1.72678	-1.15274	0.249016	0.999917
1353	RNU4-76P	1.41068	-1.60183	1.38994	-1.15245	0.249137	0.999917
1354	RNU1-74P	1.56236	1.40733	1.22205	1.15161	0.24948	0.999917
1355	RNA5SP456	3.70287	0.928102	0.806165	1.15126	0.249627	0.999917
1356	RNU7-164P	6.67229	0.754343	0.655259	1.15121	0.249645	0.999917
1357	RNU6-386P	2.3679	1.18816	1.03264	1.15061	0.249893	0.999917
1358	piR_011281	1.6002	1.76583	1.53515	1.15027	0.250034	0.999917
1359	RNU6-1176P	5.12775	0.657638	0.571886	1.14995	0.250165	0.999917
1360	piR_018079	1.92447	2.22778	1.938	1.14952	0.250341	0.999917
1361	RNU6-397P	1.97119	1.52738	1.32886	1.14938	0.250398	0.999917
1362	miR-4446-3p	26.8766	0.387323	0.337238	1.14851	0.250756	0.999917
1363	miR-205-3p	1.42032	2.48419	2.163	1.14849	0.250765	0.999917
1364	piR_010565	3.69585	-1.27285	1.10871	-1.14805	0.250949	0.999917
1365	RNA5SP414	1.82691	-1.42739	1.24362	-1.14777	0.251062	0.999917
1366	RNA5SP277	1.54298	-1.65182	1.43998	-1.14712	0.251334	0.999917
1367	piR_017994	1.73303	-1.47218	1.28383	-1.14671	0.251501	0.999917
1368	miR-4646-3p	16.8354	-0.78746	0.687015	-1.1462	0.251711	0.999917
1369	RNU6ATAC10P	5.90463	0.790461	0.689666	1.14615	0.251733	0.999917
1370	miR-3173-3p	5.83739	-0.861403	0.751701	-1.14594	0.251821	0.999917
1371	miR-33b-3p	19.132	-0.495983	0.432851	-1.14585	0.251856	0.999917
1372	miR-4326	242.578	-0.309965	0.270711	-1.14501	0.252207	0.999917
1373	RNU4ATAC15P	2.78324	-0.973382	0.85109	-1.14369	0.252752	0.999917
1374	piR_022421	186.976	0.271263	0.237363	1.14282	0.253115	0.999917
1375	piR_010227	1.38238	2.05673	1.80023	1.14248	0.253253	0.999917
1376	piR_022357	0.899934	2.37881	2.08342	1.14178	0.253544	0.999917
1377	RNA5SP437	17.4464	0.48668	0.426377	1.14143	0.25369	0.999917
1378	RNA5SP478	30.9383	0.473278	0.414796	1.14099	0.253874	0.999917
1379	piR_010072	1.29716	1.35887	1.19099	1.14096	0.253888	0.999917
1380	miR-6516-5p	44.8772	-0.385963	0.338361	-1.14068	0.254002	0.999917
1381	RNU6-634P	7.81715	0.669436	0.587083	1.14027	0.254172	0.999917
1382	SNORD77_SNORD77_SNORD7	451.333	0.234622	0.205845	1.1398	0.254371	0.999917
1383	miR-3196	532.969	-0.190018	0.166767	-1.13943	0.254526	0.999917
1384	miR-184	2260.5	-0.33597	0.294932	-1.13914	0.254643	0.999917
1385	miR-26b-5p	171778	-0.283114	0.248706	-1.13835	0.254975	0.999917
1386	miR-624-5p	16.6445	0.54359	0.477591	1.13819	0.25504	0.999917
1387	piR_019723	25.9339	0.428342	0.376502	1.13769	0.255251	0.999917
1388	piR_009580	1.37025	2.11282	1.85728	1.13759	0.255294	0.999917
1389	piR_008906	1.51476	-1.76765	1.55478	-1.13691	0.255575	0.999917
1390	piR_010220	2.54138	-1.17453	1.03346	-1.13651	0.255745	0.999917
1391	miR-3917	10.219	-0.729191	0.642028	-1.13576	0.256056	0.999917
1392	miR-6760-5p	1.23316	1.65957	1.46174	1.13534	0.256234	0.999917
1393	piR_015995	1.38634	-1.70718	1.50382	-1.13523	0.256278	0.999917
1394	piR_013763	1.24329	2.05538	1.81161	1.13456	0.25656	0.999917
1395	piR_017355	2.84572	1.56477	1.37926	1.13449	0.256587	0.999917
1396	piR_018690	1.55292	-2.59314	2.2858	-1.13446	0.256603	0.999917
1397	miR-450a-2-3p	47.3126	0.36245	0.319663	1.13385	0.256859	0.999917
1398	SNORD104	318382	-0.202924	0.17897	-1.13385	0.256859	0.999917
1399	miR-4658	3.41963	1.54566	1.3633	1.13376	0.256895	0.999917
1400	miR-522-3p	178.586	0.381315	0.33638	1.13359	0.256968	0.999917
1401	miR-582-5p	96.1362	-0.431444	0.380648	-1.13345	0.257027	0.999917
1402	piR_012399	1.84941	4.75297	4.19365	1.13337	0.257058	0.999917
1403	piR_010782	0.992974	2.16062	1.9071	1.13293	0.257242	0.999917
1404	piR_002256	1.58212	1.48514	1.31094	1.13288	0.257264	0.999917
1405	RNU6-353P	13.272	0.517449	0.457043	1.13217	0.257565	0.999917
1406	piR_016137	4.21743	0.904717	0.799126	1.13213	0.257579	0.999917
1407	piR_016651	4.09406	0.859761	0.759653	1.13178	0.257726	0.999917
1408	miR-4639-3p	2.08126	1.89445	1.67467	1.13124	0.257955	0.999917
1409	piR_011727	2.47659	1.49413	1.32081	1.13123	0.25796	0.999917
1410	miR-589-3p	9.96283	-0.638324	0.564414	-1.13095	0.258076	0.999917
1411	miR-6810-3p	5.02166	0.902802	0.798461	1.13068	0.258191	0.999917
1412	piR_020348	43.061	-0.411422	0.363955	-1.13042	0.258299	0.999917
1413	miR-30a-3p	66189	-0.167571	0.14828	-1.1301	0.258435	0.999917
1414	RNA5SP361	4.50397	-0.861932	0.763275	-1.12925	0.25879	0.999917
1415	miR-1255a	60.6709	-0.297123	0.263186	-1.12895	0.258919	0.999917
1416	piR_019537	6.07401	0.705502	0.625094	1.12863	0.259053	0.999917
1417	piR_019931	1.1108	1.97098	1.74804	1.12754	0.259515	0.999917
1418	RNU4-86P	693.508	-0.219118	0.194436	-1.12694	0.259768	0.999917
1419	miR-760	273.484	-0.268995	0.238835	-1.12628	0.260047	0.999917
1420	p-miR-181	1.28154	1.67097	1.48413	1.12589	0.260211	0.999917
1421	miR-6513-5p	9.54195	0.649712	0.577427	1.12518	0.260511	0.999917
1422	miR-1245b-5p	6.0399	0.972793	0.864812	1.12486	0.260648	0.999917
1423	piR_006380	1.27572	1.56733	1.3936	1.12466	0.260732	0.999917
1424	p-miR-77	1.52622	1.80139	1.60177	1.12463	0.260746	0.999917
1425	RNA5SP252	48.0994	-0.435236	0.387071	-1.12443	0.260829	0.999917
1426	RNU6-770P	2.03989	1.47559	1.31258	1.12418	0.260935	0.999917
1427	p-miR-294	2.42521	-1.30721	1.16338	-1.12363	0.261168	0.999917
1428	miR-4466	21.1029	0.479955	0.42757	1.12252	0.261642	0.999917
1429	miR-6744-5p	3.52821	1.90275	1.69543	1.12228	0.261744	0.999917
1430	piR_004985	2.99653	-1.13352	1.0103	-1.12197	0.261877	0.999917
1431	piR_011952	7.89148	-0.722344	0.643855	-1.12191	0.261903	0.999917
1432	miR-374a-5p	2341.95	-0.453289	0.404287	-1.12121	0.2622	0.999917
1433	piR_014637	5.38534	-1.12463	1.00382	-1.12035	0.262564	0.999917
1434	piR_010785	13.1112	0.548112	0.489267	1.12027	0.262598	0.999917
1435	miR-34c-5p	51582.9	1.07916	0.963322	1.12025	0.262608	0.999917
1436	SNORD43	3608.61	0.238683	0.213202	1.11951	0.262921	0.999917
1437	piR_015958	1.298	1.69619	1.51555	1.11919	0.263058	0.999917
1438	miR-6721-5p	8.83722	0.697758	0.624119	1.11799	0.263571	0.999917
1439	piR_021941	2.39187	1.0693	0.956803	1.11758	0.263747	0.999917
1440	RNU6-347P	2.45379	1.60181	1.43344	1.11746	0.263798	0.999917
1441	RNU1-24P	2.26237	1.27218	1.13935	1.11658	0.264172	0.999917
1442	RNU6-760P	16.8331	-0.460627	0.412917	-1.11554	0.264617	0.999917
1443	miR-3170	6.49604	0.930991	0.834597	1.1155	0.264637	0.999917
1444	p-miR-219	1.19275	2.41109	2.16322	1.11458	0.265028	0.999917
1445	miR-34c-3p	1800.44	1.17985	1.05867	1.11446	0.265083	0.999917
1446	piR_005743	4.91995	1.01268	0.908994	1.11406	0.265252	0.999917
1447	piR_022331	1.95763	1.58254	1.42065	1.11396	0.265298	0.999917
1448	SNORD65_SNORD65	231.005	0.32006	0.287356	1.11381	0.26536	0.999917
1449	piR_012349	1.83441	1.45975	1.31242	1.11225	0.266029	0.999917
1450	miR-4703-5p	3.29565	0.984292	0.8851	1.11207	0.266109	0.999917
1451	miR-550a-5p	37.9266	-0.335527	0.301774	-1.11185	0.266203	0.999917
1452	piR_002053	1.10579	-1.96774	1.77035	-1.1115	0.266354	0.999917
1453	miR-4483	2.10575	1.04069	0.937059	1.11059	0.266745	0.999917
1454	RNU2-15P	18.8147	0.526528	0.474193	1.11037	0.266841	0.999917
1455	miR-6873-5p	1.55891	1.66303	1.49869	1.10965	0.267149	0.999917
1456	miR-362-3p	4.20394	-1.42597	1.2866	-1.10832	0.267722	0.999917
1457	RNU6-1121P	2.05183	1.12217	1.01253	1.10828	0.267743	0.999917
1458	piR_004309	142.115	-0.30639	0.276556	-1.10787	0.267916	0.999917
1459	miR-28-3p	20290.7	-0.166173	0.150209	-1.10628	0.268606	0.999917
1460	RNU6-647P	2.47806	1.18396	1.07055	1.10594	0.268754	0.999917
1461	piR_001939	1.7857	-1.32699	1.20062	-1.10526	0.269048	0.999917
1462	miR-6876-3p	2.8133	-1.31967	1.1942	-1.10507	0.269131	0.999917
1463	miR-29c-3p	1299.15	-0.295509	0.267419	-1.10504	0.269142	0.999917
1464	piR_017094	13.371	0.492269	0.445491	1.105	0.269157	0.999917
1465	miR-3663-3p	2.01069	1.69236	1.53196	1.1047	0.26929	0.999917
1466	miR-548h-5p	6.65761	-0.823319	0.745364	-1.10459	0.269339	0.999917
1467	miR-219a-2-3p	4.98226	0.98537	0.892218	1.1044	0.269418	0.999917
1468	p-miR-146	4.35914	-1.07399	0.972473	-1.10439	0.269424	0.999917
1469	p-miR-38	2.8776	1.64939	1.49392	1.10407	0.269562	0.999917
1470	piR_017638	7.20893	-1.02354	0.927743	-1.10326	0.269915	0.999917
1471	miR-382-3p	113.265	0.329631	0.298945	1.10265	0.270181	0.999917
1472	miR-2114-5p	1.9717	-1.6446	1.49193	-1.10234	0.270316	0.999917
1473	miR-449c-5p	2740.35	1.08487	0.984727	1.1017	0.270593	0.999917
1474	miR-1468-5p	367.821	-0.328213	0.297977	-1.10147	0.270691	0.999917
1475	piR_020345	5.75403	-1.09679	0.996192	-1.10098	0.270906	0.999917
1476	SNORD114-15	31.6736	0.382143	0.347586	1.09942	0.271585	0.999917
1477	piR_000903	1.28174	1.49387	1.35943	1.0989	0.271813	0.999917
1478	piR_006250	1.06514	-2.19604	1.9987	-1.09873	0.271884	0.999917
1479	piR_011886	2.43915	1.18915	1.08257	1.09845	0.272006	0.999917
1480	miR-144-5p	312.567	-0.434899	0.395965	-1.09833	0.272062	0.999917
1481	piR_008588	1.83268	-1.42975	1.30195	-1.09816	0.272135	0.999917
1482	piR_009894	6.20246	0.761683	0.694124	1.09733	0.272497	0.999917
1483	piR_000516	1.42757	-1.69271	1.543	-1.09703	0.272628	0.999917
1484	miR-492	10.4157	0.591207	0.53898	1.0969	0.272685	0.999917
1485	RNU2-68P	16.5791	0.586298	0.534706	1.09649	0.272866	0.999917
1486	piR_014620	101544	-0.172859	0.157759	-1.09572	0.273203	0.999917
1487	RNU2-39P	50.4581	0.463521	0.423151	1.0954	0.27334	0.999917
1488	piR_021466	0.958242	-2.63732	2.4099	-1.09437	0.273793	0.999917
1489	miR-1268b	6.20323	0.776426	0.70961	1.09416	0.273885	0.999917
1490	piR_019368	40.2162	0.364103	0.332904	1.09372	0.274079	0.999917
1491	piR_001382	3.25833	-1.50151	1.37296	-1.09363	0.274116	0.999917
1492	piR_013702	1.0569	3.75449	3.43393	1.09335	0.27424	0.999917
1493	miR-101-3p	36123.5	-0.477213	0.436531	-1.09319	0.274309	0.999917
1494	piR_003877	1.1727	1.83015	1.67803	1.09065	0.275427	0.999917
1495	piR_022506	6.96887	0.627308	0.575178	1.09063	0.275435	0.999917
1496	piR_007092	1.78758	1.62274	1.48823	1.09038	0.275545	0.999917
1497	RNA5SP360_RNA5SP36	4.99069	-0.827571	0.759013	-1.09032	0.27557	0.999917
1498	RNA5SP462	3.80094	-0.956501	0.877495	-1.09004	0.275697	0.999917
1499	RNU6-1296P	2.54637	1.09725	1.00671	1.08993	0.275744	0.999917
1500	RNU6-695P	3.35807	-0.892861	0.819402	-1.08965	0.275868	0.999917
1501	miR-27b-3p	282461	-0.190156	0.17468	-1.0886	0.276332	0.999917
1502	RNU6-965P	1.73698	1.35907	1.24884	1.08827	0.276475	0.999917
1503	piR_023085	2.97229	1.28465	1.18063	1.08811	0.276547	0.999917
1504	piR_012717	1.84754	1.57036	1.44336	1.08799	0.276599	0.999917
1505	p-miR-316	121.386	-0.325464	0.299208	-1.08775	0.276705	0.999917
1506	piR_004655	10.2288	1.84983	1.70142	1.08723	0.276937	0.999917
1507	piR_000766	4.40354	0.792036	0.728621	1.08703	0.277022	0.999917
1508	miR-491-5p	91.3301	-0.244851	0.225263	-1.08696	0.277057	0.999917
1509	miR-1193	1.60532	1.59031	1.46352	1.08663	0.277199	0.999917
1510	RNU2-20P	16.0619	0.554664	0.510451	1.08661	0.277207	0.999917
1511	RNU6-976P	32.8236	0.333979	0.307432	1.08635	0.277324	0.999917
1512	RNU2-41P	4.27065	0.928335	0.854588	1.08629	0.277349	0.999917
1513	piR_018693	1.34935	2.17135	1.99917	1.08613	0.277423	0.999917
1514	piR_018811	3.01156	1.32748	1.22269	1.08571	0.277609	0.999917
1515	piR_008037	1.1596	1.73354	1.59825	1.08465	0.278077	0.999917
1516	hbr-miR6173	2.67617	1.41864	1.30884	1.08389	0.278413	0.999917
1517	piR_018716	8.58304	-0.628406	0.580003	-1.08345	0.278607	0.999917
1518	piR_014826	2.08043	1.45163	1.34007	1.08325	0.278699	0.999917
1519	miR-26a-5p	2.38965e+06	-0.259408	0.239604	-1.08265	0.278963	0.999917
1520	piR_000799	50.9724	0.379013	0.350503	1.08134	0.279546	0.999917
1521	miR-34b-5p	116.501	1.33613	1.23647	1.0806	0.279874	0.999917
1522	p-miR-313	1.59384	-2.00917	1.85942	-1.08053	0.279904	0.999917
1523	miR-3936	1.70801	-1.98558	1.83775	-1.08044	0.279945	0.999917
1524	miR-4768-5p	1.55319	-1.91875	1.77661	-1.08001	0.28014	0.999917
1525	miR-1260a	4.97948	-0.77122	0.714143	-1.07992	0.280176	0.999917
1526	miR-19b-3p	550.042	-0.440788	0.408662	-1.07861	0.28076	0.999917
1527	piR_011345	1.71633	1.80856	1.67808	1.07775	0.281143	0.999917
1528	RNU2-40P	6.76926	0.700128	0.649816	1.07742	0.28129	0.999917
1529	miR-1178-3p	1.55722	-1.71541	1.59223	-1.07737	0.281317	0.999917
1530	RNU6-1278P	2.21587	-1.45653	1.35297	-1.07654	0.281685	0.999917
1531	miR-655-5p	0.967546	2.09518	1.94627	1.07651	0.2817	0.999917
1532	piR_021562	1.29344	-1.64729	1.53059	-1.07624	0.281818	0.999917
1533	piR_013094	1.44591	1.36839	1.27285	1.07505	0.282351	0.999917
1534	piR_012370	15.9343	0.766693	0.713691	1.07426	0.282704	0.999917
1535	piR_010894	2220.03	-0.195155	0.181783	-1.07356	0.283021	0.999917
1536	SNORD12C	6333.84	-0.218655	0.203706	-1.07338	0.2831	0.999917
1537	piR_007152	1.26804	-1.96167	1.82891	-1.07259	0.283454	0.999917
1538	piR_006658	7.73976	0.769175	0.717211	1.07245	0.283517	0.999917
1539	miR-154-5p	39.0079	0.394678	0.368584	1.0708	0.284261	0.999917
1540	piR_002033	2.15615	1.43309	1.3392	1.07011	0.284569	0.999917
1541	RNA5SP282	2.26924	1.21973	1.13996	1.06997	0.284631	0.999917
1542	SNORD75_SNORD75	41.5688	0.444903	0.416203	1.06896	0.285089	0.999917
1543	RNA5SP486	5.90684	0.787877	0.737117	1.06886	0.285131	0.999917
1544	piR_006028	3.75436	-0.812094	0.760039	-1.06849	0.2853	0.999917
1545	RNA5SP127	18.1206	0.411702	0.385582	1.06774	0.285637	0.999917
1546	miR-6503-3p	85.9186	-0.294541	0.275857	-1.06773	0.285642	0.999917
1547	piR_006948	4.10158	0.761233	0.713541	1.06684	0.286045	0.999917
1548	RNU2-58P	18.0985	0.442152	0.414651	1.06632	0.286277	0.999917
1549	piR_006594	1.29443	2.08953	1.95973	1.06623	0.28632	0.999917
1550	RNU6-984P	1.1621	1.53822	1.44315	1.06588	0.286477	0.999917
1551	piR_019433	2.67315	1.49327	1.40184	1.06522	0.286776	0.999917
1552	miR-6894-3p	64.4809	-0.372672	0.349855	-1.06522	0.286777	0.999917
1553	RNU6ATAC12P	1.22051	2.05743	1.93152	1.06519	0.286791	0.999917
1554	piR_000276	1.87139	1.66646	1.56472	1.06502	0.286866	0.999917
1555	piR_022102	4.3006	-1.1171	1.049	-1.06491	0.286915	0.999917
1556	piR_021861	7.25076	0.863652	0.811171	1.0647	0.287012	0.999917
1557	piR_012453	1.71643	1.7646	1.6582	1.06416	0.287255	0.999917
1558	piR_017914	1.11045	1.65939	1.55981	1.06385	0.287398	0.999917
1559	miR-570-3p	1.41206	-1.60409	1.5084	-1.06344	0.287584	0.999917
1560	RNA5-8SP7	2.95394	1.13403	1.06659	1.06323	0.287677	0.999917
1561	piR_003673	1.85524	1.80951	1.70405	1.06189	0.288287	0.999917
1562	miR-25-3p	53438.4	-0.172664	0.162622	-1.06175	0.28835	0.999917
1563	piR_008728	8.40823	1.11589	1.05102	1.06172	0.288363	0.999917
1564	RNU1-38P	4.55328	0.908826	0.856268	1.06138	0.288517	0.999917
1565	piR_004976	1.07848	2.54939	2.40284	1.06099	0.288694	0.999917
1566	piR_013176	2.14905	1.18557	1.11746	1.06094	0.288715	0.999917
1567	miR-539-3p	10.7883	-1.09772	1.03481	-1.06079	0.288784	0.999917
1568	SNORD114-28	7.11956	-0.713758	0.672857	-1.06079	0.288787	0.999917
1569	RNU6-1062P	4.11223	0.829437	0.782234	1.06034	0.288988	0.999917
1570	miR-3157-5p	13.9812	-0.492276	0.464455	-1.0599	0.28919	0.999917
1571	miR-4668-5p	11.9189	0.505489	0.477088	1.05953	0.289359	0.999917
1572	piR_020353	4.27642	0.781286	0.737482	1.0594	0.289419	0.999917
1573	U4_U4_U4atac	13.9245	-0.456265	0.430992	-1.05864	0.289764	0.999917
1574	piR_006298	1.18361	-1.72088	1.62573	-1.05853	0.289813	0.999917
1575	piR_004262	66.9527	0.34463	0.325597	1.05845	0.289849	0.999917
1576	piR_022672	2.46219	1.03217	0.975855	1.05771	0.290187	0.999917
1577	piR_012873	2.45522	-1.34716	1.27395	-1.05747	0.290296	0.999917
1578	piR_021033	2.06584	2.1138	1.999	1.05743	0.290316	0.999917
1579	SNORA81_SNORA81_SNORA8_SNORA8	8.02524	-0.642078	0.607813	-1.05637	0.290797	0.999917
1580	piR_022688	1.23109	1.55995	1.47671	1.05637	0.290798	0.999917
1581	miR-7847-3p	8.8664	0.697063	0.65992	1.05628	0.290839	0.999917
1582	piR_015939	5.94083	0.862544	0.816923	1.05585	0.291039	0.999917
1583	RNU1-103P	4.48075	0.725238	0.686891	1.05583	0.291048	0.999917
1584	miR-548h-3p__miR-548z	2.99807	-1.27748	1.21049	-1.05535	0.291267	0.999917
1585	piR_014160	1.04001	1.76542	1.67299	1.05525	0.291312	0.999917
1586	miR-98-3p	55.1317	-0.496445	0.470618	-1.05488	0.291481	0.999917
1587	piR_012433	3.18834	-1.06524	1.01034	-1.05433	0.29173	0.999917
1588	piR_009367	6.60005	0.62726	0.594991	1.05423	0.291776	0.999917
1589	piR_004788	15.5581	-0.519271	0.492572	-1.0542	0.29179	0.999917
1590	miR-3144-3p	9.40322	-0.740731	0.703554	-1.05284	0.292414	0.999917
1591	SNORA11B	2.53564	-1.40388	1.33412	-1.05229	0.292668	0.999917
1592	piR_021311	1.06029	2.03027	1.93032	1.05178	0.292903	0.999917
1593	miR-196a-5p	92.193	-0.365092	0.347405	-1.05091	0.293299	0.999917
1594	miR-6734-3p	15.9423	-0.487037	0.463539	-1.05069	0.2934	0.999917
1595	piR_022236	12.3565	0.755194	0.719107	1.05018	0.293634	0.999917
1596	piR_006725	1.71934	1.40568	1.33884	1.04993	0.293752	0.999917
1597	piR_003759	10.3799	0.61712	0.587876	1.04975	0.293835	0.999917
1598	miR-6824-5p	0.968776	-3.19283	3.04253	-1.0494	0.293995	0.999917
1599	miR-4804-5p	4.68981	-0.974615	0.928915	-1.0492	0.294088	0.999917
1600	miR-551b-3p	47.5663	0.426482	0.406492	1.04918	0.294097	0.999917
1601	piR_015026	285.167	-0.278816	0.265793	-1.049	0.29418	0.999917
1602	piR_014629	327.62	0.215756	0.205886	1.04794	0.294667	0.999917
1603	SNORA71C	2.69729	1.42327	1.35879	1.04745	0.29489	0.999917
1604	miR-1185-5p	2.2171	-1.5223	1.45392	-1.04703	0.295085	0.999917
1605	SNORD27	5.47708	0.700653	0.669271	1.04689	0.295151	0.999917
1606	piR_017883	4.01469	-0.812285	0.776923	-1.04552	0.295785	0.999917
1607	piR_019305	0.914339	2.82904	2.70598	1.04548	0.295801	0.999917
1608	piR_022005	64.0243	-0.333136	0.31871	-1.04526	0.295902	0.999917
1609	miR-4726-5p	7.86837	-0.732753	0.701064	-1.0452	0.29593	0.999917
1610	piR_009206	2.42785	1.5792	1.51208	1.04439	0.296303	0.999917
1611	piR_005988	3.27949	-0.927659	0.888411	-1.04418	0.296403	0.999917
1612	snoU83B	8.13984	0.58003	0.555532	1.0441	0.296439	0.999917
1613	miR-4734	2.87299	0.965497	0.924925	1.04387	0.296548	0.999917
1614	miR-663a	19.7296	-0.421393	0.403856	-1.04343	0.296751	0.999917
1615	RNA5SP60	3.10467	-1.04535	1.00231	-1.04294	0.296974	0.999917
1616	SNORA9_SNORA9	1.53236	1.84822	1.77242	1.04277	0.297057	0.999917
1617	piR_013456	0.976672	-2.4948	2.39334	-1.04239	0.297231	0.999917
1618	piR_016792	19.5057	0.429587	0.412212	1.04215	0.297342	0.999917
1619	piR_019825	585.917	0.307552	0.295237	1.04171	0.297545	0.999917
1620	miR-4747-3p	1.33905	-2.2689	2.1783	-1.04159	0.2976	0.999917
1621	SNORD35B	434.446	-0.217566	0.208879	-1.04158	0.297604	0.999917
1622	piR_012081	1.81809	1.43695	1.37995	1.0413	0.297735	0.999917
1623	RNU6ATAC13P	3.63896	-0.838193	0.805177	-1.041	0.297874	0.999917
1624	miR-6789-5p	1.35477	1.5676	1.5061	1.04084	0.297952	0.999917
1625	piR_002462	186.353	-0.3191	0.306592	-1.0408	0.29797	0.999917
1626	piR_002686	5.95339	-0.921282	0.8852	-1.04076	0.297986	0.999917
1627	miR-181d-3p	1.87786	1.70293	1.63629	1.04073	0.298001	0.999917
1628	RNU6-1109P	3.48731	-0.876547	0.84301	-1.03978	0.298441	0.999917
1629	piR_020796	0.976605	-1.91069	1.83858	-1.03922	0.298702	0.999917
1630	RNU6-174P	13.9087	-0.476199	0.458364	-1.03891	0.298846	0.999917
1631	miR-378d	1.59267	1.43761	1.38379	1.03889	0.298855	0.999917
1632	RNU4-85P	1.80959	1.92541	1.85352	1.03878	0.298905	0.999917
1633	piR_009728	2.83165	-1.2469	1.20037	-1.03876	0.298915	0.999917
1634	piR_022862	1.27019	1.33873	1.28888	1.03868	0.298955	0.999917
1635	miR-592	95.2166	-0.412808	0.397539	-1.03841	0.29908	0.999917
1636	piR_004899	1.36231	-1.70617	1.64509	-1.03713	0.299676	0.999917
1637	piR_008352	1.39976	1.4418	1.39031	1.03703	0.29972	0.999917
1638	piR_000735	2.60388	1.17131	1.12977	1.03677	0.299844	0.999917
1639	RNA5SP224	1.3018	1.44062	1.38986	1.03652	0.299961	0.999917
1640	piR_007588	0.935	-2.50841	2.42038	-1.03637	0.30003	0.999917
1641	piR_022296	210.987	0.284814	0.274909	1.03603	0.300188	0.999917
1642	SNORD115-40	7.02933	0.88046	0.850159	1.03564	0.300369	0.999917
1643	miR-127-3p	13321.6	0.266988	0.257889	1.03528	0.300537	0.999917
1644	piR_001413	1.35066	2.1269	2.05474	1.03512	0.300612	0.999917
1645	piR_013350	813.855	-0.191831	0.185391	-1.03474	0.300792	0.999917
1646	piR_011458	1.2177	1.52059	1.4708	1.03385	0.301205	0.999917
1647	SNORD88C	182.64	-0.197666	0.191199	-1.03382	0.30122	0.999917
1648	piR_017405	1.55231	1.51536	1.46645	1.03335	0.301438	0.999917
1649	miR-3934-5p	144.874	-0.233434	0.225921	-1.03326	0.301484	0.999917
1650	piR_004057	2.03667	1.34627	1.30311	1.03312	0.301546	0.999917
1651	piR_012324	1.24803	1.40761	1.36319	1.03258	0.301799	0.999917
1652	miR-521	10.0144	-0.780178	0.755605	-1.03252	0.301829	0.999917
1653	p-miR-282	2.38682	-1.29696	1.25642	-1.03226	0.301949	0.999917
1654	miR-574-5p	7686.67	-0.257956	0.250269	-1.03072	0.302673	0.999917
1655	SNORD116-26	27.8813	-0.387809	0.376842	-1.0291	0.303431	0.999917
1656	miR-3134	1.39326	-1.53748	1.49448	-1.02878	0.303584	0.999917
1657	piR_000472	1.06067	3.05834	2.97367	1.02847	0.303727	0.999917
1658	piR_016585	1.12254	1.84224	1.79218	1.02793	0.303981	0.999917
1659	miR-34b-3p	5154.78	1.06724	1.03867	1.02751	0.304182	0.999917
1660	miR-185-5p	7029.29	-0.159167	0.155001	-1.02687	0.30448	0.999917
1661	piR_011130	1.91088	-1.21151	1.17986	-1.02683	0.304499	0.999917
1662	SNORD17	104.3	-0.232615	0.226561	-1.02672	0.304553	0.999917
1663	SNORD38_SNORD38	0.986025	1.59494	1.55412	1.02627	0.304766	0.999917
1664	piR_002622	38.7346	0.284152	0.277182	1.02515	0.305294	0.999917
1665	RNA5SP211	11.8307	0.669773	0.65336	1.02512	0.305306	0.999917
1666	miR-4733-5p	2.71756	-0.885883	0.8643	-1.02497	0.305376	0.999917
1667	miR-4511	3.53185	0.910518	0.888488	1.02479	0.30546	0.999917
1668	RNU6-781P	4.39269	-0.819843	0.800292	-1.02443	0.305633	0.999917
1669	miR-451a	105348	-0.225199	0.220126	-1.02304	0.306288	0.999917
1670	RNU1-80P	1.77658	1.92221	1.87899	1.023	0.306307	0.999917
1671	RNU6-1257P	1.01957	-1.36929	1.33932	-1.02237	0.306604	0.999917
1672	RNU1-8P	1.0941	-1.48732	1.45603	-1.02149	0.307023	0.999917
1673	piR_003762	3.3065	-0.874682	0.856372	-1.02138	0.307074	0.999917
1674	SNORA30	2.11005	1.45793	1.42744	1.02136	0.307084	0.999917
1675	RNA5SP213	2.22427	1.04667	1.02487	1.02127	0.307125	0.999917
1676	piR_018749	2.22898	1.23586	1.21032	1.02109	0.30721	0.999917
1677	SNORD114-29	1.41972	1.5747	1.54237	1.02096	0.307274	0.999917
1678	RNU1-109P	1.7251	1.09367	1.07358	1.01871	0.308339	0.999917
1679	RNU2-53P	0.917512	-2.04879	2.01197	-1.0183	0.308535	0.999917
1680	piR_001601	1.59798	1.36098	1.33687	1.01803	0.308662	0.999917
1681	piR_010799	1.83338	1.61662	1.58812	1.01795	0.308703	0.999917
1682	miR-7846-3p	3.18745	-1.20974	1.19176	-1.01509	0.310064	0.999917
1683	piR_021650	55.2941	0.340686	0.335706	1.01483	0.310185	0.999917
1684	piR_004753	13.5908	0.546267	0.538536	1.01436	0.310413	0.999917
1685	SNORD83B	545.475	0.221727	0.218595	1.01433	0.310426	0.999917
1686	piR_010221	7.14846	0.589615	0.581481	1.01399	0.310588	0.999917
1687	piR_011559	1.42421	-1.33669	1.31893	-1.01347	0.310836	0.999917
1688	piR_001917	0.935633	2.21179	2.18276	1.0133	0.310917	0.999917
1689	piR_005387	1.1592	-1.44891	1.43	-1.01322	0.310954	0.999917
1690	piR_008149	1.47923	-1.60482	1.58416	-1.01304	0.311041	0.999917
1691	miR-151a-5p	3647.45	-0.163756	0.161823	-1.01194	0.311565	0.999917
1692	miR-6865-3p	1.61084	1.67307	1.65416	1.01143	0.31181	0.999917
1693	miR-216b-5p	21.7578	-0.475846	0.47052	-1.01132	0.311863	0.999917
1694	piR_013301	25.5962	-0.375414	0.371486	-1.01057	0.312221	0.999917
1695	SNORD63_SNORD6	2239.23	0.320707	0.317358	1.01055	0.31223	0.999917
1696	piR_021671	1.04831	1.9126	1.89336	1.01016	0.312418	0.999917
1697	miR-3622a-3p	7.87515	0.636246	0.630059	1.00982	0.312582	0.999917
1698	RNU5E-4P	9.81543	-0.56695	0.561682	-1.00938	0.312793	0.999917
1699	miR-520a-3p	6.97445	0.662721	0.656592	1.00934	0.312814	0.999917
1700	piR_019020	1.11359	2.17434	2.15558	1.0087	0.313118	0.999917
1701	piR_004019	4.12341	0.821868	0.815081	1.00833	0.313298	0.999917
1702	miR-323b-5p	1.12447	-2.55682	2.53592	-1.00824	0.313339	0.999917
1703	miR-181c-3p	294.736	-0.171899	0.170538	-1.00798	0.313465	0.999917
1704	miR-4424	1.42112	-1.63427	1.62246	-1.00728	0.313801	0.999917
1705	piR_013703	0.98075	1.88291	1.87044	1.00666	0.314096	0.999917
1706	miR-3183	3.67339	0.883062	0.877786	1.00601	0.31441	0.999917
1707	miR-4512	2.9365	-1.31364	1.30655	-1.00542	0.314694	0.999917
1708	RNA5-8SP3	90.4892	-0.23868	0.237467	-1.00511	0.314846	0.999917
1709	piR_013382	41.112	0.284107	0.282708	1.00495	0.314922	0.999917
1710	piR_002802	2.28859	-1.30515	1.29886	-1.00484	0.314972	0.999917
1711	miR-18a-3p	306.956	-0.209151	0.208149	-1.00481	0.314987	0.999917
1712	piR_020786	1271.55	-0.190388	0.189484	-1.00478	0.315005	0.999917
1713	piR_007185	1.10446	2.23427	2.22402	1.00461	0.315086	0.999917
1714	miR-548q	82.6177	-0.237348	0.236263	-1.00459	0.315094	0.999917
1715	piR_023365	1.3351	-1.37117	1.36549	-1.00416	0.315304	0.999917
1716	RNU2-65P	10.6355	0.50211	0.500171	1.00388	0.315438	0.999917
1717	piR_008255	1.22789	1.34814	1.34372	1.00329	0.31572	0.999917
1718	miR-24-1-5p	119.374	-0.250563	0.249743	-1.00328	0.315726	0.999917
1719	RNU6-509P	1.05896	1.52793	1.52466	1.00214	0.316275	0.999917
1720	piR_013518	1.2962	1.46896	1.46631	1.00181	0.316437	0.999917
1721	miR-4762-3p	3.52041	-0.980977	0.979281	-1.00173	0.316473	0.999917
1722	piR_005635	35.4924	0.303639	0.303139	1.00165	0.316513	0.999917
1723	piR_010361	1.55853	2.1509	2.14824	1.00124	0.316711	0.999917
1724	RNA5SP296	5.96057	-0.649835	0.64927	-1.00087	0.316889	0.999917
1725	piR_005453	1.40912	1.49306	1.49207	1.00067	0.316988	0.999917
1726	SNORD115-38	4.45679	0.872694	0.872484	1.00024	0.317194	0.999917
1727	piR_022303	1.12366	2.43905	2.43914	0.99996	0.31733	0.999917
1728	miR-3909	673.062	-0.21404	0.214087	-0.999781	0.317416	0.999917
1729	piR_005015	0.909082	2.08471	2.08535	0.999696	0.317458	0.999917
1730	piR_013028	3.55318	1.05033	1.05108	0.999288	0.317655	0.999917
1731	RNA5SP169	1.18253	1.49344	1.49528	0.998771	0.317906	0.999917
1732	piR_016374	13.2783	0.617542	0.618634	0.998235	0.318165	0.999917
1733	p-miR-297	5.39483	-1.13419	1.13648	-0.997987	0.318286	0.999917
1734	miR-548al	19.8762	-0.505182	0.50653	-0.997339	0.3186	0.999917
1735	piR_008252	15.9289	-0.474413	0.475681	-0.997333	0.318603	0.999917
1736	miR-3678-3p	6.72727	-0.776119	0.778614	-0.996796	0.318864	0.999917
1737	miR-4666b	1.27715	1.49831	1.50336	0.996646	0.318937	0.999917
1738	piR_014170	7.96203	0.628958	0.631578	0.995852	0.319322	0.999917
1739	piR_009854	4.21991	0.765392	0.76866	0.995749	0.319372	0.999917
1740	piR_005107	1.59898	1.48948	1.49648	0.995323	0.319579	0.999917
1741	miR-541-3p	2.19563	1.3366	1.34323	0.99507	0.319702	0.999917
1742	piR_021543	9.93515	0.514954	0.517795	0.994514	0.319973	0.999917
1743	piR_010119	3.60344	1.16718	1.17419	0.994029	0.320209	0.999917
1744	miR-548w	4.74426	-0.74343	0.74791	-0.99401	0.320218	0.999917
1745	ACA59	2.25453	1.26471	1.27267	0.993744	0.320348	0.999917
1746	piR_004443	2.19901	-1.43916	1.44972	-0.992715	0.320849	0.999917
1747	piR_012267	1.12415	1.92486	1.93956	0.99242	0.320993	0.999917
1748	piR_000035	1.23448	-1.66606	1.67888	-0.992359	0.321022	0.999917
1749	piR_003966	1.08913	1.55981	1.57204	0.992221	0.32109	0.999917
1750	piR_000007	1.10856	1.45005	1.46199	0.991834	0.321279	0.999917
1751	piR_012776	1.05522	-1.91991	1.93594	-0.991719	0.321334	0.999917
1752	U2_U2_RNU2-31P	2.85786	-0.929389	0.937172	-0.991695	0.321346	0.999917
1753	piR_007421	1.73177	1.55605	1.56991	0.991175	0.3216	0.999917
1754	RNU11-3P	2.44829	0.990984	0.999822	0.99116	0.321608	0.999917
1755	piR_009359	3.74341	-0.739489	0.746141	-0.991084	0.321644	0.999917
1756	miR-6774-5p	2.25745	1.45817	1.47204	0.990576	0.321892	0.999917
1757	RNU4-57P	1.5365	1.36666	1.37984	0.990445	0.321957	0.999917
1758	piR_003665	1.86117	-1.12894	1.1401	-0.990205	0.322074	0.999917
1759	piR_007807	7.33211	-0.552171	0.557959	-0.989626	0.322357	0.999917
1760	piR_019514	2.3072	-1.50494	1.52129	-0.989259	0.322536	0.999917
1761	piR_011244	1.00402	1.27497	1.28902	0.989104	0.322612	0.999917
1762	piR_011723	3.53332	1.11071	1.12295	0.989095	0.322617	0.999917
1763	miR-6855-5p	6.88222	-0.725441	0.733548	-0.988948	0.322688	0.999917
1764	piR_006494	2.0794	1.41379	1.42965	0.988911	0.322707	0.999917
1765	miR-3688-3p	2.48656	1.22687	1.24179	0.987989	0.323158	0.999917
1766	piR_014304	0.89637	1.99504	2.01965	0.987814	0.323244	0.999917
1767	RNA5SP158	2.51605	1.03417	1.04715	0.987609	0.323344	0.999917
1768	piR_012252	1.80574	-1.3413	1.35869	-0.987197	0.323546	0.999917
1769	RNU1-17P	3.69182	0.75162	0.76138	0.987181	0.323554	0.999917
1770	piR_003060	2.62259	-1.70399	1.72641	-0.987011	0.323637	0.999917
1771	piR_006540	14.3874	0.62933	0.637857	0.986631	0.323824	0.999917
1772	miR-4645-3p	43.1137	-0.356529	0.361664	-0.985802	0.32423	0.999917
1773	SNORA42_SNORA42	3.01255	0.97052	0.985076	0.985224	0.324514	0.999917
1774	miR-1225-3p	2.72338	-1.39867	1.41979	-0.985126	0.324562	0.999917
1775	RNA5SP203	2.58388	-1.08104	1.09799	-0.984559	0.32484	0.999917
1776	RNA5SP485	8.8301	-0.599989	0.610058	-0.983495	0.325364	0.999917
1777	RNA5SP289	5.23792	-0.84373	0.858069	-0.983289	0.325465	0.999917
1778	piR_018800	25.4136	0.471734	0.479798	0.983192	0.325513	0.999917
1779	RNA5SP472	2.30195	-1.23505	1.25644	-0.98298	0.325617	0.999917
1780	miR-452-5p	1754.59	-0.227453	0.231498	-0.982528	0.32584	0.999917
1781	miR-6731-3p	5.7119	-0.717725	0.730724	-0.98221	0.325996	0.999917
1782	piR_005170	1.0044	1.88288	1.91727	0.982066	0.326067	0.999917
1783	miR-3188	40.3238	-0.365652	0.372517	-0.98157	0.326312	0.999917
1784	piR_010402	2.11254	1.18917	1.21244	0.980808	0.326687	0.999917
1785	SNORD99	708.651	0.206451	0.210505	0.980741	0.32672	0.999917
1786	miR-1271-3p	3.5281	1.16989	1.19348	0.980234	0.326971	0.999917
1787	piR_019544	198.855	0.224095	0.228622	0.980201	0.326987	0.999917
1788	piR_018904	5.35125	0.668781	0.682303	0.980182	0.326996	0.999917
1789	piR_016312	1.39219	-1.50714	1.53767	-0.980147	0.327014	0.999917
1790	piR_017391	43.5158	-0.325437	0.332107	-0.979913	0.327129	0.999917
1791	piR_006433	1.09341	2.52995	2.58228	0.979733	0.327218	0.999917
1792	piR_002353	2.66838	1.19757	1.22235	0.97972	0.327224	0.999917
1793	RNU6-428P	1.21151	2.0749	2.1182	0.979559	0.327304	0.999917
1794	miR-6762-5p	1.17415	2.05191	2.09764	0.978198	0.327976	0.999917
1795	SNORD116-10	157.985	-0.225751	0.230821	-0.978034	0.328057	0.999917
1796	piR_022198	1.37954	-1.41255	1.44433	-0.977994	0.328077	0.999917
1797	miR-2682-3p	1.66925	-1.13283	1.15841	-0.977916	0.328116	0.999917
1798	RNU2-59P	7.66426	-0.566969	0.580016	-0.977506	0.328319	0.999917
1799	piR_001984	1.66089	1.1509	1.17742	0.977476	0.328333	0.999917
1800	piR_013217	1.35841	1.57932	1.61585	0.977393	0.328374	0.999917
1801	piR_005035	2.74118	1.42758	1.46067	0.977345	0.328398	0.999917
1802	miR-4539	15.7851	0.623586	0.638158	0.977166	0.328487	0.999917
1803	RNU5B-4P	20.4375	0.347389	0.355619	0.976858	0.32864	0.999917
1804	RNU6-1009P_RNU6-1	6.03357	-0.648967	0.664443	-0.976708	0.328714	0.999917
1805	piR_016602	1.21396	4.07257	4.17028	0.976569	0.328782	0.999917
1806	miR-3652	5.02118	0.809874	0.829436	0.976416	0.328858	0.999917
1807	RNU6-630P	10.2601	0.512834	0.525271	0.976324	0.328904	0.999917
1808	RNU1-106P	2.06196	1.26223	1.2937	0.975677	0.329224	0.999917
1809	piR_019951	3486.25	0.253613	0.259955	0.975603	0.329261	0.999917
1810	miR-6760-3p	1.52173	-1.84753	1.89452	-0.975198	0.329462	0.999917
1811	SNORD38A	4062.41	0.236836	0.242969	0.97476	0.329679	0.999917
1812	miR-188-5p	22.7531	-0.340161	0.348979	-0.974732	0.329693	0.999917
1813	piR_009981	32.7414	0.360521	0.369868	0.97473	0.329694	0.999917
1814	RNA5SP394	1.18038	1.48664	1.52607	0.974168	0.329973	0.999917
1815	piR_015621	7.97081	0.526529	0.540493	0.974164	0.329975	0.999917
1816	piR_005177	34.6072	0.302227	0.310247	0.97415	0.329982	0.999917
1817	miR-6886-5p	1.58324	1.31523	1.35084	0.973636	0.330238	0.999917
1818	miR-1287-3p	3.99597	-0.81605	0.838595	-0.973115	0.330496	0.999917
1819	piR_003320	1.23944	1.73213	1.78185	0.972094	0.331004	0.999917
1820	piR_015912	0.872821	2.1948	2.26117	0.970647	0.331724	0.999917
1821	miR-130b-3p	188.582	-0.182627	0.188405	-0.969332	0.33238	0.999917
1822	piR_013114	6.48287	0.753356	0.777644	0.968767	0.332662	0.999917
1823	piR_019179	75.8458	0.332277	0.343178	0.968235	0.332927	0.999917
1824	pma-miR-30a-3p	3.3495	0.846609	0.874521	0.968084	0.333003	0.999917
1825	miR-1225-5p	4.08419	-0.767363	0.793248	-0.967368	0.33336	0.999917
1826	piR_003941	1.71121	1.20077	1.2414	0.967274	0.333407	0.999917
1827	miR-6851-5p	2.63474	1.31157	1.35619	0.967095	0.333496	0.999917
1828	miR-3177-5p	1.23679	-1.84151	1.90525	-0.966544	0.333772	0.999917
1829	piR_022253	5.93749	0.748539	0.774831	0.966067	0.334011	0.999917
1830	miR-4677-5p	25.5413	0.316317	0.327436	0.966042	0.334023	0.999917
1831	miR-503-3p	4.81688	-0.81343	0.84246	-0.965541	0.334274	0.999917
1832	miR-7109-3p	3.27573	-0.847339	0.877675	-0.965435	0.334327	0.999917
1833	miR-6761-3p	5.84053	-0.669631	0.694436	-0.964281	0.334905	0.999917
1834	piR_022017	146.032	0.196563	0.203877	0.964128	0.334982	0.999917
1835	miR-186-3p	1.84598	1.9613	2.03519	0.963693	0.3352	0.999917
1836	miR-6866-3p	9.82126	-0.56888	0.590418	-0.96352	0.335287	0.999917
1837	piR_018395	2.12586	-1.5492	1.60795	-0.963465	0.335314	0.999917
1838	miR-196b-5p	135.606	-0.210259	0.21825	-0.963388	0.335353	0.999917
1839	piR_005536	1.11262	2.12073	2.20174	0.96321	0.335442	0.999917
1840	RNA5SP186	1.83331	-1.11811	1.1611	-0.962973	0.335561	0.999917
1841	piR_019230	1.23635	-1.87315	1.94551	-0.962805	0.335645	0.999917
1842	miR-3184-5p	548.394	-0.178434	0.18541	-0.962379	0.335859	0.999917
1843	piR_005588	1.00507	-1.85319	1.92689	-0.961755	0.336173	0.999917
1844	piR_023164	1.49573	-1.62513	1.6911	-0.960988	0.336558	0.999917
1845	piR_016037	2.83398	1.1205	1.16736	0.959857	0.337127	0.999917
1846	piR_017456	2.91292	1.04793	1.09341	0.958405	0.337858	0.999917
1847	miR-1914-5p	3.59177	-1.15876	1.20907	-0.958397	0.337863	0.999917
1848	piR_002147	2.8741	-1.2068	1.25929	-0.958319	0.337902	0.999917
1849	RNU6-877P	1.09181	-1.5846	1.65395	-0.958071	0.338027	0.999917
1850	miR-6881-5p	2.0301	-1.35179	1.4111	-0.957975	0.338076	0.999917
1851	miR-496	2.22845	1.13988	1.19007	0.957823	0.338152	0.999917
1852	piR_002182	1.71925	1.00539	1.04991	0.957594	0.338268	0.999917
1853	RNU6-47P	1.11662	1.83031	1.91141	0.957575	0.338277	0.999917
1854	piR_004860	3.53344	0.721111	0.753357	0.957197	0.338468	0.999917
1855	miR-3161	1.9417	-1.26477	1.32222	-0.956553	0.338793	0.999917
1856	miR-619-5p	717.167	0.155546	0.162639	0.956383	0.338879	0.999917
1857	RNU6-682P	1.14625	-1.32761	1.38886	-0.955902	0.339122	0.999917
1858	RNU6-667P	11.0951	-0.450104	0.470967	-0.955702	0.339223	0.999917
1859	piR_011680	1.77888	-1.12518	1.17773	-0.955387	0.339382	0.999917
1860	miR-2277-5p	137.076	-0.232526	0.24364	-0.954387	0.339888	0.999917
1861	piR_015407	0.973448	1.94333	2.03686	0.95408	0.340043	0.999917
1862	RNU4ATAC8P	5.29053	0.928801	0.974356	0.953246	0.340466	0.999917
1863	RNU6-591P	2.82022	0.930978	0.977908	0.95201	0.341092	0.999917
1864	piR_016163	4.23462	1.11391	1.17117	0.951109	0.341549	0.999917
1865	piR_005262	1.633	1.30945	1.37733	0.950711	0.341751	0.999917
1866	piR_004007	1.65835	1.43181	1.50621	0.950602	0.341807	0.999917
1867	RNU6-579P	1.63458	1.54316	1.62459	0.949878	0.342174	0.999917
1868	piR_017268	1.80022	1.19239	1.25652	0.948962	0.34264	0.999917
1869	RNA5SP212	2.57111	1.01497	1.06982	0.948727	0.342759	0.999917
1870	piR_021518	1.60784	-1.47063	1.55018	-0.948687	0.34278	0.999917
1871	piR_022839	0.988134	2.65933	2.80389	0.948445	0.342903	0.999917
1872	RNA5SP432	6.33931	0.619853	0.653675	0.948258	0.342998	0.999917
1873	RNU6-629P	0.928361	2.09574	2.21148	0.947666	0.343299	0.999917
1874	miR-3152-5p	9.35505	-0.604336	0.638824	-0.946014	0.344142	0.999917
1875	piR_013845	1.44457	1.43318	1.51556	0.945643	0.344331	0.999917
1876	miR-502-5p	14.3798	-0.49619	0.524854	-0.945387	0.344461	0.999917
1877	piR_015913	0.982149	-2.22219	2.35085	-0.945272	0.34452	0.999917
1878	p-miR-277	5.04374	-0.771528	0.816585	-0.944822	0.34475	0.999917
1879	piR_015988	1.87745	1.53078	1.62045	0.944666	0.344829	0.999917
1880	miR-22-3p	67812.1	-0.189037	0.200115	-0.944646	0.344839	0.999917
1881	piR_013884	1.03321	2.25569	2.38938	0.944049	0.345144	0.999917
1882	mmu-miR-2137	5.89391	-0.793625	0.840919	-0.943759	0.345293	0.999917
1883	SNORD115-42	21.1481	0.477639	0.506123	0.943721	0.345312	0.999917
1884	miR-636	10.898	-0.572105	0.606394	-0.943454	0.345449	0.999917
1885	RNU6-365P	14.7528	0.401004	0.425073	0.943377	0.345488	0.999917
1886	miR-5699-3p	10.699	-0.509416	0.540151	-0.943098	0.345631	0.999917
1887	piR_017033	27670.2	-0.1428	0.151558	-0.942216	0.346082	0.999917
1888	miR-4668-3p	2.93163	-1.01849	1.08102	-0.942154	0.346114	0.999917
1889	piR_012870	2.02508	-0.995243	1.05661	-0.941922	0.346233	0.999917
1890	miR-488-3p	6.36566	-1.06387	1.12983	-0.941622	0.346386	0.999917
1891	RNU6-176P	1.37764	-1.40387	1.49156	-0.941205	0.3466	0.999917
1892	RNU6-925P	1.04422	1.39335	1.48046	0.941157	0.346625	0.999917
1893	miR-615-3p	326.085	-0.355554	0.377881	-0.940914	0.346749	0.999917
1894	piR_009044	3.38945	-0.778605	0.827544	-0.940863	0.346775	0.999917
1895	RNA5SP120	1.74083	1.08614	1.1548	0.940543	0.346939	0.999917
1896	piR_008694	0.985961	-1.90304	2.02383	-0.940316	0.347056	0.999917
1897	SNORD86	11.3472	-0.552999	0.588668	-0.939407	0.347522	0.999917
1898	piR_001126	1.55615	-1.20777	1.28582	-0.939303	0.347575	0.999917
1899	miR-4676-3p	6.61335	-0.646938	0.689116	-0.938794	0.347837	0.999917
1900	miR-5096	195.732	0.225249	0.24012	0.938071	0.348208	0.999917
1901	RNU6-775P	7.89713	-0.512596	0.546703	-0.937613	0.348443	0.999917
1902	p-miR-50	1.98692	1.45183	1.54904	0.937246	0.348632	0.999917
1903	piR_019977	9.21528	0.470319	0.501936	0.937009	0.348754	0.999917
1904	miR-449b-3p	17.6384	1.30761	1.39555	0.936984	0.348767	0.999917
1905	piR_003044	2.28873	-1.34857	1.43964	-0.936742	0.348891	0.999917
1906	piR_016210	6.373	-0.683905	0.730468	-0.936255	0.349142	0.999917
1907	miR-193b-3p	1013.49	-0.166949	0.178378	-0.935929	0.34931	0.999917
1908	RNA5SP65	6.38928	0.612553	0.654921	0.935308	0.34963	0.999917
1909	RNA5SP111	1.95618	1.06192	1.1359	0.934869	0.349856	0.999917
1910	p-miR-63	1.26025	-2.18075	2.3335	-0.934543	0.350024	0.999917
1911	piR_014146	2.91299	0.998121	1.06867	0.933982	0.350313	0.999917
1912	RNA5SP21_RNA5SP219	43.3275	0.328338	0.35187	0.933125	0.350755	0.999917
1913	RNU6-823P	23.5426	0.322708	0.345854	0.933076	0.350781	0.999917
1914	piR_001243	1.34141	-1.79638	1.92613	-0.93264	0.351006	0.999917
1915	piR_022113	7.53043	0.935727	1.00352	0.932448	0.351105	0.999917
1916	RNU2-72P	6.01484	0.746555	0.800821	0.932238	0.351214	0.999917
1917	piR_013674	1.13823	1.79551	1.92631	0.932098	0.351286	0.999917
1918	RNA5SP259_RNA5SP25	29.6346	-0.31267	0.335529	-0.931873	0.351402	0.999917
1919	miR-4800-3p	87.1158	-0.250033	0.268498	-0.931226	0.351737	0.999917
1920	piR_008857	1.09172	1.8102	1.94405	0.931149	0.351777	0.999917
1921	RNA5SP362	1.10004	-1.35154	1.45239	-0.930568	0.352077	0.999917
1922	miR-328-3p	17831.6	-0.216905	0.233102	-0.930514	0.352105	0.999917
1923	miR-6513-3p	91.2279	-0.263583	0.283332	-0.930298	0.352217	0.999917
1924	p-miR-67	1.12568	-1.79626	1.93107	-0.93019	0.352273	0.999917
1925	piR_019485	67.9321	0.301985	0.324682	0.930093	0.352323	0.999917
1926	piR_022622	1.00132	1.41147	1.51802	0.929808	0.352471	0.999917
1927	piR_020878	1.66849	-1.32675	1.42761	-0.929353	0.352706	0.999917
1928	RNA5SP370_RNA5SP37	19.3641	0.489139	0.526844	0.928432	0.353184	0.999917
1929	miR-6740-3p	7.41836	-0.621061	0.668943	-0.928421	0.353189	0.999917
1930	miR-6132	1.46916	1.51617	1.63313	0.928379	0.353211	0.999917
1931	SNORA73B_SNORA73_SNORA73	934.2	-0.331541	0.357308	-0.927885	0.353467	0.999917
1932	RNU5A-4P	11.4136	-0.480988	0.518396	-0.927839	0.353491	0.999917
1933	miR-6788-3p	59.9935	-0.309136	0.333257	-0.92762	0.353605	0.999917
1934	RNA5SP470	1.06094	1.40441	1.51505	0.926974	0.35394	0.999917
1935	RNA5SP258	4.15747	0.726513	0.783762	0.926956	0.353949	0.999917
1936	SNORD20	5713.42	0.212867	0.229689	0.926763	0.35405	0.999917
1937	RNU2-28P	6.9239	0.606887	0.65511	0.926389	0.354244	0.999917
1938	miR-19a-3p	246.836	-0.584939	0.631636	-0.92607	0.35441	0.999917
1939	RNU2-61P	1.10864	1.54918	1.6734	0.92577	0.354566	0.999917
1940	piR_009573	2.2485	-1.15359	1.24659	-0.925399	0.354758	0.999917
1941	RNA5SP245	4.36611	0.667713	0.721602	0.925321	0.354799	0.999917
1942	RNU6-1288P	6.91577	0.725912	0.785184	0.924512	0.35522	0.999917
1943	piR_008458	4.33523	-0.703789	0.762187	-0.923381	0.355809	0.999917
1944	miR-4699-3p	2.80602	1.30135	1.40964	0.923178	0.355915	0.999917
1945	piR_003832	2.50473	1.01442	1.09899	0.923049	0.355981	0.999917
1946	piR_013745	103.042	0.201455	0.218338	0.922671	0.356178	0.999917
1947	miR-7113-3p	1.24947	-1.52336	1.6513	-0.922522	0.356256	0.999917
1948	RNU2-44P	15.0532	0.537004	0.582288	0.922232	0.356408	0.999917
1949	piR_012828	2.82149	0.734961	0.797155	0.92198	0.356539	0.999917
1950	miR-320d	3.955	-0.986169	1.071	-0.920794	0.357158	0.999917
1951	miR-668-3p	12.4824	-0.441246	0.479446	-0.920324	0.357403	0.999917
1952	piR_018723	2.64196	1.17268	1.2742	0.920323	0.357404	0.999917
1953	miR-129-2-3p	4.88125	0.778525	0.846806	0.919366	0.357904	0.999917
1954	miR-2054	1.18851	1.25285	1.3653	0.917639	0.358808	0.999917
1955	piR_019534	1.87697	-1.11982	1.22096	-0.917161	0.359058	0.999917
1956	piR_007241	1.00946	-1.49444	1.62972	-0.916989	0.359148	0.999917
1957	miR-4508	1620.32	-0.124593	0.135875	-0.916969	0.359159	0.999917
1958	piR_006987	5.57549	0.573085	0.625021	0.916905	0.359193	0.999917
1959	piR_000209	1.9311	1.22301	1.33405	0.91676	0.359268	0.999917
1960	piR_009469	2.18526	1.6395	1.78845	0.916715	0.359292	0.999917
1961	piR_008088	1.80055	-1.4372	1.5688	-0.916114	0.359607	0.999917
1962	piR_021793	1.29454	2.21954	2.42377	0.915737	0.359805	0.999917
1963	SNORA36C	3.52126	-0.800994	0.875109	-0.915308	0.36003	0.999917
1964	RNU6ATAC29P	5.3314	-0.709634	0.775323	-0.915276	0.360047	0.999917
1965	piR_006350	1.5234	-1.9066	2.08376	-0.91498	0.360202	0.999917
1966	miR-3199	65.0151	0.256046	0.280018	0.91439	0.360512	0.999917
1967	piR_013575	3.26648	0.935706	1.02336	0.914351	0.360532	0.999917
1968	piR_013941	1.85536	3.82081	4.18114	0.913819	0.360812	0.999917
1969	RNA5SP171	4.13558	-0.656927	0.718961	-0.913717	0.360866	0.999917
1970	miR-4674	4.30109	-0.922379	1.00948	-0.913717	0.360866	0.999917
1971	piR_009011	3.70785	-0.769944	0.842996	-0.913343	0.361062	0.999917
1972	miR-4423-3p	15.154	0.734261	0.804084	0.913164	0.361156	0.999917
1973	miR-7977	2.42118	1.14556	1.25575	0.912251	0.361637	0.999917
1974	miR-7703	3.08807	-1.12603	1.23445	-0.912176	0.361676	0.999917
1975	RNU6-983P	1.43148	1.39167	1.52617	0.911867	0.361839	0.999917
1976	piR_005179	3.89051	0.676477	0.741918	0.911795	0.361877	0.999917
1977	SNORA80E	139.677	-0.272376	0.298828	-0.911481	0.362042	0.999917
1978	RNU7-179P	52.365	0.301847	0.331198	0.911378	0.362096	0.999917
1979	piR_021214	229.002	-0.206964	0.227131	-0.911208	0.362186	0.999917
1980	piR_003669	4.53127	0.80031	0.878522	0.910974	0.362309	0.999917
1981	piR_000837	1.8931	1.56965	1.72343	0.910771	0.362416	0.999917
1982	RNU1-89P	5.51296	-0.800359	0.878787	-0.910755	0.362424	0.999917
1983	piR_008982	18.0232	0.391077	0.429775	0.909958	0.362845	0.999917
1984	RNU5B-2P	7.41477	-0.619621	0.681929	-0.908629	0.363546	0.999917
1985	piR_016291	1.82354	-2.02065	2.2239	-0.908607	0.363558	0.999917
1986	miR-6127	1.48763	1.42463	1.56807	0.90852	0.363603	0.999917
1987	miR-1224-5p	7.57473	-0.641553	0.706371	-0.908238	0.363753	0.999917
1988	piR_004918	70.759	0.25254	0.278177	0.907836	0.363965	0.999917
1989	RNU6-1141P	1.91307	-1.04316	1.15023	-0.906916	0.364451	0.999917
1990	piR_008976	1.06366	1.65993	1.83034	0.906901	0.364459	0.999917
1991	piR_007011	11.5086	0.406848	0.449117	0.905885	0.364997	0.999917
1992	piR_017091	3.92944	0.874687	0.966352	0.905143	0.365389	0.999917
1993	piR_000647	1.05022	-1.32525	1.46426	-0.905069	0.365429	0.999917
1994	SNORA76A	3.92141	-0.92851	1.02615	-0.904848	0.365546	0.999917
1995	piR_016658	51391.8	0.247978	0.274137	0.904575	0.36569	0.999917
1996	piR_013319	4.79631	-0.748463	0.827959	-0.903985	0.366003	0.999917
1997	RNU6-405P	3.16742	-0.767898	0.84959	-0.903845	0.366077	0.999917
1998	piR_020364	415.7	0.329351	0.364415	0.903779	0.366112	0.999917
1999	miR-4725-3p	4.59683	-0.9268	1.02619	-0.903143	0.36645	0.999917
[truncated: 3,850 more rows]

## Sheet: BCG vs. C
	Name	baseMean	log2FoldChange	lfcSE	stat	pvalue	padj
1	piR_006473	0.94406	-29.3899	3.09672	-9.49065	2.29594e-21	1.3429e-17
2	miR-379-3p	44.581	-1.06754	0.276446	-3.86168	0.000112611	0.329332
3	miR-5787	93.7423	-0.592384	0.162356	-3.64868	0.000263593	0.513918
4	miR-410-5p	1.26701	15.094	4.22969	3.56857	0.000358929	0.524843
5	miR-132-5p	9603.02	1.10387	0.315708	3.49648	0.000471445	0.551497
6	RNA5SP462	3.80094	-3.68896	1.13263	-3.25699	0.00112602	0.894673
7	piR_010299	1.39277	13.8293	4.26169	3.24504	0.00117435	0.894673
8	SNORD24	2047.13	-0.594488	0.183967	-3.2315	0.00123143	0.894673
9	miR-212-5p	2507.71	1.29831	0.409072	3.17379	0.00150464	0.894673
10	miR-4773	48.5003	1.73073	0.547023	3.16391	0.00155664	0.894673
11	miR-146a-3p	27.7136	1.85151	0.589429	3.1412	0.00168258	0.894673
12	miR-4532	7922.05	-0.501982	0.16306	-3.07851	0.00208037	1
13	miR-95-3p	5262.21	-0.557838	0.189379	-2.94561	0.00322317	1
14	miR-30e-3p	19853.5	-0.440099	0.150843	-2.9176	0.00352734	1
15	piR_003324	109.425	1.05241	0.361977	2.90741	0.00364436	1
16	miR-132-3p	15710.4	0.924093	0.320244	2.88559	0.00390685	1
17	miR-148b-3p	31862.3	-0.505026	0.176205	-2.86612	0.00415531	1
18	miR-5010-5p	6.15055	2.04608	0.715735	2.85871	0.00425368	1
19	miR-378g	27.0435	-0.894445	0.31491	-2.84032	0.00450686	1
20	miR-4705	21.8118	-1.96498	0.694204	-2.83055	0.00464679	1
21	miR-548o-3p	209.282	-0.538369	0.190844	-2.82099	0.00478752	1
22	RNA5SP222	13.5322	2.00193	0.714856	2.80047	0.00510282	1
23	RNA5SP513	115.401	0.721124	0.262077	2.75157	0.00593103	1
24	let-7f-1-3p	678.646	-0.419645	0.15275	-2.74726	0.00600959	1
25	piR_003139	6.96699	2.43967	0.888095	2.74708	0.00601287	1
26	miR-6820-3p	8.25146	-1.64248	0.599398	-2.74022	0.00613984	1
27	miR-30b-5p	18053.3	-0.799155	0.29312	-2.72637	0.00640348	1
28	miR-665	64.686	0.732187	0.269623	2.71559	0.00661578	1
29	RNU6-1201P	2.22409	-3.94426	1.45662	-2.70782	0.00677265	1
30	piR_007832	99.6557	0.501352	0.185182	2.70735	0.00678218	1
31	piR_011398	2.18269	3.88362	1.43834	2.70007	0.00693259	1
32	miR-3688-3p	2.48656	3.0873	1.14429	2.69801	0.00697547	1
33	miR-600	10.5879	-1.35386	0.502047	-2.69668	0.00700344	1
34	miR-3129-5p	11.8003	-1.41373	0.524585	-2.69495	0.00703986	1
35	miR-221-5p	3265.9	-0.37599	0.140003	-2.68559	0.00724028	1
36	miR-4291	138.985	-0.459237	0.171117	-2.68376	0.0072799	1
37	piR_000681	1.90296	-3.82424	1.44363	-2.64905	0.00807184	1
38	p-miR-207-1__p-miR-207-2	14.8538	1.82119	0.68956	2.64109	0.00826392	1
39	piR_017724	34.176	-1.09484	0.419895	-2.60741	0.00912289	1
40	miR-30c-5p	118561	-0.363412	0.139677	-2.6018	0.0092737	1
41	piR_004787	7.04108	2.54351	0.980504	2.59408	0.00948435	1
42	miR-155-5p	39067.7	0.539569	0.209273	2.5783	0.00992883	1
43	piR_021020	38.4087	-0.695033	0.271294	-2.56192	0.0104096	1
44	p-miR-320-2__p-miR-320-1	62.7202	-0.90792	0.356066	-2.54987	0.0107764	1
45	miR-6754-3p	8.50664	1.79686	0.707765	2.53879	0.0111237	1
46	RNA5SP204	383.062	1.12555	0.448926	2.50721	0.0121689	1
47	miR-873-5p	35.6324	-0.892906	0.360411	-2.47747	0.0132319	1
48	miR-1251-5p	3.78316	-2.74882	1.11733	-2.46017	0.0138871	1
49	miR-203b-3p	37.528	-0.89258	0.364502	-2.44876	0.0143348	1
50	miR-490-3p	119.378	-0.542931	0.221912	-2.4466	0.0144211	1
51	miR-3176	113.701	-0.962699	0.394881	-2.43795	0.0147709	1
52	miR-450a-2-3p	47.3126	0.763033	0.313109	2.43696	0.0148114	1
53	miR-4454	195.132	-0.462942	0.191617	-2.41597	0.0156932	1
54	piR_012676	2.14405	3.24271	1.34823	2.40517	0.016165	1
55	miR-4687-5p	4.73752	-1.8497	0.770731	-2.39993	0.0163983	1
56	RNU1-16P	2.84926	2.45908	1.02736	2.3936	0.0166841	1
57	miR-365a-3p__miR-365b-3p	855.434	-0.5245	0.219187	-2.39293	0.0167142	1
58	gga-miR-7475-5p	7.02482	-1.98532	0.831137	-2.38868	0.0169089	1
59	miR-580-5p	3.7024	2.10894	0.883824	2.38615	0.0170256	1
60	piR_000651	12.9519	1.2961	0.543984	2.38261	0.0171904	1
61	miR-449c-3p	9.94533	-2.62391	1.10574	-2.37298	0.0176452	1
62	miR-335-3p	5779.88	-0.366563	0.15554	-2.35672	0.0184371	1
63	SNORD115-39	2.10149	3.4595	1.46928	2.35455	0.0185451	1
64	piR_014716	1.63698	-4.49871	1.9107	-2.35449	0.0185482	1
65	miR-769-3p	53.9843	-0.570458	0.242431	-2.35308	0.0186187	1
66	miR-365b-5p	151.861	0.699181	0.297333	2.3515	0.0186977	1
67	piR_005996	3.43711	2.42429	1.03895	2.3334	0.0196273	1
68	oan-miR-181c-5p	2.20922	3.02961	1.30734	2.31738	0.0204828	1
69	miR-6891-5p	13.506	1.5574	0.673112	2.31373	0.0206824	1
70	miR-7162-3p	5.10038	1.96558	0.853493	2.30298	0.0212798	1
71	piR_008768	4.9148	-2.03329	0.885478	-2.29626	0.021661	1
72	miR-145-5p	40532.5	-0.458729	0.20003	-2.2933	0.0218305	1
73	piR_007796	7.77614	1.79562	0.783306	2.29236	0.0218848	1
74	miR-4703-3p	21.0329	-0.970877	0.424476	-2.28724	0.0221819	1
75	SNORD88C	182.64	-0.435787	0.191037	-2.28117	0.0225384	1
76	piR_003309	1.40748	-3.40704	1.49678	-2.27624	0.0228315	1
77	miR-452-3p	214.003	-0.7708	0.33896	-2.27402	0.022965	1
78	piR_007784	1.54696	-4.13759	1.83667	-2.25277	0.0242735	1
79	piR_013402	2.28978	4.02911	1.80031	2.23801	0.0252206	1
80	miR-4745-3p	6.25104	1.94126	0.869314	2.23309	0.0255427	1
81	SNORD82_SNORD8	6823.97	-0.257637	0.115901	-2.22292	0.0262215	1
82	miR-885-5p	68.2498	-0.584572	0.263495	-2.21853	0.0265188	1
83	RNA5SP195	4.55769	-2.23924	1.01827	-2.19906	0.0278734	1
84	miR-2681-5p	28.1198	-0.719924	0.327855	-2.19586	0.0281018	1
85	miR-3614-5p	115.534	0.68998	0.314247	2.19566	0.0281161	1
86	miR-4733-5p	2.71756	-2.07218	0.943776	-2.19563	0.0281188	1
87	miR-345-5p	2124.67	-0.26378	0.120194	-2.19462	0.0281909	1
88	miR-664a-3p	833.571	-0.375349	0.171106	-2.19367	0.0282595	1
89	piR_008216	11.8604	2.20601	1.00808	2.18832	0.0286466	1
90	piR_015763	2.93927	4.06065	1.86527	2.17697	0.0294825	1
91	miR-4634	13.3962	-0.874841	0.405465	-2.15763	0.0309569	1
92	piR_016847	1.97239	3.18538	1.47661	2.15722	0.0309884	1
93	SNORA80E	139.677	-0.643573	0.298994	-2.15246	0.0313608	1
94	piR_005023	10.9659	1.31628	0.613585	2.14523	0.0319346	1
95	miR-6813-5p	2.76839	2.76332	1.28891	2.14392	0.0320392	1
96	miR-548h-5p	6.65761	-1.64401	0.770468	-2.13378	0.0328612	1
97	miR-129-5p	311.559	0.565391	0.265004	2.13351	0.0328825	1
98	piR_004153	2656.04	0.949234	0.445851	2.12904	0.0332512	1
99	miR-8086	2.67842	2.69421	1.27263	2.11704	0.0342564	1
100	piR_022017	146.032	0.426914	0.201673	2.11686	0.0342716	1
101	RNU6-903P	2.77956	2.13963	1.0192	2.09932	0.0357891	1
102	piR_004923	46.1279	0.602998	0.287892	2.09453	0.0362128	1
103	piR_001788	1.49499	-3.25503	1.55654	-2.0912	0.0365103	1
104	piR_013202	1.066	3.25358	1.56496	2.07902	0.0376159	1
105	miR-7155-3p	21.8579	-0.86886	0.418276	-2.07724	0.0377792	1
106	RNU5A-6P	4.90838	1.82709	0.883167	2.0688	0.038565	1
107	piR_023246	4.79953	1.76082	0.852264	2.06606	0.0388231	1
108	RNA5SP492	1.73394	2.50498	1.21321	2.06475	0.0389463	1
109	p-miR-317	4881.56	-0.259577	0.125857	-2.06247	0.0391635	1
110	miR-6847-5p	5.49799	1.66166	0.80948	2.05276	0.0400963	1
111	RNU2-69P	2.85977	-2.11165	1.02983	-2.05049	0.0403167	1
112	p-miR-335	4552.62	0.573961	0.280454	2.04655	0.0407026	1
113	piR_019514	2.3072	-3.21481	1.57092	-2.04645	0.0407123	1
114	miR-566	5.0337	1.72196	0.841805	2.04556	0.0407996	1
115	piR_004985	2.99653	-2.20034	1.07621	-2.04452	0.0409019	1
116	RNU6-64P	1.09807	-3.88438	1.90013	-2.04427	0.0409266	1
117	piR_006493	1.11169	-3.19399	1.56527	-2.04054	0.0412965	1
118	p-miR-235-3__p-miR-235-2__p-miR-235-1	25318.7	-0.43628	0.214449	-2.03442	0.0419092	1
119	miR-4479	10.9508	0.954767	0.470472	2.02938	0.0424196	1
120	miR-191-3p	148.075	0.481504	0.237752	2.02523	0.0428434	1
121	miR-6733-5p	10.5174	-1.19985	0.592902	-2.0237	0.0430015	1
122	miR-148a-3p	792970	-0.540954	0.268054	-2.01808	0.0435829	1
123	piR_004446	2.14652	-2.16216	1.07187	-2.01718	0.0436768	1
124	SNORD116-11	3.89584	-2.09265	1.03904	-2.01403	0.0440065	1
125	piR_013974	8.68648	4.93671	2.45298	2.01254	0.0441634	1
126	miR-4679	30.7795	-1.55228	0.773064	-2.00796	0.0446479	1
127	RNU4-53P	11.4974	1.09063	0.543717	2.00588	0.0448686	1
128	piR_011108	5.80867	-2.54099	1.26762	-2.00454	0.0450122	1
129	miR-7113-5p	10.1327	0.918904	0.459778	1.99858	0.0456538	1
130	miR-500a-5p	76.672	-0.379569	0.190121	-1.99646	0.045884	1
131	piR_016432	2.17061	2.76003	1.38339	1.99513	0.0460292	1
132	miR-301a-3p	7.03516	-2.36837	1.18812	-1.99337	0.0462206	1
133	miR-4802-3p	3.16255	-2.985	1.49748	-1.99334	0.0462237	1
134	piR_000598	2.09373	-2.29289	1.15071	-1.99259	0.0463061	1
135	SNORD121A	46.6905	-0.592973	0.297755	-1.99148	0.0464286	1
136	RNU1-4_RNU1-45P	3.41973	-1.88183	0.945856	-1.98955	0.0466404	1
137	SNORA58_SNORA58	1.88162	-2.64571	1.33301	-1.98476	0.0471707	1
138	piR_017085	8.99995	-1.02109	0.514918	-1.98302	0.0473655	1
139	p-miR-307	2.51663	-2.11014	1.06451	-1.98226	0.0474503	1
140	SNORD111B	3277.27	-0.292941	0.147876	-1.98099	0.0475925	1
141	miR-6804-5p	3.68498	2.79415	1.41068	1.9807	0.0476245	1
142	piR_007748	2.0066	2.45872	1.24381	1.97676	0.0480688	1
143	miR-6815-3p	7.98222	-1.4554	0.736566	-1.97593	0.0481627	1
144	piR_004643	4.12888	1.98442	1.00536	1.97384	0.0483996	1
145	RNU6-1141P	1.91307	-2.46121	1.25175	-1.96622	0.0492734	1
146	SNORD116-18	7.15806	-1.99231	1.01403	-1.96475	0.0494434	1
147	piR_019308	3.41523	-1.68586	0.859591	-1.96124	0.0498512	1
148	piR_015026	285.167	-0.520744	0.265548	-1.96102	0.0498772	1
149	miR-3670	6.87053	-1.37174	0.700456	-1.95835	0.050189	1
150	miR-98-3p	55.1317	-0.919281	0.47095	-1.95197	0.0509417	1
151	piR_004262	66.9527	0.627501	0.322297	1.94696	0.0515392	1
152	piR_010227	1.38238	3.38025	1.73741	1.94556	0.051707	1
153	miR-3200-3p	53.3544	-0.55767	0.287367	-1.94062	0.0523042	1
154	piR_011374	55.7981	0.500898	0.259267	1.93197	0.0533627	1
155	RNU105B	2.54823	2.20978	1.14619	1.92793	0.0538635	1
156	piR_013028	3.55318	1.96417	1.0189	1.92774	0.0538869	1
157	SNORA30	2.11005	2.63858	1.36945	1.92675	0.0540107	1
158	SNORD116-6	13.6409	-0.957091	0.497757	-1.92281	0.054504	1
159	piR_014861	1.33631	3.52372	1.83395	1.92138	0.0546834	1
160	piR_020829	13893.9	-0.681386	0.354828	-1.92033	0.0548164	1
161	miR-576-5p	450.094	-0.357262	0.18626	-1.91808	0.0551003	1
162	piR_007444	2.90368	2.14193	1.11684	1.91785	0.0551303	1
163	RNA5SP272	1.88937	2.79426	1.45888	1.91535	0.0554479	1
164	piR_007133	2.69722	-2.83276	1.48434	-1.90843	0.056335	1
165	SNORA53	44.2353	-0.59893	0.314167	-1.90641	0.056597	1
166	miR-3654	5.74946	-2.29049	1.20156	-1.90627	0.0566156	1
167	miR-1255a	60.6709	-0.501414	0.263312	-1.90426	0.0568764	1
168	piR_016976	16.176	-0.878109	0.461148	-1.90418	0.0568866	1
169	miR-5585-5p	10.388	1.11167	0.584617	1.90154	0.0572314	1
170	RNU2-43P	8.04848	1.13193	0.595944	1.89938	0.0575141	1
171	piR_009973	2.47171	2.39317	1.26022	1.89901	0.0575632	1
172	piR_018105	25.5539	0.706927	0.372909	1.89571	0.0579981	1
173	miR-4753-5p	10.0807	-0.927197	0.48999	-1.89228	0.0584541	1
174	piR_016754	3.72002	2.05746	1.08946	1.88851	0.0589572	1
175	miR-4632-5p	1.20741	-3.09524	1.64096	-1.88624	0.0592631	1
176	miR-147b	119.792	0.542176	0.287958	1.88283	0.0597229	1
177	piR_002523	0.93511	3.24928	1.73367	1.87422	0.0608999	1
178	p-miR-215	3.66709	2.23721	1.19496	1.87221	0.061178	1
179	p-miR-308	12.2667	-0.901281	0.482375	-1.86842	0.0617032	1
180	miR-194-3p	43.2599	0.567646	0.303861	1.86811	0.0617463	1
181	RNU6-1315P	1.75549	3.12389	1.67275	1.86752	0.0618297	1
182	miR-339-5p	1664.2	-0.290769	0.156204	-1.86147	0.062678	1
183	miR-183-3p	10.5622	1.09966	0.59077	1.8614	0.0626884	1
184	piR_009766	1.44725	2.76508	1.48846	1.85768	0.0632139	1
185	miR-6748-3p	12.7473	1.03491	0.557804	1.85533	0.0635495	1
186	piR_017221	3.09469	-1.66856	0.904705	-1.84432	0.065137	1
187	RNA5SP108	4.43401	2.14256	1.16178	1.84421	0.0651531	1
188	piR_008174	1.64402	2.34358	1.27123	1.84356	0.0652473	1
189	SNORD114-1_SNORD114-18	79.0335	-0.372734	0.202419	-1.84139	0.0655637	1
190	miR-6730-3p	1.96389	-2.26839	1.23291	-1.83986	0.0657888	1
191	piR_001124	1.2809	-2.94005	1.59898	-1.83871	0.0659584	1
192	miR-3182	7153.06	-0.686929	0.374916	-1.83222	0.0669188	1
193	miR-5196-3p	13.3717	-1.15768	0.63204	-1.83166	0.0670018	1
194	miR-3619-3p	4.35491	1.31682	0.719726	1.82961	0.0673076	1
195	piR_003617	1.68107	-3.22613	1.76872	-1.82399	0.068153	1
196	piR_011168	2.0542	-2.57803	1.41463	-1.8224	0.0683941	1
197	miR-641	85.2699	-0.422021	0.231639	-1.82189	0.0684715	1
198	sha-miR-150	6.45026	1.71857	0.943374	1.82173	0.0684959	1
199	miR-138-2-3p	4.29285	-1.46909	0.80779	-1.81865	0.068965	1
200	piR_004993	439.976	0.489734	0.269378	1.81801	0.0690619	1
201	p-miR-104	7.70096	-1.06981	0.588485	-1.81791	0.0690783	1
202	piR_017391	43.5158	-0.602498	0.331502	-1.81748	0.0691432	1
203	miR-6858-5p	2.4766	-2.38458	1.31321	-1.81584	0.0693956	1
204	miR-27a-5p	7524.7	0.516872	0.28487	1.81441	0.0696143	1
205	miR-212-3p	364.037	0.663386	0.367076	1.80722	0.0707285	1
206	miR-29a-3p	141549	-0.242682	0.134724	-1.80132	0.0716522	1
207	piR_005931	2.33912	2.18167	1.2141	1.79695	0.0723438	1
208	miR-6769b-3p	9.01599	1.25435	0.698291	1.79632	0.072444	1
209	miR-202-5p	68.342	-1.43261	0.797618	-1.79611	0.0724775	1
210	RNA5SP361	4.50397	-1.39475	0.776745	-1.79563	0.0725537	1
211	piR_002147	2.8741	-2.37529	1.32357	-1.79462	0.0727149	1
212	miR-383-5p	7.97706	-0.965402	0.538401	-1.79309	0.0729585	1
213	U2_U2_RNU2-31P	2.85786	-1.75428	0.979193	-1.79155	0.0732043	1
214	miR-4515	1.2859	3.961	2.21182	1.79083	0.0733199	1
215	piR_001874	2.25832	-3.29289	1.8419	-1.78777	0.073813	1
216	miR-4461	195.423	0.373151	0.208818	1.78696	0.0739435	1
217	RNU1-80P	1.77658	3.22408	1.80546	1.78574	0.0741414	1
218	piR_004309	142.115	-0.492921	0.276044	-1.78566	0.074155	1
219	miR-1297	4.4777	-1.29713	0.727478	-1.78305	0.0745789	1
220	miR-331-3p	1106.01	-0.285846	0.160434	-1.78171	0.0747969	1
221	piR_017033	27670.2	-0.269669	0.15155	-1.7794	0.0751743	1
222	piR_013767	7.55368	-1.08824	0.61242	-1.77695	0.0755772	1
223	piR_008728	8.40823	-2.0745	1.16953	-1.77379	0.0760983	1
224	miR-590-3p	55.8302	-1.22068	0.689109	-1.77138	0.076497	1
225	piR_012925	171.681	-0.486397	0.275095	-1.7681	0.0770436	1
226	miR-378a-3p	13598.2	-0.277198	0.156866	-1.7671	0.0772121	1
227	RNA5SP507	4.51665	1.21868	0.689908	1.76643	0.0773232	1
228	miR-6798-3p	10.7886	-0.878789	0.498488	-1.76291	0.0779154	1
229	SNORD36B	888.405	-0.395429	0.224439	-1.76186	0.0780936	1
230	p-miR-109	9.3968	0.951979	0.54088	1.76006	0.0783983	1
231	miR-1246	104458	0.761758	0.432959	1.75942	0.0785061	1
232	piR_008732	1.39207	-3.25062	1.84761	-1.75937	0.0785155	1
233	miR-1913	2.773	-2.33057	1.32525	-1.75859	0.078647	1
234	piR_015037	1.3509	2.76595	1.57431	1.75693	0.0789306	1
235	piR_019565	50.8714	0.452251	0.257701	1.75495	0.0792685	1
236	miR-3191-3p	3.19429	1.92556	1.09737	1.75471	0.0793084	1
237	SNORA2B	38.9258	-0.617919	0.352157	-1.75467	0.0793155	1
238	SNORD114-24	3.72874	-2.11807	1.20768	-1.75384	0.0794584	1
239	miR-320e	4.7803	-1.43778	0.820111	-1.75315	0.0795759	1
240	miR-1247-3p	60.4681	-0.51439	0.293702	-1.7514	0.0798765	1
241	piR_013319	4.79631	-1.48419	0.847644	-1.75096	0.0799524	1
242	piR_020485	3481	0.429852	0.246067	1.74689	0.0806564	1
243	RNU4-85P	1.80959	3.15549	1.80875	1.74457	0.0810602	1
244	miR-4667-5p	7.20476	1.22672	0.703885	1.74278	0.0813722	1
245	piR_010862	3.85521	1.72494	0.989892	1.74256	0.0814111	1
246	miR-6716-3p	208.108	0.506531	0.290759	1.7421	0.0814914	1
247	p-miR-164	10.4115	-0.928079	0.532913	-1.74152	0.0815925	1
248	RNA5SP273_RNA5SP27	283.244	0.484987	0.279025	1.73815	0.0821852	1
249	piR_012016	2.14249	-2.18817	1.25953	-1.73729	0.082336	1
250	piR_014255	2.25405	2.1888	1.25994	1.73723	0.0823471	1
251	efu-miR-9226	9.41961	1.86648	1.0745	1.73707	0.0823752	1
252	p-miR-67	1.12568	-3.49862	2.01431	-1.73688	0.0824077	1
253	piR_004918	70.759	0.477179	0.274882	1.73594	0.0825741	1
254	piR_016751	1.14202	3.15818	1.81968	1.73557	0.0826396	1
255	piR_000127	1.86041	-2.44583	1.40986	-1.7348	0.0827763	1
256	piR_013118	1.99394	-1.9926	1.14894	-1.73429	0.0828666	1
257	RNU6-1233P	2.22625	-2.39274	1.38261	-1.7306	0.0835231	1
258	RNU6-413P	1.33102	-2.56768	1.48371	-1.73058	0.0835259	1
259	RNA5SP329_RNA5SP32	7.34832	1.0992	0.635862	1.72867	0.0838681	1
260	RNU6-437P	1.65356	2.59298	1.50276	1.72548	0.0844404	1
261	miR-502-3p	586.323	-0.22848	0.132593	-1.72316	0.0848589	1
262	piR_014677	194.498	-0.377092	0.218841	-1.72313	0.0848646	1
263	SNORD101_SNORD10	2765.02	-0.424779	0.246519	-1.72311	0.084869	1
264	piR_018747	20.8119	0.919552	0.535127	1.71838	0.0857271	1
265	miR-551b-5p	15.8048	-0.919531	0.535555	-1.71697	0.0859851	1
266	RNU6-836P	1.85883	-1.98628	1.15716	-1.71651	0.086068	1
267	RNU6-337P	1.32186	2.75333	1.60548	1.71495	0.0863538	1
268	piR_017845	38.5767	-0.510698	0.29807	-1.71335	0.0866485	1
269	piR_004711	4.16529	-2.09169	1.22145	-1.71246	0.086812	1
270	piR_014268	1.63575	2.92821	1.71188	1.71053	0.0871685	1
271	RNU6-1278P	2.21587	-2.3575	1.37907	-1.70948	0.0873619	1
272	miR-23a-5p	178.025	0.491521	0.287674	1.7086	0.0875251	1
273	piR_000045	652.798	-0.366516	0.21461	-1.70782	0.0876693	1
274	miR-3127-3p	36.9095	0.705881	0.413634	1.70654	0.0879081	1
275	RNA5SP467	3.72515	1.53241	0.898871	1.70481	0.0882295	1
276	RNU6-764P	1.31866	2.63893	1.54817	1.70454	0.0882794	1
277	RNU4-65P	25.3451	-0.521483	0.30595	-1.70447	0.0882932	1
278	piR_020582	1481.61	-0.610559	0.359223	-1.69967	0.0891936	1
279	miR-5699-5p	13.1261	-0.729415	0.429342	-1.69892	0.0893351	1
280	p-miR-194	1.22111	-3.05762	1.80107	-1.69767	0.0895698	1
281	miR-30e-5p	11913.8	-0.398644	0.23484	-1.69752	0.0895992	1
282	piR_021065	10.3124	-0.823084	0.484896	-1.69744	0.0896127	1
283	miR-518b	13.1901	0.824828	0.486108	1.6968	0.0897346	1
284	p-miR-138	87.4699	0.790592	0.465939	1.69677	0.0897401	1
285	p-miR-260	5.8261	-1.37769	0.815168	-1.69007	0.0910149	1
286	p-miR-16	32.8156	0.740131	0.438288	1.68869	0.091279	1
287	miR-582-5p	96.1362	-0.642098	0.38034	-1.68822	0.0913684	1
288	miR-146a-5p	77650.9	0.324922	0.192656	1.68654	0.0916909	1
289	piR_022249	3.04954	1.99299	1.18256	1.68532	0.0919266	1
290	miR-3648	6.57549	1.32017	0.784828	1.68211	0.0925476	1
291	miR-20b-3p	3.879	1.60148	0.954928	1.67707	0.093528	1
292	miR-3617-5p	50.5994	-0.379017	0.226033	-1.67682	0.0935774	1
293	piR_014587	4.0105	-1.97711	1.18004	-1.67545	0.0938451	1
294	piR_020663	10.0186	-0.836454	0.499853	-1.6734	0.0942488	1
295	RNU2-56P	208.242	0.789203	0.471948	1.67222	0.09448	1
296	miR-6805-3p	3.73754	1.40118	0.8383	1.67145	0.0946322	1
297	piR_004893	1.21895	-2.67403	1.60007	-1.6712	0.0946832	1
298	piR_005028	2.05303	2.15437	1.28917	1.67113	0.0946962	1
299	piR_011948	14.016	-0.700311	0.419495	-1.66941	0.0950352	1
300	SNORD4B	112.218	-0.401403	0.240729	-1.66745	0.0954257	1
301	miR-26b-5p	171778	-0.414664	0.248705	-1.66729	0.0954567	1
302	piR_018679	1.15397	2.47431	1.48437	1.66691	0.0955324	1
303	miR-3133	21.0219	-0.607379	0.364765	-1.66512	0.0958884	1
304	miR-3667-5p	1.29551	-3.81285	2.29059	-1.66458	0.0959975	1
305	miR-548ah-5p	6.49431	-1.11084	0.66807	-1.66277	0.0963592	1
306	piR_014629	327.62	0.34093	0.205101	1.66225	0.0964622	1
307	miR-454-3p	554.725	-0.578053	0.347766	-1.66219	0.0964753	1
308	miR-1224-3p	3.74884	-1.53188	0.921956	-1.66155	0.0966032	1
309	RNU7-156P	3.36301	1.49913	0.902269	1.66152	0.09661	1
310	piR_020614	1.72061	-2.6467	1.59322	-1.66123	0.0966671	1
311	SNORD69	36841.4	-0.2788	0.167959	-1.65993	0.0969285	1
312	miR-340-5p	2303.45	-0.548088	0.330731	-1.6572	0.0974789	1
313	RNA5SP403	1.1515	-2.5228	1.523	-1.65647	0.0976269	1
314	RNA5SP150	1192.63	0.473976	0.28614	1.65645	0.0976314	1
315	piR_022990	1.7301	2.17543	1.3142	1.65533	0.0978575	1
316	RNU6-472P	1.11053	2.64716	1.59924	1.65526	0.0978713	1
317	piR_013704	61.4334	0.560462	0.338845	1.65404	0.0981198	1
318	miR-361-5p	3701.85	-0.243209	0.147078	-1.65361	0.0982074	1
319	miR-302b-3p	1.84401	-2.87889	1.74329	-1.65141	0.0986557	1
320	piR_012985	3.52388	1.39137	0.843185	1.65013	0.0989159	1
321	SNORD115-33	2.33253	-2.68922	1.63006	-1.64977	0.0989909	1
322	SNORD115-21	10.2702	1.25167	0.759033	1.64904	0.0991397	1
323	RNA5SP425	2.23848	1.73866	1.05487	1.64823	0.0993062	1
324	piR_018570	22118.8	-0.638728	0.387701	-1.64748	0.0994603	1
325	RNU6-766P	1.72067	2.01841	1.2258	1.64661	0.0996386	1
326	piR_015988	1.87745	2.57278	1.56251	1.64657	0.0996461	1
327	piR_018624	287.948	0.637463	0.387646	1.64445	0.100084	1
328	RNU6-703P	23.3221	0.661939	0.402938	1.64278	0.100428	1
329	piR_015527	4.97355	1.79452	1.09368	1.64081	0.100837	1
330	miR-323a-3p	163.851	0.416431	0.254013	1.63941	0.101127	1
331	RNU6-443P	1.2337	-2.32838	1.42198	-1.63742	0.101544	1
332	piR_017318	178.877	0.321439	0.196721	1.63399	0.102262	1
333	miR-625-3p	578.784	-0.268584	0.1645	-1.63273	0.102526	1
334	p-miR-38	2.8776	2.36799	1.45169	1.63119	0.102851	1
335	piR_022549	2.06363	-1.93673	1.18852	-1.62954	0.103199	1
336	piR_007525	1.98566	2.71388	1.6656	1.62937	0.103234	1
337	piR_022232	1.2513	-3.15042	1.93562	-1.6276	0.10361	1
338	miR-7156-3p	4.17665	2.13956	1.31812	1.62319	0.10455	1
339	piR_017138	65.7601	0.451567	0.278342	1.62235	0.104729	1
340	piR_004705	193.677	-0.351972	0.217078	-1.62141	0.10493	1
341	piR_005019	1993.76	0.276659	0.170671	1.62101	0.105016	1
342	piR_011409	11.5808	-0.761001	0.469614	-1.62048	0.105129	1
343	piR_010818	1.66784	-3.12872	1.93137	-1.61995	0.105243	1
344	piR_004490	1.05436	4.61123	2.84861	1.61877	0.105498	1
345	miR-3687	115.248	0.464394	0.286883	1.61876	0.105499	1
346	RNU4-39P	33.0118	0.53075	0.328691	1.61474	0.106367	1
347	miR-3186-5p	4.05394	-1.7023	1.05449	-1.61434	0.106453	1
348	piR_009894	6.20246	1.09114	0.677129	1.61143	0.107087	1
349	miR-4320	1.80909	2.4856	1.54284	1.61106	0.107167	1
350	p-miR-34	2.28384	-2.1459	1.33198	-1.61105	0.107168	1
351	piR_001229	7.80229	2.37728	1.47572	1.61093	0.107195	1
352	piR_015683	7.64153	-1.09223	0.678278	-1.6103	0.107332	1
353	RNU1-65P	12937.9	0.591198	0.367351	1.60935	0.107539	1
354	RNA5SP424	6.0974	-0.928397	0.577241	-1.60834	0.107762	1
355	RNU4-86P	693.508	0.311105	0.193595	1.60699	0.108057	1
356	miR-4463	10.7399	1.04242	0.64898	1.60624	0.10822	1
357	miR-127-5p	72.8621	-0.483751	0.301505	-1.60445	0.108614	1
358	p-miR-294	2.42521	-1.89112	1.17874	-1.60436	0.108636	1
359	piR_003045	2.02263	2.43055	1.51536	1.60394	0.108726	1
360	RNU1-13P	1.95632	-2.02256	1.26131	-1.60353	0.108817	1
361	miR-211-5p	20.4206	0.836245	0.522088	1.60173	0.109215	1
362	SNORD52	4502.32	-0.211366	0.132006	-1.60119	0.109335	1
363	RNU1-114P	1.21264	2.52966	1.58135	1.59968	0.109669	1
364	RNU7-160P	2.18519	1.93318	1.20892	1.5991	0.109798	1
365	SNORD16	185.121	-0.49299	0.308332	-1.59889	0.109845	1
366	miR-4709-5p	49.7834	-0.426127	0.266582	-1.59848	0.109936	1
367	miR-4525	3.268	1.86558	1.16778	1.59754	0.110145	1
368	piR_013856	4.5792	1.29063	0.808144	1.59703	0.110259	1
369	miR-7706	1132.09	0.512566	0.321033	1.59662	0.110351	1
370	miR-6774-5p	2.25745	2.29639	1.43832	1.59658	0.11036	1
371	SNORD115-15	32.2981	-0.653882	0.409635	-1.59625	0.110432	1
372	miR-34a-5p	3727.68	-0.234006	0.146838	-1.59364	0.111017	1
373	piR_020949	1.51189	-2.51029	1.57539	-1.59343	0.111063	1
374	piR_020570	1.81082	-2.37087	1.48884	-1.59243	0.111289	1
375	miR-4662a-5p	77.6456	-0.43748	0.27508	-1.59037	0.111751	1
376	miR-769-5p	1617.47	-0.225056	0.141582	-1.58958	0.111929	1
377	piR_003176	4.95051	-1.51878	0.955688	-1.5892	0.112016	1
378	let-7g-3p	38.0268	-0.431798	0.271777	-1.58879	0.112107	1
379	piR_014181	5.72658	-1.03174	0.649454	-1.58863	0.112144	1
380	piR_009197	1.62125	-3.24724	2.04563	-1.5874	0.112421	1
381	RNU2-11P	4.87736	-1.22354	0.771075	-1.5868	0.112558	1
382	piR_017638	7.20893	-1.48953	0.93936	-1.58568	0.112811	1
383	piR_009585	2.56701	-2.14398	1.35324	-1.58433	0.113118	1
384	piR_022127	1.7717	-2.67721	1.69105	-1.58316	0.113384	1
385	SNORA2A	27.0026	0.522826	0.330351	1.58264	0.113503	1
386	RNA5SP242	499.046	0.456105	0.288894	1.5788	0.114383	1
387	piR_006946	1.77019	-3.09325	1.96227	-1.57637	0.114941	1
388	piR_011965	2.86576	-2.23762	1.42107	-1.5746	0.115349	1
389	piR_011975	2.84204	1.63647	1.04037	1.57297	0.115726	1
390	piR_023164	1.49573	-2.77775	1.76696	-1.57205	0.11594	1
391	miR-8068	1.80133	-2.53687	1.61525	-1.57057	0.116283	1
392	miR-6838-3p	1.8286	2.78518	1.77386	1.57012	0.116387	1
393	piR_016552	9.23052	1.07579	0.685285	1.56985	0.11645	1
394	piR_021773	1.7803	-2.50946	1.60027	-1.56814	0.116848	1
395	piR_002350	3.12711	-1.44865	0.924148	-1.56755	0.116986	1
396	miR-548ay-3p	5.05064	-1.44149	0.919929	-1.56696	0.117124	1
397	piR_019204	1.49042	-2.89153	1.84588	-1.56648	0.117236	1
398	piR_000114	158.858	-0.448867	0.287092	-1.5635	0.117935	1
399	miR-3664-3p	12.2554	-0.867756	0.555272	-1.56276	0.118109	1
400	miR-153-5p	3.64362	-1.30458	0.835696	-1.56107	0.118508	1
401	p-miR-63	1.26025	-3.74314	2.39807	-1.5609	0.118548	1
402	miR-6842-5p	10.9956	0.805832	0.516986	1.55871	0.119064	1
403	piR_018084	2.0035	-2.3118	1.48552	-1.55623	0.119654	1
404	RNA5SP415	3.62977	-1.23985	0.797983	-1.55374	0.120248	1
405	miR-4529-5p	24.7352	-0.620014	0.399176	-1.55323	0.120367	1
406	piR_004157	0.988905	2.49905	1.61195	1.55033	0.121062	1
407	piR_001642	2.91539	-1.48418	0.957889	-1.54943	0.121279	1
408	miR-3137	1.18454	3.17787	2.05497	1.54644	0.121999	1
409	piR_006145	1.51214	2.03732	1.31815	1.5456	0.122202	1
410	miR-218-5p	56467.2	-0.404156	0.261592	-1.54499	0.122349	1
411	piR_005940	1.81472	2.69042	1.74497	1.54181	0.123119	1
412	RNA5SP214	26.8287	0.550071	0.357064	1.54054	0.123428	1
413	piR_004287	6.38053	0.907632	0.589222	1.54039	0.123466	1
414	piR_002300	6.921	-0.916825	0.595222	-1.54031	0.123485	1
415	SNORD113-5	25.1477	-0.583542	0.379169	-1.539	0.123804	1
416	miR-455-5p	11417.4	-0.327513	0.213206	-1.53613	0.124507	1
417	miR-891a-5p	14.124	-1.17123	0.762765	-1.53551	0.124659	1
418	piR_022855	1.57671	-2.69119	1.75609	-1.53249	0.125401	1
419	miR-522-5p__miR-523-5p__miR-519c-5p__miR-519b-5p__miR-519a-5p__miR-518e-5p	66.5235	0.514141	0.335568	1.53215	0.125485	1
420	SNORD94_SNORD9	1184.9	0.261774	0.170934	1.53144	0.125662	1
421	RNU2-15P	18.8147	0.714941	0.467364	1.52973	0.126083	1
422	miR-6763-5p	2.83418	1.72848	1.13032	1.5292	0.126216	1
423	SNORD45A	1425.77	-0.370625	0.242497	-1.52837	0.126422	1
424	RNA5SP480	1.54092	2.47356	1.61862	1.52819	0.126466	1
425	piR_016980	29.305	-0.810188	0.530889	-1.5261	0.126986	1
426	RNU6-397P	1.97119	1.97109	1.2928	1.52467	0.127341	1
427	miR-4430	2.42204	1.64992	1.08315	1.52326	0.127694	1
428	piR_010360	2.87712	1.86707	1.22624	1.52259	0.127861	1
429	RNA5SP282	2.26924	1.68703	1.10807	1.5225	0.127885	1
430	miR-6753-5p	1.52375	2.07079	1.36033	1.52227	0.127941	1
431	RNU6-763P	1.34737	-1.99984	1.31427	-1.52164	0.128098	1
432	piR_009580	1.37025	2.75705	1.81249	1.52114	0.128224	1
433	piR_004150	6687.41	-0.443952	0.292039	-1.52018	0.128466	1
434	miR-4512	2.9365	-2.02003	1.32928	-1.51964	0.128601	1
435	miR-3183	3.67339	1.29595	0.852837	1.51958	0.128618	1
436	miR-892a	11.8814	-1.27852	0.841558	-1.51923	0.128704	1
437	RNA5SP288	91.8975	0.433301	0.285312	1.51869	0.12884	1
438	piR_018068	1.16431	-2.17615	1.43436	-1.51716	0.129227	1
439	RNA5SP240	2.02611	2.13506	1.40728	1.51716	0.129227	1
440	miR-125b-2-3p	1970.28	-0.243053	0.160211	-1.51709	0.129245	1
441	miR-25-5p	311.096	0.447096	0.295231	1.51439	0.129927	1
442	miR-6515-3p	31.3894	-0.639945	0.422643	-1.51415	0.129988	1
443	piR_008006	1.03917	2.79137	1.84478	1.51311	0.130251	1
444	piR_005264	65.5745	-0.400553	0.265122	-1.51082	0.130833	1
445	RNA5SP444	20.2015	0.617721	0.409652	1.50792	0.131576	1
446	miR-622	3.38748	1.83567	1.21736	1.50792	0.131576	1
447	piR_000971	2.00304	-2.06041	1.36652	-1.50777	0.131613	1
448	piR_013675	16.8832	0.60121	0.398812	1.5075	0.131682	1
449	SNORD114-15	31.6736	0.515359	0.341878	1.50744	0.131699	1
450	miR-885-3p	3.93316	-1.64138	1.08974	-1.50621	0.132013	1
451	p-miR-224	1.97851	1.7531	1.16439	1.50559	0.132173	1
452	piR_008896	28.3006	-0.63776	0.42362	-1.5055	0.132196	1
453	miR-1296-5p	156.712	-0.277727	0.184592	-1.50455	0.132441	1
454	miR-7844-5p	1.74747	-2.51097	1.66958	-1.50395	0.132595	1
455	piR_001799	4.96152	-1.20239	0.799655	-1.50363	0.132676	1
456	RNA5SP303	2.78937	1.29522	0.861722	1.50305	0.132825	1
457	piR_000315	1.22242	-2.48995	1.65765	-1.5021	0.133072	1
458	piR_010164	1.63649	3.15725	2.10219	1.50188	0.133127	1
459	piR_020809	21.3555	-0.785171	0.522882	-1.50162	0.133195	1
460	piR_023085	2.97229	1.73833	1.1601	1.49843	0.134022	1
461	piR_008857	1.09172	2.81439	1.8788	1.49798	0.13414	1
462	miR-6507-3p	2.0534	-2.38556	1.59359	-1.49697	0.1344	1
463	RNU5B-3P	1.60931	2.0299	1.35658	1.49634	0.134564	1
464	piR_017812	1.79467	-1.63362	1.09204	-1.49594	0.13467	1
465	piR_021515	1.57668	2.16423	1.44841	1.49421	0.135122	1
466	miR-30d-5p	608541	-0.239916	0.16063	-1.49359	0.135282	1
467	miR-664b-3p	46.1027	-0.481376	0.322493	-1.49267	0.135523	1
468	miR-653-3p	23.0788	-0.640553	0.429298	-1.49209	0.135675	1
469	piR_001756	1.38327	3.16925	2.12466	1.49165	0.135792	1
470	p-miR-282	2.38682	-1.91118	1.28173	-1.49109	0.135937	1
471	miR-452-5p	1754.59	-0.345044	0.231423	-1.49096	0.135971	1
472	piR_022925	3.91399	1.05242	0.706022	1.49063	0.13606	1
473	RNU6-1236P	1.88262	1.99123	1.33586	1.49059	0.136068	1
474	piR_006001	2.37795	-1.73595	1.16572	-1.48916	0.136446	1
475	miR-5705	5.42061	1.19922	0.806256	1.48739	0.136911	1
476	SNORD115-46	38.0106	-0.560605	0.377258	-1.486	0.137279	1
477	piR_017694	1.2521	2.08893	1.40576	1.48598	0.137285	1
478	SNORD45C	140.306	-0.442633	0.29796	-1.48554	0.1374	1
479	RNA5SP409	4.30827	-1.38599	0.935568	-1.48144	0.138488	1
480	SNORD115-10	13.3077	-0.618514	0.417513	-1.48142	0.138494	1
481	miR-16-1-3p	5.61771	-1.05846	0.714541	-1.48131	0.138524	1
482	piR_021839	1.8261	-2.63102	1.7785	-1.47935	0.139047	1
483	piR_022940	0.939605	2.77227	1.87449	1.47895	0.139155	1
484	miR-4417	10.038	1.0446	0.706572	1.4784	0.1393	1
485	SNORD25	3157.13	-0.222887	0.150816	-1.47788	0.139441	1
486	miR-4470	7.75677	-1.03776	0.702235	-1.4778	0.139462	1
487	piR_023337	1.91075	1.74957	1.18391	1.47779	0.139465	1
488	piR_006152	54.6653	0.503809	0.340963	1.4776	0.139514	1
489	RNU2-32P	164.586	0.64773	0.438582	1.47687	0.139709	1
490	SNORD115-34	3.4092	-1.55188	1.05079	-1.47687	0.139711	1
491	miR-4473	146.779	-0.25141	0.170397	-1.47544	0.140095	1
492	miR-877-5p	456.615	0.405159	0.27483	1.47422	0.140424	1
493	piR_021247	1.26338	-2.09248	1.41944	-1.47416	0.140438	1
494	piR_019651	2.57814	-1.56581	1.06241	-1.47384	0.140525	1
495	SNORD116-26	27.8813	-0.551362	0.374433	-1.47252	0.140879	1
496	miR-6860	1.81339	2.00521	1.36208	1.47217	0.140976	1
497	piR_012487	6.63433	-0.884377	0.600989	-1.47153	0.141147	1
498	piR_013458	11.5433	0.782068	0.531774	1.47068	0.141379	1
499	piR_004369	1.13542	2.41341	1.644	1.46801	0.142102	1
500	SNORD113-7	78.6076	-0.476455	0.324943	-1.46628	0.142573	1
501	miR-6865-3p	1.61084	2.35377	1.60566	1.46592	0.142669	1
502	piR_005021	4.85283	1.53646	1.04817	1.46585	0.142689	1
503	piR_015905	1.02292	2.42108	1.65189	1.46564	0.142747	1
504	miR-4487	1.31262	1.95156	1.33172	1.46544	0.1428	1
505	piR_016002	5.62904	-1.08312	0.739447	-1.46476	0.142985	1
506	piR_015501	1.35252	2.79855	1.91061	1.46475	0.14299	1
507	piR_003400	2.14364	-1.51167	1.03254	-1.46403	0.143186	1
508	piR_008030	2.30502	-1.7454	1.19305	-1.46297	0.143476	1
509	piR_004296	10.9036	-1.23449	0.843978	-1.4627	0.143549	1
510	p-miR-331	1.28926	2.44154	1.67128	1.46088	0.144048	1
511	RNU6-518P	1.4626	1.85335	1.26932	1.46011	0.144259	1
512	piR_020388	7245.33	0.379997	0.26039	1.45934	0.144472	1
513	SNORA35_SNORA35	2.53054	-1.48252	1.01609	-1.45904	0.144555	1
514	piR_011189	9.78741	-0.662979	0.45477	-1.45783	0.144887	1
515	miR-597-5p	1.15262	2.39602	1.64466	1.45684	0.14516	1
516	piR_019153	4.0148	1.17709	0.808173	1.45649	0.145258	1
517	piR_006539	1.54473	-2.48206	1.70421	-1.45643	0.145274	1
518	piR_006715	1.08584	-2.24412	1.54145	-1.45585	0.145434	1
519	miR-548as-5p	1.9989	-2.3512	1.61765	-1.45347	0.146094	1
520	p-miR-264	1.53972	-2.18349	1.5027	-1.45305	0.146211	1
521	piR_015825	2.15909	-2.06702	1.42282	-1.45277	0.146289	1
522	miR-449b-3p	17.6384	-2.09777	1.44408	-1.45267	0.146316	1
523	piR_007202	2.4528	2.58313	1.77862	1.45232	0.146412	1
524	piR_020185	11.057	0.918221	0.632852	1.45093	0.1468	1
525	piR_013194	194.757	0.296526	0.204423	1.45055	0.146905	1
526	miR-1193	1.60532	2.07016	1.42749	1.45021	0.147	1
527	piR_002410	13.2053	-0.682409	0.470634	-1.44998	0.147065	1
528	RNA5SP430	1.71761	1.95315	1.34857	1.44831	0.14753	1
529	RNU6-575P	1.36772	-2.43546	1.68202	-1.44794	0.147634	1
530	piR_013169	1.63841	-2.41812	1.67049	-1.44755	0.147743	1
531	miR-3187-5p	2.93894	1.57327	1.08711	1.4472	0.14784	1
532	miR-4449	52.4129	0.492884	0.340616	1.44704	0.147887	1
533	piR_001918	77.2453	0.390724	0.270139	1.44638	0.148071	1
534	SNORD48	9271.82	-0.202223	0.139849	-1.44601	0.148174	1
535	piR_007676	2.22671	1.72859	1.19554	1.44586	0.148215	1
536	RNU2-50P	76.3028	0.619356	0.428976	1.4438	0.148795	1
537	miR-4669	2.17766	-1.76509	1.22358	-1.44257	0.149142	1
538	piR_016163	4.23462	1.66547	1.1548	1.44221	0.149242	1
539	piR_010119	3.60344	1.6666	1.15563	1.44215	0.149259	1
540	piR_013622	2.63456	1.49208	1.03477	1.44194	0.149319	1
541	SNORA5C	24.1293	-0.596069	0.413474	-1.44161	0.149412	1
542	p-miR-160	1.43995	3.49013	2.42368	1.44002	0.149863	1
543	piR_008489	8.19348	0.735098	0.510734	1.4393	0.150066	1
544	piR_004331	1.89582	2.05564	1.42899	1.43852	0.150286	1
545	miR-181a-3p	1415.23	-0.182538	0.127061	-1.43662	0.150827	1
546	RNU6-667P	11.0951	-0.673067	0.468918	-1.43536	0.151184	1
547	SNORD73A	313.882	-0.351303	0.244833	-1.43487	0.151324	1
548	miR-1245b-3p	18.7469	0.710726	0.495379	1.43471	0.151369	1
549	miR-27b-3p	282461	-0.250486	0.174679	-1.43398	0.151578	1
550	piR_011883	1.30632	2.44807	1.70735	1.43385	0.151616	1
551	RNU2-40P	6.76926	0.909443	0.634427	1.43349	0.151719	1
552	RNA5SP130	10.6461	0.821096	0.574277	1.42979	0.152777	1
553	miR-1468-3p	1.09923	-2.45205	1.71524	-1.42957	0.15284	1
554	SNORA7A	92.8994	-0.355714	0.248894	-1.42918	0.152954	1
555	miR-513b-5p	2.65259	-1.92328	1.34602	-1.42886	0.153043	1
556	miR-6817-3p	3.15619	1.49559	1.04725	1.42811	0.153261	1
557	miR-3656	2231.51	-0.21783	0.152569	-1.42775	0.153364	1
558	miR-376a-5p	12.7016	-0.869932	0.609358	-1.42762	0.153401	1
559	miR-4668-3p	2.93163	-1.56656	1.09761	-1.42725	0.153509	1
560	p-miR-32	2.77336	1.70304	1.19382	1.42655	0.153711	1
561	miR-6883-3p	37.3305	-0.632355	0.443348	-1.42632	0.153777	1
562	piR_017069	1.22188	-1.93099	1.35474	-1.42536	0.154054	1
563	miR-3180-3p	6.56223	-0.975184	0.684195	-1.4253	0.15407	1
564	RNU6-1234P	2.02969	1.82305	1.27981	1.42447	0.154311	1
565	miR-5096	195.732	0.340397	0.238982	1.42436	0.154341	1
566	piR_014292	1.7072	2.09742	1.47309	1.42382	0.154498	1
567	piR_019424	1.34736	1.90335	1.33791	1.42263	0.154844	1
568	miR-20a-5p	5444.12	-0.393763	0.276853	-1.42228	0.154945	1
569	piR_001905	4.74516	-1.03202	0.725875	-1.42176	0.155095	1
570	piR_014555	3.02546	-1.26429	0.889261	-1.42174	0.155103	1
571	miR-1290	192.867	0.641377	0.451194	1.42151	0.155168	1
572	piR_003201	1.61081	-2.63471	1.8541	-1.42102	0.155312	1
573	RNU1-8P	1.0941	-2.16016	1.52079	-1.42042	0.155484	1
574	piR_000658	2.18025	-1.91573	1.34917	-1.41993	0.155628	1
575	miR-125a-3p	992.714	0.353131	0.248971	1.41836	0.156084	1
576	piR_015203	2.08646	2.09539	1.47756	1.41815	0.156148	1
577	miR-1262	35.0134	-0.404063	0.284974	-1.41789	0.156222	1
578	miR-766-5p	28.2036	0.599524	0.422833	1.41787	0.156227	1
579	RNU6ATAC18P_RNU6ATAC	1.93961	-2.04144	1.43993	-1.41774	0.156266	1
580	miR-619-5p	717.167	0.230017	0.162245	1.41772	0.156273	1
581	miR-3140-3p	9.18495	-0.73495	0.518452	-1.41759	0.156312	1
582	RNU4-69P	2.0337	-1.71954	1.2131	-1.41748	0.156343	1
583	miR-483-5p	83.2797	0.458359	0.323465	1.41703	0.156474	1
584	piR_004082	3.91739	1.67836	1.18566	1.41555	0.156908	1
585	miR-4435	2.91707	1.42383	1.00739	1.41339	0.157541	1
586	piR_001776	3.32727	1.57267	1.11415	1.41155	0.158082	1
587	piR_002753	2.16939	-1.73949	1.23304	-1.41073	0.158324	1
588	piR_020758	1.46391	-2.02051	1.43242	-1.41056	0.158374	1
589	piR_007266	2.57836	-1.37248	0.973133	-1.41037	0.158431	1
590	p-miR-256	486.048	0.256029	0.181562	1.41015	0.158496	1
591	miR-642a-5p	146.901	-0.666331	0.472539	-1.41011	0.158508	1
592	piR_016735	29879.7	0.368932	0.261924	1.40854	0.15897	1
593	RNA5SP225	2.54647	1.53532	1.09144	1.40669	0.159518	1
594	miR-4281	8.68174	-0.814084	0.579205	-1.40552	0.159867	1
595	miR-4269	5.52369	0.890774	0.633839	1.40536	0.159913	1
596	SNORA52	14.6958	-0.705155	0.501854	-1.4051	0.159991	1
597	piR_020450	46.7778	0.452615	0.322394	1.40392	0.160343	1
598	miR-1225-5p	4.08419	-1.1198	0.798283	-1.40276	0.160687	1
599	miR-362-5p	320.453	-0.262221	0.187089	-1.40158	0.16104	1
600	piR_017947	1.27345	2.5222	1.80109	1.40038	0.1614	1
601	miR-7847-3p	8.8664	0.90907	0.649222	1.40024	0.16144	1
602	piR_020457	15.4818	0.664024	0.474358	1.39984	0.161562	1
603	piR_003479	2.0739	-1.63469	1.16789	-1.3997	0.161603	1
604	piR_001313	2.71833	-1.57038	1.12232	-1.39923	0.161744	1
605	miR-5689	11.9756	0.665326	0.475595	1.39894	0.161832	1
606	SNORA23	83.3932	0.393156	0.281182	1.39823	0.162045	1
607	miR-6504-3p	1.4266	2.66194	1.90482	1.39748	0.162271	1
608	miR-762	2.74454	1.69496	1.21296	1.39738	0.1623	1
609	RNU2-27P	31.5622	0.800657	0.574081	1.39468	0.163113	1
610	RNA5SP283_RNA5SP28	141.438	0.34993	0.251121	1.39347	0.163477	1
611	RNU7-195P	1.78985	-1.84889	1.32826	-1.39197	0.163933	1
612	SNORD102	2081.39	-0.40219	0.28912	-1.39108	0.164201	1
613	piR_005691	165.8	0.488552	0.35128	1.39078	0.164293	1
614	miR-6513-5p	9.54195	0.789469	0.567934	1.39007	0.164507	1
615	miR-29c-5p	1992.99	-0.220502	0.158631	-1.39003	0.16452	1
616	miR-4521	448.157	0.538757	0.38775	1.38944	0.164698	1
617	piR_011207	1.54739	2.16634	1.55933	1.38927	0.16475	1
618	miR-505-5p	210.677	0.353001	0.254209	1.38863	0.164946	1
619	piR_004483	5.28683	1.18103	0.850889	1.38799	0.16514	1
620	piR_020532	2.90632	-1.40067	1.01118	-1.38518	0.165998	1
621	miR-514a-5p	2.03393	2.28558	1.65032	1.38493	0.166073	1
622	let-7e-5p	60453.1	0.268699	0.19426	1.38319	0.166606	1
623	RNU5F-3P	1.40629	-2.60515	1.88369	-1.383	0.166664	1
624	piR_019072	1.56698	-1.87678	1.3573	-1.38273	0.166748	1
625	piR_007443	5.53907	-0.85927	0.621613	-1.38232	0.166872	1
626	miR-3129-3p	31.7498	0.516298	0.373626	1.38186	0.167015	1
627	miR-676-3p	111.764	-0.364745	0.264053	-1.38134	0.167176	1
628	piR_019103	4.45264	0.991179	0.717987	1.3805	0.167434	1
629	piR_006526	1.18432	-2.75998	2.00316	-1.37781	0.168261	1
630	piR_016450	1.02211	2.27963	1.65678	1.37594	0.16884	1
631	RNA5SP321	7.30709	-0.89762	0.652594	-1.37547	0.168987	1
632	miR-4749-5p	9.70138	-0.888804	0.646304	-1.37521	0.169067	1
633	piR_012610	4.90591	-0.941317	0.68456	-1.37507	0.16911	1
634	miR-6857-3p	8.16721	0.87135	0.633998	1.37437	0.169325	1
635	RNU6-68P	2.54307	-2.04371	1.48753	-1.37389	0.169474	1
636	miR-378a-5p	243.628	-0.269294	0.19635	-1.3715	0.170219	1
637	miR-33a-5p	16.8249	-0.911836	0.66509	-1.371	0.170376	1
638	RNA5SP295	1.39184	-2.0615	1.50727	-1.36771	0.171404	1
639	piR_018514	2.29293	1.77453	1.2977	1.36744	0.171487	1
640	RNU11_RNU11-6P	4212.87	0.552648	0.404727	1.36548	0.172101	1
641	SNORA14A	19.2258	-0.597561	0.437684	-1.36528	0.172165	1
642	piR_018822	2.40512	1.21103	0.887486	1.36456	0.172391	1
643	miR-195-5p	16836.9	-0.37045	0.271519	-1.36436	0.172454	1
644	RNA5SP346_RNA5SP34	4.11946	-1.07046	0.784661	-1.36423	0.172495	1
645	miR-17-3p	179.719	-0.236741	0.173696	-1.36296	0.172894	1
646	piR_012402	2.52376	1.69908	1.24689	1.36265	0.172993	1
647	miR-6894-5p	3.64543	1.26893	0.931467	1.36229	0.173106	1
648	miR-511-3p	19.5876	-0.892115	0.655542	-1.36088	0.173551	1
649	piR_002419	1.62362	-2.75726	2.02638	-1.36068	0.173614	1
650	RNU6-319P	10.8864	0.686257	0.504375	1.36061	0.173637	1
651	piR_016539	2.01109	1.71748	1.26303	1.3598	0.173892	1
652	piR_006144	5.12778	0.958895	0.705578	1.35902	0.17414	1
653	p-miR-336	4222.98	0.435728	0.320746	1.35848	0.17431	1
654	mml-miR-6134	3.30828	1.59738	1.17644	1.35781	0.174525	1
655	RNU6-399P	2.73685	-2.02336	1.49146	-1.35663	0.174899	1
656	miR-4753-3p	2.94212	1.70706	1.25844	1.35649	0.174944	1
657	miR-6783-3p	2.70327	1.97428	1.45609	1.35588	0.175138	1
658	miR-1911-5p	1.95278	-2.07524	1.53142	-1.35511	0.175384	1
659	miR-4539	15.7851	-0.913914	0.674496	-1.35496	0.175431	1
660	SNORD114-2_SNORD114-27	2.29774	1.42316	1.0506	1.35462	0.175539	1
661	RNU6-352P	3.96392	0.909659	0.671785	1.35409	0.175707	1
662	miR-29b-1-5p	135.366	0.299499	0.221193	1.35402	0.175731	1
663	piR_007261	1.01994	2.75621	2.03689	1.35314	0.17601	1
664	piR_009741	2.13996	-1.918	1.41787	-1.35273	0.176141	1
665	RNU6-644P	1.41156	-1.97758	1.46208	-1.35258	0.176191	1
666	miR-522-3p	178.586	0.453523	0.335353	1.35238	0.176255	1
667	cgr-miR-1285	4.98958	-1.19398	0.883875	-1.35085	0.176743	1
668	piR_005107	1.59898	1.98003	1.46627	1.35039	0.176891	1
669	miR-6507-5p	17.5923	-0.544363	0.40318	-1.35017	0.17696	1
670	SNORD107	70.0363	-0.324639	0.240447	-1.35015	0.176968	1
671	RNU1-134P	8.56666	-0.932034	0.690961	-1.3489	0.177371	1
672	SNORD42B	359.929	-0.149454	0.110996	-1.34648	0.178149	1
673	miR-576-3p	212.723	-0.536008	0.398188	-1.34612	0.178265	1
674	piR_000796	612.839	-0.386324	0.287648	-1.34304	0.179258	1
675	miR-4484	17.6791	-0.482571	0.359454	-1.34251	0.179431	1
676	miR-432-5p	307.4	0.333015	0.24809	1.34231	0.179495	1
677	piR_005734	2.46154	-1.94176	1.44774	-1.34123	0.179845	1
678	piR_006156	3.8884	-1.74333	1.30075	-1.34025	0.180164	1
679	piR_010997	94.9431	0.417974	0.311949	1.33988	0.180285	1
680	RNA5SP387	1.70066	-1.55568	1.16167	-1.33918	0.180512	1
681	miR-671-5p	205.806	-0.331212	0.247341	-1.33909	0.180541	1
682	miR-17-5p	116.642	-0.324309	0.242203	-1.339	0.180572	1
683	RNU6-450P	3.31954	1.06523	0.795767	1.33862	0.180693	1
684	miR-517-5p	1.50609	2.5988	1.94297	1.33754	0.181046	1
685	piR_011976	1.97462	1.80779	1.35246	1.33667	0.181332	1
686	miR-4657	5.79102	1.16031	0.868602	1.33584	0.181603	1
687	piR_003276	4.28591	1.74437	1.30685	1.33479	0.181946	1
688	miR-4710	2.39218	-1.76557	1.32292	-1.3346	0.182006	1
689	RNA5SP88	7.68959	0.807113	0.605715	1.3325	0.182697	1
690	miR-488-3p	6.36566	-1.52041	1.14225	-1.33106	0.183169	1
691	miR-20b-5p	130.002	-0.321814	0.241913	-1.33029	0.183423	1
692	miR-3940-5p	2.63212	1.77237	1.33259	1.33001	0.183515	1
693	piR_000429	1.87765	2.08649	1.57061	1.32845	0.184028	1
694	miR-29c-3p	1299.15	-0.354879	0.267295	-1.32767	0.184287	1
695	piR_000549	1.16167	-3.07994	2.3223	-1.32624	0.18476	1
696	piR_004253	20.256	-0.438866	0.331234	-1.32494	0.18519	1
697	miR-4658	3.41963	1.79142	1.35259	1.32444	0.185357	1
698	piR_000354	1.29468	-2.15816	1.62987	-1.32413	0.18546	1
699	piR_012349	1.83441	1.70081	1.28486	1.32373	0.185591	1
700	RNU6-693P	1.3928	-2.16897	1.63883	-1.32349	0.185673	1
701	miR-1260a	4.97948	0.821354	0.620797	1.32306	0.185814	1
702	miR-10b-3p	139.925	-0.536812	0.405768	-1.32295	0.185851	1
703	miR-3925-5p	2.00565	1.75412	1.32693	1.32194	0.186188	1
704	SNORA22_SNORA22	6.75959	-0.886595	0.671159	-1.32099	0.186504	1
705	piR_007032	1.80729	-1.68293	1.27717	-1.3177	0.187604	1
706	miR-6501-3p	9.26241	0.747613	0.567744	1.31682	0.187901	1
707	miR-6729-5p	2.15657	1.52856	1.16106	1.31652	0.187999	1
708	RNU6-1079P	1.08673	-1.99502	1.51541	-1.31649	0.188011	1
709	miR-505-3p	2068.25	-0.229814	0.17478	-1.31488	0.188551	1
710	RNU6-1105P	11.2712	-0.559379	0.425655	-1.31416	0.188792	1
711	RNA5SP328	25.1305	-0.713972	0.543503	-1.31365	0.188964	1
712	RNA5SP54	1.58757	1.67311	1.27521	1.31203	0.189511	1
713	miR-3181	1.34812	2.23453	1.70422	1.31118	0.189797	1
714	SCARNA10	176.527	-0.257201	0.196164	-1.31115	0.189806	1
715	miR-206	9.12251	-1.05049	0.801483	-1.31069	0.189963	1
716	ssa-miR-15a-5p	1.92271	-1.8273	1.39609	-1.30887	0.190578	1
717	piR_009525	8.54775	1.03356	0.790499	1.30748	0.191049	1
718	miR-4791	920.098	-0.242184	0.185313	-1.30689	0.191251	1
719	piR_018807	4.4238	0.862627	0.660347	1.30632	0.191442	1
720	piR_019741	4.72565	-1.09724	0.840364	-1.30567	0.191664	1
721	gsa-miR-10b-5p	3.85462	-1.57169	1.2074	-1.30171	0.193015	1
722	piR_018542	1.21769	2.51586	1.93302	1.30152	0.19308	1
723	miR-450b-5p	219.045	-0.632242	0.48581	-1.30142	0.193116	1
724	RNA5SP48_RNA5SP488	30.8429	0.460188	0.353899	1.30034	0.193485	1
725	piR_021656	1.2221	-2.55169	1.96498	-1.29859	0.194086	1
726	RNU4-9P	3.03773	1.56584	1.20592	1.29846	0.194128	1
727	miR-19b-3p	550.042	-0.529597	0.408258	-1.29721	0.194559	1
728	piR_001708	4.23393	1.22413	0.945524	1.29465	0.195439	1
729	miR-3605-5p	107.771	0.392349	0.30308	1.29454	0.19548	1
730	piR_016940	1.64561	-1.95836	1.51306	-1.29431	0.19556	1
731	RNU6-1244P	2.21226	1.5436	1.19287	1.29402	0.195657	1
732	RNU6-956P	2.26011	-1.24292	0.960983	-1.29338	0.195878	1
733	SNORA7B	181.219	-0.238264	0.184456	-1.29171	0.196457	1
734	RNU6ATAC29P	5.3314	-1.00307	0.776647	-1.29153	0.196518	1
735	piR_002069	1.33529	-1.94855	1.51067	-1.28985	0.197101	1
736	piR_002630	1.66918	-1.56633	1.2159	-1.28821	0.197673	1
737	SNORD1B	986.602	-0.187677	0.145715	-1.28797	0.197757	1
738	piR_009901	173.478	0.292788	0.227512	1.28691	0.198125	1
739	miR-3928-5p	4.09403	-1.14556	0.890375	-1.2866	0.198234	1
740	RNU6ATAC15P	1.48797	-1.60599	1.24861	-1.28623	0.198364	1
741	miR-4288	1.23037	2.18887	1.70375	1.28474	0.198885	1
742	piR_023121	1.32935	-1.58583	1.23457	-1.28451	0.198962	1
743	piR_017883	4.01469	-0.99135	0.771802	-1.28446	0.198981	1
744	miR-8071	3.23019	1.65772	1.29097	1.28409	0.199111	1
745	piR_013845	1.44457	-2.18069	1.69921	-1.28336	0.199367	1
746	piR_004346	1.2132	2.5393	1.98032	1.28227	0.199749	1
747	RNU1-105P	2.85616	-1.44853	1.12976	-1.28216	0.199788	1
748	piR_004474	5.39651	0.951236	0.741997	1.28199	0.199844	1
749	RNU6-516P	99.671	0.245893	0.191822	1.28188	0.199885	1
750	piR_005336	3.18515	-1.14939	0.896887	-1.28153	0.200006	1
751	piR_012246	45.6448	0.451674	0.352473	1.28145	0.200037	1
752	piR_021650	55.2941	0.426577	0.332888	1.28144	0.200038	1
753	miR-605-5p	21.5561	-0.526806	0.411478	-1.28028	0.200448	1
754	RNU1-140P	7.66178	1.04274	0.814499	1.28023	0.200466	1
755	piR_003074	1.38542	-2.27497	1.77807	-1.27946	0.200736	1
756	miR-6504-5p	30.6103	-0.545262	0.42643	-1.27867	0.201014	1
757	RNA5SP246	200.255	0.370474	0.289819	1.27829	0.201146	1
758	miR-6873-5p	1.55891	1.88993	1.47933	1.27756	0.201405	1
759	piR_013254	18.0621	-0.591826	0.463789	-1.27607	0.201932	1
760	miR-4647	7.46058	0.991918	0.777514	1.27575	0.202042	1
761	SNORD88B	10.3086	-0.642892	0.504219	-1.27502	0.202301	1
762	piR_009744	1.88805	1.38537	1.08675	1.27479	0.202384	1
763	piR_007620	1.1545	1.87025	1.46743	1.27451	0.202483	1
764	miR-6784-3p	5.66966	0.750761	0.589063	1.2745	0.202486	1
765	piR_015806	1.37304	-1.68405	1.32148	-1.27437	0.202533	1
766	RNU6-422P	0.920739	-2.35462	1.84799	-1.27415	0.20261	1
767	piR_008927	37.9879	0.398831	0.313078	1.2739	0.202698	1
768	miR-7110-5p	3.56963	-1.06166	0.8334	-1.27389	0.202702	1
769	piR_012588	3.96589	-1.1879	0.93275	-1.27355	0.202824	1
770	SNORD110	1083.18	-0.269168	0.21144	-1.27302	0.203011	1
771	p-miR-17	4.22089	1.20897	0.950714	1.27164	0.2035	1
772	miR-126-5p	12028.8	-0.512428	0.403021	-1.27147	0.203563	1
773	miR-937-3p	56.6331	0.37627	0.296209	1.27029	0.203983	1
774	miR-4467	1.82753	-2.10415	1.65653	-1.27022	0.204006	1
775	miR-4728-5p	2.69513	1.69542	1.33528	1.26972	0.204185	1
776	piR_010981	4.39943	0.911471	0.717959	1.26953	0.204252	1
777	miR-6818-5p	5.93928	0.869348	0.684793	1.2695	0.204261	1
778	piR_010361	1.55853	2.68359	2.11417	1.26934	0.204321	1
779	piR_001639	1.38097	-1.98622	1.56507	-1.26909	0.204409	1
780	RNU6-1224P	2.73943	-1.21298	0.955957	-1.26886	0.20449	1
781	piR_001569	3.73349	1.27955	1.00851	1.26876	0.204528	1
782	RNU6-1009P_RNU6-1	6.03357	-0.83658	0.659794	-1.26794	0.204819	1
783	miR-499a-5p	3.64022	-1.37905	1.08797	-1.26754	0.204963	1
784	piR_004055	1.28507	1.61303	1.27276	1.26735	0.20503	1
785	miR-130a-5p	42.0876	-0.430846	0.340076	-1.26691	0.205186	1
786	miR-627-5p	6.50223	-0.975889	0.770381	-1.26676	0.20524	1
787	miR-6855-5p	6.88222	-0.927912	0.732518	-1.26674	0.205247	1
788	miR-1273a	6.302	-0.858238	0.677643	-1.26651	0.205332	1
789	miR-6864-5p	3.07409	1.59307	1.25901	1.26533	0.205752	1
790	piR_012916	2.05503	1.73474	1.37121	1.26511	0.20583	1
791	piR_021682	5.01234	1.15719	0.914737	1.26505	0.205854	1
792	miR-152-3p	26662.6	-0.236319	0.18687	-1.26462	0.206009	1
793	piR_006807	7.46917	1.10889	0.877121	1.26424	0.206144	1
794	RNU6-1334P	1.01895	2.26663	1.79335	1.26391	0.206262	1
795	RNU6-174P	13.9087	-0.573024	0.453597	-1.26329	0.206485	1
796	piR_011734	2.96565	-2.14284	1.69722	-1.26256	0.206746	1
797	miR-6850-5p	2.28112	-1.40675	1.11423	-1.26254	0.206756	1
798	miR-26a-5p	2.38965e+06	-0.30218	0.239604	-1.26116	0.20725	1
799	piR_015012	1.37646	-2.06518	1.638	-1.26079	0.207384	1
800	piR_002049	1.22116	-2.33954	1.85672	-1.26004	0.207653	1
801	p-miR-198-1__p-miR-198-2	1.84148	-2.18128	1.73152	-1.25975	0.20776	1
802	miR-517b-3p__miR-517a-3p	44.1997	-0.451052	0.358191	-1.25925	0.20794	1
803	piR_013424	1.39618	-1.82571	1.45042	-1.25874	0.208123	1
804	piR_014051	3.64741	-1.49012	1.18388	-1.25867	0.208148	1
805	miR-223-3p	4679.19	-0.219502	0.1745	-1.25789	0.208432	1
806	RNA5SP413	19.7258	0.483496	0.38471	1.25678	0.208834	1
807	RNU6-745P	2.68029	1.20128	0.956217	1.25629	0.209013	1
808	piR_016416	1.59435	-2.26798	1.80602	-1.25579	0.209193	1
809	miR-7156-5p	5.18942	0.904723	0.720669	1.25539	0.209336	1
810	piR_009412	1.49175	2.09166	1.67083	1.25187	0.210617	1
811	RNU2-12P	1.56245	-1.79383	1.43391	-1.25101	0.210932	1
812	RNA5-8SP4	254.465	0.339545	0.271484	1.2507	0.211045	1
813	piR_003702	1.1683	-2.30504	1.84354	-1.25034	0.211177	1
814	piR_021927	2.31293	1.6513	1.32072	1.2503	0.211191	1
815	piR_016290	2.29084	-1.34396	1.07504	-1.25016	0.211243	1
816	piR_023153	2.22096	1.17857	0.942754	1.25014	0.211248	1
817	RNU6-875P	66.4466	0.30608	0.244873	1.24995	0.211317	1
818	piR_000925	3.85456	1.23018	0.984613	1.2494	0.211519	1
819	miR-4695-3p	1.94987	1.88979	1.51296	1.24907	0.211641	1
820	miR-8084	2.90129	1.15441	0.924989	1.24803	0.212021	1
821	SNORD17	104.3	-0.280541	0.225034	-1.24666	0.212523	1
822	SNORA10	6.14729	-1.17578	0.94343	-1.24628	0.21266	1
823	piR_021308	3.92659	-1.05216	0.844299	-1.2462	0.212692	1
824	piR_014685	1.19537	2.37024	1.90248	1.24587	0.212812	1
825	piR_006599	5.92127	1.05308	0.846159	1.24454	0.213301	1
826	SNORD79	1.69757	1.5458	1.24218	1.24443	0.213342	1
827	piR_020009	3.65309	-1.21282	0.975184	-1.24368	0.213617	1
828	miR-7854-3p	30.6999	0.521673	0.420077	1.24185	0.214292	1
829	miR-187-3p	505.635	-0.377061	0.303854	-1.24093	0.214632	1
830	SNORA71C	2.69729	1.66209	1.33969	1.24066	0.214732	1
831	piR_011186	2.83532	-1.57987	1.27342	-1.24065	0.214735	1
832	miR-1258	18.1747	-0.514791	0.415055	-1.2403	0.214866	1
833	miR-1248	837.363	-0.362549	0.292338	-1.24017	0.214911	1
834	piR_017833	10.8527	0.990319	0.798562	1.24013	0.214928	1
835	RNU6-924P	8.29733	-0.648334	0.522885	-1.23992	0.215006	1
836	RNU6-709P	1.064	-2.08869	1.68457	-1.23989	0.215016	1
837	RNU1-98P	2.15388	1.80717	1.45766	1.23977	0.215059	1
838	miR-1261	2.01744	1.33827	1.07961	1.23958	0.21513	1
839	piR_015150	33.3374	0.571955	0.461711	1.23877	0.21543	1
840	piR_008286	1.43265	2.43995	1.96996	1.23858	0.215503	1
841	piR_008227	1.64891	-1.82158	1.47139	-1.238	0.215716	1
842	piR_018904	5.35125	0.825699	0.667104	1.23774	0.215813	1
843	miR-10a-5p	431326	-0.339339	0.274369	-1.2368	0.216161	1
844	RNA5SP378	4.1941	-0.926129	0.749275	-1.23603	0.216446	1
845	miR-5000-3p	6.28796	-0.799167	0.647649	-1.23395	0.217221	1
846	RNU1-23P	12.9106	0.746634	0.605133	1.23383	0.217265	1
847	piR_019473	1.70761	1.41836	1.14997	1.2334	0.217428	1
848	piR_009003	1.7346	-2.04379	1.65746	-1.23309	0.217542	1
849	piR_021666	1.83717	-1.43153	1.16162	-1.23236	0.217815	1
850	piR_013359	4.28899	-1.04217	0.845677	-1.23235	0.217818	1
851	piR_000276	1.87139	1.9025	1.54437	1.2319	0.217988	1
852	piR_009236	1.21059	1.86289	1.5124	1.23175	0.218043	1
853	miR-21-3p	772.459	0.277662	0.225463	1.23152	0.21813	1
854	RNU6-803P	8.00836	0.724775	0.588553	1.23145	0.218153	1
855	miR-3177-3p	32.3563	0.526307	0.427481	1.23118	0.218255	1
856	RNA5-8SP7	2.95394	1.29105	1.04927	1.23042	0.218539	1
857	piR_021001	5.53699	-0.765188	0.622197	-1.22982	0.218766	1
858	piR_020391	38.7386	-0.391884	0.31924	-1.22755	0.219615	1
859	miR-449a	708.254	-1.3146	1.07098	-1.22747	0.219646	1
860	piR_017212	1.72469	1.89439	1.54376	1.22713	0.219773	1
861	RNU6-482P	1.1503	2.53099	2.06389	1.22632	0.220079	1
862	piR_018079	1.92447	2.36165	1.92588	1.22627	0.220097	1
863	miR-503-3p	4.81688	0.927462	0.756361	1.22622	0.220118	1
864	miR-7974	65.376	-0.459519	0.374793	-1.22606	0.220176	1
865	miR-5701	4719.75	-0.157113	0.128295	-1.22463	0.220716	1
866	miR-4502	1.86214	-1.81166	1.47963	-1.2244	0.220801	1
867	RNU2-29P	17.9344	0.595385	0.486295	1.22433	0.220828	1
868	miR-548b-5p	59.7739	0.354174	0.2896	1.22298	0.221338	1
869	miR-618	593.471	-0.255019	0.208611	-1.22246	0.221533	1
870	miR-4426	3.54821	1.46131	1.1956	1.22224	0.221617	1
871	piR_007860	1.17808	-2.40828	1.97073	-1.22202	0.221699	1
872	piR_015682	1.06931	-2.12025	1.73518	-1.22193	0.221736	1
873	piR_015341	9.4274	-0.885004	0.724461	-1.2216	0.221858	1
874	ACA59	2.25453	1.52704	1.25022	1.22142	0.221928	1
875	miR-30a-5p	208305	-0.239115	0.195845	-1.22094	0.222107	1
876	miR-3166	9.78661	0.68821	0.563731	1.22081	0.222157	1
877	piR_012870	2.02508	-1.29232	1.05863	-1.22075	0.22218	1
878	piR_022583	1.49622	2.14487	1.7583	1.21985	0.222521	1
879	miR-4448	18137.8	0.341002	0.279565	1.21976	0.222557	1
880	RNU6-1153P	6.57748	-0.772029	0.633096	-1.21945	0.222674	1
881	piR_020401	307.261	0.263476	0.216132	1.21905	0.222824	1
882	miR-636	10.898	0.696679	0.571782	1.21844	0.223058	1
883	piR_022685	2.48514	-1.87577	1.5414	-1.21692	0.223634	1
884	piR_014923	446.105	0.318819	0.262005	1.21684	0.223664	1
885	piR_006762	222.199	-0.357667	0.294106	-1.21612	0.22394	1
886	RNU2-54P	8.39798	0.847982	0.697424	1.21588	0.224032	1
887	RNU6-1262P	2.07635	-1.54301	1.26937	-1.21557	0.224149	1
888	RNA5SP122	19.5906	0.465739	0.383585	1.21417	0.224681	1
889	miR-4739	1.5593	1.49949	1.23573	1.21344	0.22496	1
890	miR-3194-3p	16.1693	0.520787	0.429213	1.21335	0.224995	1
891	piR_013094	1.44591	-1.77959	1.46754	-1.21263	0.225269	1
892	piR_021482	1.07793	-2.12601	1.75398	-1.21211	0.225472	1
893	miR-1278	82.0339	-0.336794	0.278347	-1.20998	0.226287	1
894	RNU6-634P	7.81715	0.700212	0.578919	1.20952	0.226465	1
895	piR_013897	1.57853	2.07139	1.71356	1.20882	0.226732	1
896	piR_001318	1207.88	0.358398	0.296532	1.20863	0.226805	1
897	piR_003183	1.64478	-1.84815	1.52922	-1.20855	0.226834	1
898	miR-4429	29.6308	0.351714	0.291029	1.20852	0.226848	1
899	piR_016271	31.7268	0.510375	0.422591	1.20773	0.227152	1
900	RNU6ATAC12P	1.22051	2.29255	1.89895	1.20727	0.227326	1
901	p-miR-11-2__p-miR-11-1	3.20937	1.29439	1.07286	1.20649	0.22763	1
902	SNORD113-4	61.6332	-0.312779	0.25927	-1.20638	0.22767	1
903	miR-663b	23.2747	0.440771	0.365654	1.20543	0.228036	1
904	SNORA44	1.55134	1.71117	1.41993	1.20511	0.228162	1
905	miR-296-5p	95.412	-0.258819	0.214855	-1.20462	0.228348	1
906	piR_020619	7345.36	0.310169	0.257493	1.20458	0.228367	1
907	miR-624-5p	16.6445	0.569039	0.472728	1.20373	0.228693	1
908	miR-615-3p	326.085	-0.454362	0.377763	-1.20277	0.229066	1
909	RNA5SP120	1.74083	1.35364	1.12601	1.20216	0.2293	1
910	miR-4489	2.79498	1.49328	1.24223	1.2021	0.229327	1
911	miR-2682-3p	1.66925	-1.38975	1.15674	-1.20143	0.229584	1
912	let-7g-5p	814402	-0.176849	0.147527	-1.19875	0.230623	1
913	piR_004211	8.78037	0.619272	0.516617	1.19871	0.230643	1
914	piR_018685	8.62027	-0.580369	0.484609	-1.1976	0.231072	1
915	piR_007524	1.12872	2.2907	1.91656	1.19522	0.232002	1
916	RNU6-712P	2.20208	1.16172	0.972367	1.19473	0.232191	1
917	RNU6-591P	2.82022	1.1428	0.95668	1.19454	0.232265	1
918	piR_002015	6.24175	-0.786756	0.65886	-1.19412	0.232432	1
919	miR-4743-5p	6.66989	0.751572	0.630111	1.19276	0.232963	1
920	RNU6-271P	0.966809	2.55547	2.14253	1.19274	0.232973	1
921	miR-3675-5p	3.65971	1.19263	0.999927	1.19271	0.232982	1
922	miR-519d-3p	3.52082	1.49123	1.25081	1.19221	0.233178	1
923	miR-380-5p	1.85528	1.90322	1.597	1.19175	0.233361	1
924	RNU2-14P	63.2472	0.610084	0.51217	1.19117	0.233585	1
925	piR_022689	2.43819	-1.32514	1.11281	-1.19081	0.233729	1
926	miR-1275	1296.25	0.293996	0.246903	1.19074	0.233756	1
927	piR_000979	14.746	0.547292	0.460208	1.18923	0.234351	1
928	piR_000587	14.5343	-0.4876	0.410052	-1.18912	0.234394	1
929	piR_012174	2.13264	-1.60486	1.35006	-1.18873	0.234546	1
930	miR-29a-5p	46.0068	-0.389313	0.327539	-1.1886	0.234596	1
931	piR_012231	3.34143	-1.29501	1.08954	-1.18858	0.234604	1
932	miR-6514-3p	65.5335	0.44177	0.372075	1.18731	0.235104	1
933	RNA5SP358	18.6095	-0.538221	0.45368	-1.18635	0.235486	1
934	miR-585-3p	18.7083	-0.481945	0.40628	-1.18624	0.235528	1
935	piR_020655	2.1468	-1.2246	1.03306	-1.18541	0.235856	1
936	piR_022896	1.1989	1.88387	1.5898	1.18497	0.236028	1
937	miR-1287-5p	443.058	-0.215164	0.181604	-1.1848	0.236097	1
938	piR_013772	4.19506	-1.23642	1.04397	-1.18434	0.23628	1
939	miR-582-3p	344.754	-0.390601	0.329827	-1.18426	0.236309	1
940	miR-181d-3p	1.87786	1.90977	1.61498	1.18254	0.236992	1
941	SNORD114-20	4.44584	-0.918755	0.777208	-1.18212	0.237158	1
942	miR-6762-3p	18.4141	0.615533	0.520793	1.18192	0.237239	1
943	piR_008158	56.9993	0.320987	0.27162	1.18175	0.237305	1
944	miR-3663-3p	2.01069	1.78701	1.51357	1.18066	0.237737	1
945	miR-3615	3747.36	0.245813	0.208378	1.17965	0.23814	1
946	miR-6747-3p	243.019	0.390993	0.331652	1.17892	0.238429	1
947	piR_011214	2.63914	-1.11828	0.948758	-1.17868	0.238526	1
948	piR_007330	1.14295	1.74867	1.485	1.17756	0.238972	1
949	RNU7-179P	52.365	0.386384	0.328192	1.17731	0.239072	1
950	piR_014362	1.7899	-1.92298	1.63419	-1.17672	0.239308	1
951	RNU6-601P	1.08295	1.62584	1.38203	1.17642	0.239428	1
952	RNU6-1188P	1.02522	-1.9538	1.66104	-1.17625	0.239496	1
953	RNU1-20P	1.73701	-1.53311	1.3046	-1.17516	0.239931	1
954	piR_022005	64.0243	-0.37193	0.316544	-1.17497	0.240006	1
955	RNU6-953P	1.01079	2.35275	2.00309	1.17456	0.240171	1
956	RNU7-52P	3.81045	0.924123	0.786836	1.17448	0.240203	1
957	miR-210-3p	8500.33	-0.210709	0.179427	-1.17434	0.240258	1
958	p-miR-176	2.03444	-1.88132	1.60219	-1.17422	0.240305	1
959	miR-221-3p	90416.1	-0.141731	0.120753	-1.17373	0.240503	1
960	SNORD23_SNORD23	1.4609	2.15796	1.83865	1.17366	0.24053	1
961	RNU2-21P	2.50704	-1.13611	0.968051	-1.1736	0.240553	1
962	piR_013073	1.17728	-2.14572	1.8291	-1.1731	0.240754	1
963	miR-23b-3p	82220.2	-0.213092	0.181753	-1.17243	0.241026	1
964	ACA64_ACA64	3.78015	-1.029	0.878287	-1.17159	0.24136	1
965	miR-99a-5p	1.16494e+06	-0.234765	0.200398	-1.17149	0.241401	1
966	piR_017346	48.0232	-0.279454	0.23884	-1.17005	0.241981	1
967	piR_002464	2.99384	-1.138	0.973165	-1.16938	0.242249	1
968	miR-199b-5p	21069.4	-0.320875	0.274435	-1.16922	0.242315	1
969	miR-6812-5p	1.4657	-1.90704	1.63145	-1.16892	0.242435	1
970	RNU6-261P	1.3152	1.98173	1.69583	1.16859	0.24257	1
971	piR_009168	1.93785	-1.58169	1.35416	-1.16803	0.242797	1
972	miR-6811-5p	7.7869	-0.757553	0.649113	-1.16706	0.243187	1
973	piR_003066	10.288	-1.33506	1.14428	-1.16672	0.243322	1
974	RNU6-845P	1.9852	-1.28613	1.10276	-1.16628	0.2435	1
975	piR_011901	16.5962	0.519884	0.445963	1.16575	0.243714	1
976	RNA5SP211	11.8307	0.753844	0.646668	1.16574	0.243721	1
977	SNORA75_SNORA75	531.209	0.390665	0.335271	1.16522	0.243929	1
978	RNU4ATAC7P	1.54261	1.46262	1.25528	1.16518	0.243947	1
979	piR_005294	1.52311	2.0427	1.75355	1.1649	0.24406	1
980	piR_006350	1.5234	-2.42673	2.08488	-1.16396	0.244439	1
981	RNA5SP65	6.38928	0.744394	0.639793	1.16349	0.24463	1
982	piR_020497	2.7479	1.04923	0.902034	1.16318	0.244757	1
983	p-miR-146	4.35914	-1.11179	0.955941	-1.16303	0.244818	1
984	piR_015360	2.53192	-1.18694	1.02128	-1.16222	0.245147	1
985	miR-100-3p	3.00343	1.44255	1.24124	1.16218	0.245161	1
986	piR_020898	1.36281	-2.57208	2.21322	-1.16214	0.245177	1
987	miR-4668-5p	11.9189	-0.57763	0.497264	-1.16162	0.245392	1
988	piR_017536	1.09724	1.87062	1.61038	1.1616	0.245397	1
989	RNU7-120P	5.98269	-0.775121	0.66761	-1.16104	0.245626	1
990	piR_006245	2.42965	-1.30946	1.12806	-1.1608	0.245722	1
991	RNA5SP258	4.15747	0.89181	0.768794	1.16001	0.246044	1
992	piR_013125	1.39241	2.62413	2.26341	1.15937	0.246305	1
993	RNU4ATAC14P	46.471	0.326856	0.281933	1.15934	0.246319	1
994	piR_017342	2.4473	1.47046	1.26856	1.15916	0.246393	1
995	miR-5585-3p	1230.82	0.17835	0.153958	1.15843	0.246689	1
996	miR-143-5p	4906.89	-0.243032	0.209798	-1.15841	0.246697	1
997	piR_017147	3.17843	-1.87149	1.61724	-1.15721	0.247185	1
998	SNORD19B	207.032	-0.259302	0.224159	-1.15678	0.247363	1
999	piR_001312	7.3478	-0.853324	0.73783	-1.15653	0.247464	1
1000	piR_019104	1.91773	-1.26221	1.09183	-1.15605	0.247663	1
1001	miR-3911	2.62653	1.52544	1.32004	1.1556	0.247845	1
1002	miR-1910-5p	5.74165	0.755275	0.653681	1.15542	0.247919	1
1003	piR_019778	1.44377	2.34318	2.02882	1.15495	0.248112	1
1004	miR-181b-2-3p	17.5916	-0.662211	0.573881	-1.15392	0.248534	1
1005	piR_019062	4.94986	-0.876905	0.759966	-1.15387	0.248552	1
1006	SNORA73B_SNORA73_SNORA73	934.2	-0.412075	0.357251	-1.15346	0.248722	1
1007	miR-4796-5p	13.384	0.66587	0.578004	1.15202	0.249315	1
1008	piR_006239	5.77768	0.810106	0.703408	1.15169	0.24945	1
1009	miR-200c-5p	34.9777	-0.448774	0.389718	-1.15154	0.249512	1
1010	piR_007969	7.48484	-0.597697	0.519127	-1.15135	0.249588	1
1011	piR_021227	11.3383	-0.597943	0.51993	-1.15005	0.250125	1
1012	piR_009264	1.82033	-1.36164	1.18401	-1.15002	0.250134	1
1013	piR_015961	1.50103	1.80599	1.57108	1.14952	0.250341	1
1014	piR_007382	16.6232	-0.697961	0.607348	-1.1492	0.250475	1
1015	piR_022113	7.53043	1.14119	0.993108	1.14911	0.25051	1
1016	RNU1-33P	1.60205	-1.48227	1.29001	-1.14904	0.250541	1
1017	piR_016321	0.875078	2.23816	1.94795	1.14898	0.250564	1
1018	piR_013382	41.112	0.320979	0.279432	1.14868	0.250686	1
1019	miR-552-5p	12.7413	0.640429	0.55786	1.14801	0.250964	1
1020	RNU6-652P	1.3942	1.80403	1.57185	1.14771	0.251088	1
1021	RNU1-76P	1.11737	-1.717	1.49622	-1.14756	0.25115	1
1022	miR-449c-5p	2740.35	-1.12997	0.985044	-1.14713	0.251328	1
1023	miR-4707-5p	3.4813	-1.1092	0.967915	-1.14597	0.251807	1
1024	miR-203a-5p	2.47747	-1.34406	1.17328	-1.14555	0.25198	1
1025	piR_021683	5.51421	-0.732963	0.639878	-1.14547	0.252014	1
1026	miR-628-3p	141.269	-0.241966	0.21125	-1.1454	0.252043	1
1027	piR_012734	417.592	0.427175	0.373027	1.14516	0.252144	1
1028	csa-let-7b__cin-let-7b-5p	2.85668	-1.44819	1.26468	-1.14511	0.252165	1
1029	RNU6-195P	1.60114	1.25869	1.09966	1.14461	0.252371	1
1030	piR_003881	2.10518	1.27065	1.11047	1.14424	0.252526	1
1031	piR_004399	1.21528	1.64121	1.43512	1.1436	0.252788	1
1032	miR-1273h-5p	36.3903	0.37859	0.331095	1.14345	0.252852	1
1033	piR_020545	7.26893	0.812537	0.710997	1.14281	0.253116	1
1034	piR_002536	1.22463	-2.37692	2.08017	-1.14265	0.253182	1
1035	miR-5100	425.843	0.368789	0.3228	1.14247	0.253259	1
1036	RNA5SP373	1.3777	1.38953	1.21659	1.14215	0.25339	1
1037	miR-6773-3p	1.27258	1.52465	1.33645	1.14082	0.253945	1
1038	RNA5SP53	5.27347	-0.698919	0.612735	-1.14065	0.254014	1
1039	piR_012620	1.25906	2.06964	1.81667	1.13925	0.254601	1
1040	miR-543	2308.94	0.29194	0.25629	1.1391	0.254661	1
1041	piR_019535	4.4811	0.860141	0.756337	1.13724	0.255436	1
1042	miR-1185-2-3p	4.24725	-1.16518	1.02493	-1.13683	0.255608	1
1043	miR-3141	1041.1	-0.262961	0.23137	-1.13654	0.255731	1
1044	piR_007424	1.24168	-1.69125	1.4895	-1.13545	0.256188	1
1045	RNU6-421P	192.435	0.39168	0.344957	1.13544	0.256189	1
1046	RNU6-1257P	1.01957	-1.5306	1.34931	-1.13436	0.256644	1
1047	piR_013745	103.042	0.245437	0.216437	1.13399	0.256799	1
1048	piR_007899	1.11388	2.69952	2.38264	1.133	0.257215	1
1049	piR_017939	2.92043	0.966339	0.853134	1.13269	0.257343	1
1050	miR-7114-3p	1.2226	-2.69895	2.38325	-1.13246	0.257439	1
1051	piR_005629	3.54912	1.08828	0.961242	1.13216	0.257567	1
1052	p-miR-14	102.063	-0.267058	0.235905	-1.13206	0.257609	1
1053	SNORD51_SNORD51	5.90519	0.822665	0.728015	1.13001	0.258471	1
1054	miR-199b-3p__miR-199a-3p	262988	-0.288274	0.255128	-1.12992	0.258511	1
1055	miR-3667-3p	2.65864	-1.22618	1.08526	-1.12985	0.258541	1
1056	miR-612	1.89827	1.4283	1.2646	1.12945	0.258708	1
1057	piR_016037	2.83398	1.29935	1.15095	1.12894	0.258925	1
1058	miR-4646-5p	2.15439	1.69128	1.49834	1.12877	0.258996	1
1059	piR_015958	1.298	-1.9279	1.70923	-1.12794	0.259346	1
1060	piR_002266	1.11478	-1.78625	1.5846	-1.12726	0.259633	1
1061	RNU6-723P	2.29829	1.33673	1.18615	1.12695	0.259763	1
1062	miR-320a	51063.1	0.229843	0.203987	1.12675	0.259847	1
1063	RNU6-1147P	1.32355	-2.30879	2.04911	-1.12673	0.259857	1
1064	piR_010503	1.2971	2.68169	2.3822	1.12572	0.260284	1
1065	piR_022574	1.92305	1.38584	1.23145	1.12537	0.260431	1
1066	piR_016877	1.14556	1.9057	1.69431	1.12477	0.260688	1
1067	SNORD45B_SNORD45_SNORD45	75.1473	-0.277039	0.246498	-1.1239	0.261056	1
1068	piR_006636	17.7141	-0.453135	0.403299	-1.12357	0.261196	1
1069	piR_021300	1.37883	-1.76407	1.57079	-1.12305	0.261418	1
1070	piR_002805	1.60658	-2.20394	1.96365	-1.12237	0.261705	1
1071	piR_007541	1.20058	1.99133	1.77481	1.12199	0.261865	1
1072	miR-10b-5p	37717.1	-0.410722	0.36609	-1.12192	0.261898	1
1073	miR-6516-5p	44.8772	-0.37573	0.334923	-1.12184	0.261931	1
1074	piR_017156	2.5264	-1.05062	0.936992	-1.12127	0.262171	1
1075	p-miR-201	226.37	-0.207971	0.18561	-1.12048	0.26251	1
1076	miR-193a-5p	5693.63	0.25513	0.227721	1.12036	0.262559	1
1077	miR-128-1-5p	23.3502	0.417495	0.372932	1.11949	0.26293	1
1078	piR_013258	11.7924	0.751128	0.671275	1.11896	0.263158	1
1079	miR-4485-3p	972.92	0.28375	0.253798	1.11801	0.263561	1
1080	piR_019438	9.29479	-1.00621	0.900306	-1.11763	0.263725	1
1081	piR_002769	3.89345	-1.0111	0.905208	-1.11698	0.264003	1
1082	miR-3197	1.46096	-1.69873	1.52112	-1.11676	0.264099	1
1083	miR-148a-5p	1964.18	-0.221737	0.198706	-1.1159	0.264463	1
1084	piR_014170	7.96203	0.693917	0.622046	1.11554	0.26462	1
1085	RNU1-54P	17.652	0.536769	0.481686	1.11435	0.265127	1
1086	piR_002431	1.7801	1.86193	1.67107	1.11421	0.265187	1
1087	miR-6881-3p	3.5106	1.0665	0.957183	1.11421	0.265189	1
1088	piR_018677	1.45907	-1.63668	1.46968	-1.11363	0.265439	1
1089	miR-193b-3p	1013.49	-0.198475	0.17824	-1.11353	0.265482	1
1090	piR_000001	1.07905	-2.25386	2.02686	-1.112	0.266139	1
1091	piR_014522	3.58118	1.04919	0.943547	1.11196	0.266154	1
1092	miR-6772-5p	1.23471	2.51929	2.26625	1.11165	0.266287	1
1093	RNU6-508P	1.09025	1.4995	1.34988	1.11084	0.266638	1
1094	miR-23a-3p	76995.8	-0.194273	0.175377	-1.10775	0.267972	1
1095	miR-675-3p	46.1902	-0.322447	0.291291	-1.10696	0.268312	1
1096	piR_002798	0.935166	-2.50422	2.26266	-1.10676	0.268397	1
1097	piR_003138	2.90095	-1.07882	0.974825	-1.10668	0.268433	1
1098	SNORA12_SNORA12	1.21395	1.62226	1.46792	1.10514	0.269099	1
1099	piR_020673	1.3936	-1.85251	1.67672	-1.10484	0.269229	1
1100	piR_017173	1.14253	-1.82054	1.64838	-1.10444	0.269401	1
1101	piR_013569	64.9364	-0.398355	0.36079	-1.10412	0.269541	1
1102	RNU4-1_RNU4-10P	22.4064	-0.457153	0.414063	-1.10407	0.269565	1
1103	piR_012631	4.03931	1.00431	0.911134	1.10226	0.270348	1
1104	piR_013031	0.971466	2.73273	2.47975	1.10202	0.270455	1
1105	SNORD116-10	157.985	0.251132	0.228088	1.10103	0.270883	1
1106	miR-4522	3.69971	-0.961661	0.874021	-1.10027	0.271214	1
1107	RNU4-38P	6.08381	-0.978749	0.889703	-1.10008	0.271295	1
1108	miR-6852-5p	10.3186	0.538317	0.48967	1.09935	0.271616	1
1109	miR-3152-5p	9.35505	-0.695026	0.632324	-1.09916	0.271698	1
1110	piR_014276	1.05939	-1.8236	1.65916	-1.09911	0.271718	1
1111	miR-4321	3.88916	1.15924	1.0547	1.09911	0.271719	1
1112	RNU4-18P	2.74691	1.00803	0.917287	1.09892	0.271801	1
1113	piR_008417	14.8584	-0.54086	0.492188	-1.09889	0.271817	1
1114	miR-374b-3p	108.449	-0.361475	0.329473	-1.09713	0.272584	1
1115	RNA5SP171	4.13558	-0.779727	0.710908	-1.0968	0.272727	1
1116	p-miR-25	0.91692	1.96303	1.79068	1.09625	0.272971	1
1117	piR_000283	6.27767	1.23573	1.12793	1.09557	0.273266	1
1118	miR-338-5p	2537.23	-0.188105	0.171727	-1.09537	0.273352	1
1119	RNA5SP499	10.7596	-0.483334	0.441761	-1.09411	0.273908	1
1120	piR_007518	1.77816	1.89216	1.73188	1.09255	0.274593	1
1121	miR-4286	149.227	-0.26819	0.245599	-1.09199	0.274839	1
1122	RNU6-807P	2.09681	-1.41084	1.29201	-1.09198	0.274844	1
1123	piR_006597	2.30002	-1.67743	1.53623	-1.09191	0.274872	1
1124	piR_012567	13.1469	-0.41429	0.379435	-1.09186	0.274894	1
1125	miR-363-3p	5558.24	-0.1696	0.155354	-1.0917	0.274966	1
1126	piR_010782	0.992974	2.0636	1.8928	1.09024	0.275609	1
1127	miR-2682-5p	0.972377	-3.00787	2.76054	-1.08959	0.275892	1
1128	miR-330-5p	1085.82	0.200227	0.183774	1.08953	0.275921	1
1129	miR-6721-5p	8.83722	0.673339	0.618736	1.08825	0.276485	1
1130	RNU6-1061P	2.45071	1.25721	1.15536	1.08815	0.276528	1
1131	piR_008562	3.78524	1.09297	1.00452	1.08805	0.276574	1
1132	miR-3939	2.47077	-1.55975	1.43361	-1.08799	0.276599	1
1133	piR_010283	1.05284	2.51379	2.31061	1.08793	0.276624	1
1134	miR-3136-3p	1.91574	-1.76132	1.61914	-1.08781	0.27668	1
1135	RNU7-95P	3.30761	0.878281	0.807551	1.08759	0.276778	1
1136	p-miR-102-1__p-miR-102-2__p-miR-102-3	264223	-0.185229	0.17032	-1.08753	0.276802	1
1137	RNU2-4P	3.87042	0.838895	0.771423	1.08746	0.276832	1
1138	miR-219b-5p	3.66515	1.02388	0.941982	1.08695	0.27706	1
1139	miR-138-5p	380.68	-0.2378	0.218871	-1.08648	0.277265	1
1140	piR_007869	7.20189	0.659851	0.607477	1.08622	0.277383	1
1141	piR_004753	13.5908	0.579832	0.533819	1.0862	0.277392	1
1142	RNA5SP514	4.26717	-0.815999	0.751639	-1.08563	0.277645	1
1143	miR-99a-3p	222.051	-0.155585	0.143329	-1.08551	0.277697	1
1144	miR-1286	2.20726	-1.47407	1.35896	-1.08471	0.278052	1
1145	piR_010719	0.923029	-2.23983	2.06498	-1.08468	0.278066	1
1146	miR-4420	0.976151	2.01188	1.85597	1.084	0.278365	1
1147	piR_017543	3.88775	0.885867	0.817232	1.08398	0.278372	1
1148	RNU1-106P	2.06196	1.38158	1.2753	1.08334	0.27866	1
1149	piR_013062	1.07727	2.32977	2.1527	1.08226	0.279138	1
1150	p-miR-77	1.52622	1.72251	1.59315	1.0812	0.279607	1
1151	piR_021519	2.1267	1.89259	1.75052	1.08116	0.279626	1
1152	piR_000779	1.56386	1.758	1.62731	1.08031	0.280004	1
1153	RNU7-119P	1.53757	-1.29994	1.20418	-1.07952	0.280355	1
1154	piR_000823	1817.18	-0.318622	0.295223	-1.07926	0.280473	1
1155	miR-548az-5p	27.3556	0.399043	0.369806	1.07906	0.280561	1
1156	miR-3918	8.16637	-0.741157	0.68751	-1.07803	0.28102	1
1157	miR-1273f	10.8232	0.641895	0.596279	1.0765	0.281703	1
1158	miR-616-3p	12.3941	0.473203	0.439973	1.07553	0.282139	1
1159	piR_003536	1.28183	2.36808	2.20199	1.07543	0.282182	1
1160	miR-509-3p	41.7329	-0.544202	0.506221	-1.07503	0.282362	1
1161	miR-4742-5p	13.6317	0.668651	0.621986	1.07503	0.282363	1
1162	piR_018489	9.15477	0.610778	0.568427	1.0745	0.282597	1
1163	miR-6889-3p	3.12893	-1.67999	1.56375	-1.07434	0.282671	1
1164	snoU2_snoU2_snoU2-30_snoU2-30	8444	-0.148351	0.138152	-1.07383	0.2829	1
1165	SNORA76A	3.92141	0.984629	0.917283	1.07342	0.283083	1
1166	piR_006357	11.8365	-0.480838	0.448004	-1.07329	0.283141	1
1167	miR-1269a	2.3052	1.99735	1.86102	1.07326	0.283156	1
1168	miR-6830-3p	2.13588	1.19669	1.11646	1.07186	0.283783	1
1169	miR-3195	5934.63	-0.209394	0.195497	-1.07108	0.284131	1
1170	RNU1-93P	2.09515	1.21813	1.13747	1.07092	0.284206	1
1171	piR_022578	1.36819	-2.19005	2.04518	-1.07084	0.284244	1
1172	miR-589-5p	1153.37	-0.135071	0.12627	-1.06969	0.284757	1
1173	miR-3607-3p	67.0415	-0.381869	0.357029	-1.06957	0.284811	1
1174	piR_022104	0.996451	2.32757	2.17629	1.06951	0.284838	1
1175	p-miR-337	27.8401	0.467937	0.438097	1.06811	0.285471	1
1176	piR_020676	1.04757	2.06423	1.9329	1.06794	0.285546	1
1177	piR_015912	0.872821	2.39227	2.24007	1.06794	0.285547	1
1178	piR_013886	2.19909	-1.29441	1.21272	-1.06736	0.285808	1
1179	miR-6791-3p	4.75756	1.00984	0.946251	1.0672	0.28588	1
1180	miR-4437	1.11863	2.1421	2.0075	1.06705	0.28595	1
1181	miR-429	5130.74	-0.381147	0.35727	-1.06683	0.286049	1
1182	miR-1287-3p	3.99597	-0.883121	0.828093	-1.06645	0.28622	1
1183	piR_010807	2.20832	1.0089	0.946164	1.06631	0.286285	1
1184	miR-3120-5p	572.845	0.213587	0.200357	1.06603	0.28641	1
1185	piR_002841	1.05205	2.06595	1.93866	1.06566	0.286578	1
1186	RNA5SP131	2.70233	-1.12302	1.0546	-1.06488	0.286929	1
1187	miR-6760-3p	1.52173	1.84355	1.73194	1.06444	0.287129	1
1188	piR_022830	1.20822	-1.7044	1.6014	-1.06432	0.287184	1
1189	p-miR-293	2.21544	-1.27677	1.20075	-1.06331	0.287642	1
1190	piR_021283	3.48926	-0.875201	0.823184	-1.06319	0.287696	1
1191	piR_018637	2.62055	-0.957121	0.900371	-1.06303	0.287769	1
1192	piR_000731	1.30452	-1.5478	1.45729	-1.06211	0.288186	1
1193	piR_009006	1.16083	1.69549	1.59683	1.06179	0.288332	1
1194	miR-34a-3p	4.95375	-0.90386	0.851388	-1.06163	0.288403	1
1195	miR-6887-5p	1.78632	1.52925	1.44076	1.06142	0.288501	1
1196	miR-1298-5p	12.8818	0.76834	0.723983	1.06127	0.288568	1
1197	miR-4762-5p	1.30538	1.82804	1.72299	1.06097	0.288703	1
1198	piR_005927	1.57102	1.55515	1.466	1.06081	0.288776	1
1199	RNU6-386P	2.3679	1.08584	1.02432	1.06005	0.28912	1
1200	piR_005044	32.0118	-0.286929	0.270713	-1.0599	0.289189	1
1201	piR_007775	12.776	-0.548644	0.517761	-1.05965	0.289305	1
1202	piR_004372	6.25768	-0.710068	0.670219	-1.05946	0.289392	1
1203	piR_020221	2.96686	-0.925226	0.873593	-1.05911	0.289552	1
1204	piR_000616	1.80715	1.41838	1.33939	1.05897	0.289612	1
1205	miR-6805-5p	4.71178	0.924719	0.873252	1.05894	0.289628	1
1206	piR_001254	1.51248	4.45795	4.21179	1.05844	0.289853	1
1207	SNORA67_SNORA67	6.38859	-0.845401	0.79876	-1.05839	0.289877	1
1208	snoU109_snoU109	1.61159	-1.27647	1.20644	-1.05804	0.290037	1
1209	piR_002320	5.64256	0.828586	0.783348	1.05775	0.290169	1
1210	RNU1-149P	2.47369	1.02409	0.968382	1.05752	0.290272	1
1211	p-miR-237	2.76973	1.25698	1.18864	1.0575	0.290285	1
1212	miR-493-3p	1666.69	0.252996	0.239297	1.05725	0.290398	1
1213	piR_002710	2.97274	-0.989813	0.936675	-1.05673	0.290635	1
1214	SNORD15A	413.993	-0.24092	0.228017	-1.05659	0.2907	1
1215	piR_019152	3.94148	1.08396	1.02595	1.05655	0.290719	1
1216	piR_004199	1.47829	1.29963	1.23026	1.05638	0.290793	1
1217	miR-135a-5p	509.839	-0.300138	0.284258	-1.05586	0.29103	1
1218	piR_007070	1.59343	1.65883	1.5716	1.0555	0.291196	1
1219	miR-3910	10.0787	-0.633896	0.600619	-1.0554	0.29124	1
1220	piR_020499	5915.26	-0.423273	0.401187	-1.05505	0.291401	1
1221	piR_019324	118.248	0.36936	0.350129	1.05493	0.29146	1
1222	piR_021171	0.986042	-1.83311	1.7379	-1.05478	0.291524	1
1223	RNU2-51P	3.17913	-1.11347	1.05598	-1.05444	0.291681	1
1224	piR_007661	1.99636	1.15419	1.09516	1.0539	0.291929	1
1225	piR_022196	1.33706	-1.55186	1.47364	-1.05308	0.292303	1
1226	piR_005182	1.15572	-2.46539	2.34165	-1.05284	0.292413	1
1227	miR-214-5p	147.284	-0.216508	0.205824	-1.05191	0.292842	1
1228	piR_012400	1.51682	1.41917	1.34974	1.05144	0.293057	1
1229	piR_001487	2.26987	-1.00066	0.951842	-1.05129	0.293125	1
1230	p-miR-47	22.5317	-0.447657	0.426504	-1.0496	0.293903	1
1231	piR_016919	3.90346	1.11582	1.0641	1.0486	0.294362	1
1232	RNVU1-2	1.19277	-2.32037	2.21303	-1.04851	0.294406	1
1233	piR_016599	73.127	-0.204722	0.195535	-1.04698	0.295108	1
1234	miR-5001-3p	29.6981	-0.410851	0.392817	-1.04591	0.295602	1
1235	miR-32-3p	138.571	-0.255968	0.244832	-1.04549	0.295799	1
1236	miR-376c-3p	27.1324	-0.755192	0.722646	-1.04504	0.296006	1
1237	miR-6895-3p	1.43501	-1.60154	1.5348	-1.04349	0.296721	1
1238	RNU6-1087P	3.02012	-0.940141	0.901201	-1.04321	0.296852	1
1239	miR-106b-5p	853.483	-0.211877	0.203177	-1.04282	0.297033	1
1240	p-miR-122	1.65608	-1.77824	1.70537	-1.04273	0.297072	1
1241	RNU6-248P	1.80423	-1.05882	1.01566	-1.04249	0.297183	1
1242	p-miR-297	5.39483	-1.17493	1.12786	-1.04174	0.297531	1
1243	piR_011345	1.71633	1.73973	1.67012	1.04168	0.29756	1
1244	RNU1-47P	3.29033	-1.00613	0.965902	-1.04165	0.297573	1
1245	miR-4723-5p	4.63348	0.825531	0.792526	1.04164	0.297576	1
1246	piR_006110	5.3117	0.90035	0.864529	1.04143	0.297674	1
1247	piR_007628	5.83011	0.805207	0.773706	1.04071	0.298008	1
1248	miR-320c	26.4702	0.351549	0.337798	1.04071	0.298011	1
1249	RNA5SP406	1.74366	1.43978	1.38401	1.04029	0.298203	1
1250	piR_000794	10.4479	-0.485513	0.466728	-1.04025	0.298224	1
1251	SNORD115-40	7.02933	0.87499	0.841207	1.04016	0.298266	1
1252	piR_007669	0.922371	1.69128	1.62659	1.03977	0.298446	1
1253	piR_008976	1.06366	1.87585	1.80455	1.03951	0.298566	1
1254	RNU6-990P	1.30807	1.51904	1.46214	1.03892	0.298844	1
1255	RNA5SP457	2.11077	1.08308	1.04266	1.03877	0.298913	1
1256	piR_001898	2.07233	1.31306	1.26447	1.03842	0.299074	1
1257	p-miR-245	6.01331	-0.588126	0.566381	-1.03839	0.299087	1
1258	RNU6-1010P	51.3703	-0.556513	0.536051	-1.03817	0.29919	1
1259	miR-7850-5p	3.5935	1.1026	1.06233	1.03791	0.299312	1
1260	miR-668-3p	12.4824	-0.489707	0.472099	-1.0373	0.299597	1
1261	miR-3116	2.98968	1.06702	1.02884	1.03712	0.299682	1
1262	miR-6511b-5p	25.1483	0.411343	0.396717	1.03687	0.299798	1
1263	piR_020855	1.65585	1.15331	1.11231	1.03686	0.299802	1
1264	SNORA36_SNORA36_SNORA36A	43.4244	0.543636	0.524359	1.03676	0.299846	1
1265	piR_000848	35.8291	0.383892	0.370299	1.03671	0.299872	1
1266	piR_005007	10.4562	0.607175	0.585729	1.03662	0.299915	1
1267	piR_020989	1.40228	1.3341	1.2872	1.03644	0.299999	1
1268	RNA5SP481	4.88284	0.706435	0.681943	1.03591	0.300242	1
1269	RNA5SP216	1.63226	-1.26082	1.21795	-1.0352	0.300577	1
1270	let-7f-2-3p	108.099	-0.263555	0.254704	-1.03475	0.300785	1
1271	miR-758-3p	64.1409	-0.306319	0.296086	-1.03456	0.300874	1
1272	piR_020362	3.60663	-0.992007	0.959068	-1.03434	0.300975	1
1273	miR-342-5p	2860.83	0.236005	0.228243	1.03401	0.301133	1
1274	RNU7-130P	2.10635	-1.24286	1.20411	-1.03219	0.301984	1
1275	piR_018800	25.4136	0.492047	0.476894	1.03177	0.302178	1
1276	RNA5SP158	2.51605	-1.2016	1.16498	-1.03144	0.302335	1
1277	miR-6808-3p	30.7116	0.405691	0.39343	1.03116	0.302464	1
1278	piR_013350	813.855	-0.19085	0.185083	-1.03116	0.302465	1
1279	RNU1-88P	6.52919	0.559032	0.542876	1.02976	0.303123	1
1280	piR_013624	73.495	0.310601	0.301713	1.02946	0.303265	1
1281	p-miR-15	27.3085	-0.361113	0.35098	-1.02887	0.30354	1
1282	miR-1827	184.742	-0.231165	0.224704	-1.02875	0.303595	1
1283	miR-487b-3p	203.166	0.218335	0.212342	1.02822	0.303845	1
1284	miR-6795-3p	4.60643	-0.856245	0.832785	-1.02817	0.30387	1
1285	piR_020706	1.6536	1.52142	1.47983	1.0281	0.303901	1
1286	piR_002314	3.20706	-1.21592	1.18297	-1.02786	0.304016	1
1287	piR_011639	2.29197	-1.11224	1.08217	-1.02778	0.304051	1
1288	piR_008481	1.92549	-1.74354	1.69863	-1.02643	0.304687	1
1289	RNU6-993P	1.989	-1.14905	1.12101	-1.02501	0.30536	1
1290	miR-3622a-5p	4.43488	-1.23217	1.20216	-1.02497	0.305378	1
1291	piR_003668	1.60137	1.72178	1.68006	1.02483	0.305443	1
1292	piR_016136	1.10737	-2.20084	2.1484	-1.02441	0.305642	1
1293	oan-miR-30f	1.1692	-1.6737	1.63512	-1.0236	0.306026	1
1294	RNA5SP227	2.10715	-1.15532	1.12908	-1.02324	0.306194	1
1295	piR_001850	7.01528	-0.582724	0.569607	-1.02303	0.306295	1
1296	RNA5SP39_RNA5SP395	55.2286	0.249915	0.244293	1.02301	0.306302	1
1297	piR_006394	10.3654	-0.585569	0.572493	-1.02284	0.306384	1
1298	piR_017236	1.68407	-1.17562	1.14954	-1.02269	0.306456	1
1299	piR_014507	1.30572	2.11055	2.06381	1.02265	0.306474	1
1300	piR_017424	1.01951	-2.28029	2.23049	-1.02233	0.306626	1
1301	miR-141-3p	4341.85	-0.279429	0.273828	-1.02045	0.307514	1
1302	RNU4-79P	2.49736	1.0312	1.01125	1.01972	0.307859	1
1303	miR-2276-3p	11.9024	0.502724	0.493097	1.01952	0.307955	1
1304	piR_018907	1.94042	1.46964	1.44161	1.01944	0.307992	1
1305	piR_002270	1.1507	-1.91166	1.87631	-1.01884	0.308278	1
1306	RNU6-887P	1.01335	-1.77244	1.74064	-1.01827	0.308549	1
1307	piR_002784	1.49741	1.42636	1.401	1.0181	0.308631	1
1308	piR_007359	1.21357	2.07967	2.0499	1.01452	0.310334	1
1309	miR-889-5p	4.14584	0.859241	0.84745	1.01391	0.310624	1
1310	piR_011496	1.87287	-1.84598	1.82174	-1.01331	0.310914	1
1311	piR_009206	2.42785	1.52618	1.50689	1.0128	0.311156	1
1312	piR_014043	2.50363	1.10639	1.09247	1.01274	0.311183	1
1313	RNU4-51P	1.65219	1.36255	1.34589	1.01238	0.311357	1
1314	miR-16-5p	14164.2	-0.24349	0.240598	-1.01202	0.311527	1
1315	RNA5SP510	1.46872	1.33423	1.31886	1.01166	0.311703	1
1316	piR_015149	64.9186	-0.272099	0.268998	-1.01153	0.311764	1
1317	piR_020642	1.66359	-1.58291	1.56599	-1.0108	0.312112	1
1318	miR-3124-5p	11.9391	-0.519079	0.513586	-1.0107	0.312162	1
1319	piR_010402	2.11254	1.21463	1.20182	1.01067	0.312177	1
1320	miR-671-3p	997.018	0.265209	0.262473	1.01042	0.312292	1
1321	piR_016904	1.79068	1.30053	1.28741	1.01019	0.312404	1
1322	miR-4478	5.65087	0.763852	0.756701	1.00945	0.312759	1
1323	piR_001795	1.07399	1.77305	1.75663	1.00935	0.312807	1
1324	miR-4758-3p	21.368	0.447151	0.443018	1.00933	0.312816	1
1325	miR-548t-5p	4.02161	-1.08523	1.07545	-1.00909	0.312929	1
1326	SNORA80A	5.2228	-1.00436	0.995754	-1.00865	0.313145	1
1327	RNU6-735P	2.17739	-1.79424	1.779	-1.00856	0.313183	1
1328	RNU6-506P	1.24617	1.2462	1.23592	1.00832	0.313301	1
1329	RNU6-1245P	4.49267	0.679293	0.674291	1.00742	0.313734	1
1330	piR_012965	1.08088	-1.39909	1.38973	-1.00674	0.314059	1
1331	piR_014636	2.61068	-1.51475	1.50596	-1.00583	0.314496	1
1332	SNORD113-6	16.4053	-0.484953	0.482301	-1.0055	0.314657	1
1333	miR-6832-5p	1.29846	-1.67891	1.67147	-1.00445	0.315161	1
1334	piR_019312	4.80214	-0.803626	0.800281	-1.00418	0.315292	1
1335	piR_001373	3.29357	0.976741	0.972886	1.00396	0.315397	1
1336	piR_016291	1.82354	-2.22773	2.21998	-1.00349	0.315625	1
1337	miR-3936	1.70801	1.65446	1.64879	1.00344	0.315651	1
1338	piR_015848	2.35698	-1.67005	1.66442	-1.00338	0.315678	1
1339	RNU4-75P	1.14124	1.92165	1.91567	1.00312	0.315802	1
1340	piR_013658	1.08916	1.57688	1.57219	1.00298	0.315869	1
1341	RNU1-124P	22.3007	0.384035	0.383065	1.00253	0.316085	1
1342	miR-192-5p	11326.7	-0.215294	0.214769	-1.00244	0.316129	1
1343	RNU6-363P	1.53256	-1.52103	1.51773	-1.00217	0.316261	1
1344	piR_018286	1.71466	1.56593	1.56284	1.00197	0.316356	1
1345	RNA5SP262	5.09245	-0.771335	0.769857	-1.00192	0.316382	1
1346	miR-130a-3p	3092.67	-0.169705	0.169472	-1.00138	0.316643	1
1347	RNU6-889P	5.88304	0.617475	0.61671	1.00124	0.316711	1
1348	piR_020302	1.04907	-2.45392	2.45117	-1.00112	0.316769	1
1349	miR-651-5p	71.6257	-0.377956	0.37809	-0.999645	0.317482	1
1350	piR_019949	1502.69	0.391168	0.391649	0.998771	0.317906	1
1351	miR-942-5p	160.222	0.203442	0.203706	0.998703	0.317939	1
1352	piR_000044	4.60066	0.729665	0.730705	0.998576	0.318	1
1353	RNU4ATAC17P	1.44307	1.38031	1.38339	0.997769	0.318391	1
1354	miR-185-3p	275.478	-0.156293	0.156707	-0.99736	0.31859	1
1355	RNA5SP138	2.7262	1.11114	1.11434	0.997131	0.318701	1
1356	piR_002161	1.11451	1.66471	1.67057	0.996495	0.31901	1
1357	miR-548b-3p	3.45744	-0.951869	0.956069	-0.995607	0.319441	1
1358	piR_005395	4.29912	-0.746062	0.749762	-0.995066	0.319704	1
1359	piR_012873	2.45522	-1.23468	1.24121	-0.994738	0.319864	1
1360	miR-6855-3p	12.2843	-0.560474	0.563727	-0.99423	0.320111	1
1361	miR-451b	14.0978	-0.544003	0.547218	-0.994125	0.320162	1
1362	piR_022710	3.38433	-1.40731	1.41649	-0.993518	0.320457	1
1363	miR-4772-3p	42.2573	0.284291	0.286262	0.993116	0.320654	1
1364	miR-188-3p	1.56689	-1.60301	1.61446	-0.992906	0.320756	1
1365	miR-6728-3p	3.98197	0.900447	0.907083	0.992684	0.320864	1
1366	RNA5SP351	8.72654	0.590004	0.594398	0.992609	0.320901	1
1367	miR-199a-5p	72870.3	-0.147766	0.148987	-0.9918	0.321295	1
1368	RNA5SP319	1.8445	-1.40085	1.41252	-0.99174	0.321324	1
1369	RNU6-136P	0.971459	1.98041	1.99695	0.991718	0.321335	1
1370	SNORD31	2290.02	-0.178251	0.179877	-0.990959	0.321706	1
1371	piR_015995	1.38634	-1.43876	1.45209	-0.990814	0.321776	1
1372	piR_018692	1.58416	1.60615	1.6223	0.990043	0.322153	1
1373	piR_009903	29.6668	-0.789809	0.797857	-0.989913	0.322216	1
1374	piR_007121	2.21432	1.3698	1.3839	0.989814	0.322265	1
1375	piR_011553	2.25889	-1.27248	1.2868	-0.988869	0.322727	1
1376	piR_017002	2.93059	0.942825	0.953877	0.988414	0.32295	1
1377	miR-6849-3p	6.77184	1.02541	1.03782	0.988042	0.323132	1
1378	miR-5009-5p	7.94471	-0.645416	0.653315	-0.987909	0.323197	1
1379	piR_009228	0.911475	1.60091	1.62103	0.987588	0.323355	1
1380	miR-497-5p	4292.01	-0.151112	0.153029	-0.98747	0.323412	1
1381	RNA5SP465	27.1484	-0.415501	0.420801	-0.987404	0.323445	1
1382	p-miR-247	92507.6	-0.120978	0.122583	-0.986905	0.323689	1
1383	miR-122-5p	2.62493	-0.917646	0.930175	-0.98653	0.323873	1
1384	miR-4424	1.42112	-1.57793	1.60002	-0.986196	0.324037	1
1385	p-miR-326-2__p-miR-326-1	1.89264	-1.31018	1.32863	-0.986116	0.324076	1
1386	pma-miR-29d-3p	3.50157	-0.854871	0.867267	-0.985707	0.324277	1
1387	piR_004271	303.017	0.182464	0.185127	0.985615	0.324322	1
1388	p-miR-103	13309.9	0.231345	0.234733	0.985567	0.324345	1
1389	RNA5SP463	8.04059	0.539378	0.547345	0.985443	0.324406	1
1390	RNU1-74P	1.56236	1.20194	1.21975	0.985397	0.324429	1
1391	miR-183-5p	10271.2	0.209759	0.212921	0.985149	0.324551	1
1392	piR_019901	7.91225	0.937177	0.951603	0.98484	0.324702	1
1393	miR-411-5p	1094.96	-0.290882	0.295476	-0.984451	0.324894	1
1394	RNA5SP382	156.94	0.26922	0.273475	0.984442	0.324898	1
1395	piR_005543	1.28503	1.9701	2.00148	0.984321	0.324958	1
1396	piR_016996	1.4011	-1.72225	1.74983	-0.984239	0.324998	1
1397	miR-1245a	5.62079	0.860503	0.874588	0.983896	0.325167	1
1398	piR_013347	10.4285	-0.521532	0.530212	-0.983631	0.325297	1
1399	miR-186-5p	18752.5	-0.170127	0.172997	-0.98341	0.325406	1
1400	RNU6-678P	3.01941	0.981598	0.998172	0.983396	0.325413	1
1401	miR-539-3p	10.7883	-0.997438	1.01505	-0.982648	0.325781	1
1402	piR_013232	2.13913	1.72113	1.75254	0.982078	0.326062	1
1403	piR_015463	171.753	0.286326	0.291643	0.981769	0.326213	1
1404	piR_019825	585.917	0.289631	0.295033	0.98169	0.326253	1
1405	miR-107	432.632	-0.156133	0.159226	-0.980575	0.326803	1
1406	miR-4731-3p	1.42108	-1.91746	1.95574	-0.980427	0.326875	1
1407	piR_014057	2.55191	1.29223	1.31826	0.980253	0.326961	1
1408	piR_000765	1.44676	-1.17781	1.2016	-0.980206	0.326984	1
1409	piR_002351	40.9259	-0.256562	0.261774	-0.980093	0.32704	1
1410	p-miR-1	19.0642	0.377083	0.384748	0.980079	0.327047	1
1411	miR-4726-5p	7.86837	-0.677455	0.691255	-0.980035	0.327069	1
1412	RNU6-153P	3.24897	0.828102	0.845394	0.979545	0.327311	1
1413	RNA5SP81	1.61785	1.44178	1.47214	0.979382	0.327391	1
1414	miR-6886-3p	3.28131	0.784411	0.801139	0.979119	0.327521	1
1415	piR_008510	2.17922	-1.06359	1.08639	-0.979016	0.327572	1
1416	RNA5SP87	1.61168	-1.21923	1.24639	-0.978203	0.327974	1
1417	RNU6-806P	1.46001	-1.15962	1.18592	-0.977828	0.328159	1
1418	miR-1469	10.238	0.619747	0.633939	0.977613	0.328266	1
1419	miR-606	5.69335	0.648777	0.663699	0.977517	0.328313	1
1420	piR_003295	0.939288	2.07223	2.12407	0.975594	0.329266	1
1421	RNU6-179P	34.3457	0.301751	0.309621	0.974582	0.329768	1
1422	p-miR-200	4.5713	-0.666658	0.684215	-0.97434	0.329888	1
1423	RNU6-1018P	4.10044	-0.88623	0.909771	-0.974124	0.329995	1
1424	miR-223-5p	2448.31	-0.169529	0.174037	-0.974099	0.330008	1
1425	RNU6-1279P	1.83457	-1.47401	1.51367	-0.973797	0.330157	1
1426	miR-485-3p	161.676	0.327449	0.336298	0.973689	0.330211	1
1427	RNU6-225P	1.81424	-1.47314	1.51304	-0.973629	0.330241	1
1428	miR-520g-5p	1.54771	-1.71108	1.75753	-0.973568	0.330271	1
1429	piR_018030	1.20444	-1.35981	1.39676	-0.973542	0.330284	1
1430	miR-1227-3p	84.1526	-0.326577	0.335581	-0.973169	0.33047	1
1431	SNORA14B_SNORA14	100.479	-0.269967	0.27748	-0.972921	0.330592	1
1432	piR_006813	5.11737	-1.05957	1.08962	-0.972423	0.33084	1
1433	piR_017736	1.24645	-1.94547	2.00178	-0.971867	0.331117	1
1434	miR-93-3p	171.519	-0.224378	0.230909	-0.971715	0.331192	1
1435	piR_022102	4.3006	-1.00532	1.03522	-0.971113	0.331492	1
1436	RNU6-628P	103.831	0.203004	0.209064	0.971009	0.331544	1
1437	piR_020381	8727.98	0.226496	0.233333	0.970699	0.331698	1
1438	RNU6-1242P	297.936	0.159541	0.164418	0.970337	0.331879	1
1439	miR-541-5p	1.24003	1.9286	1.9876	0.970316	0.331889	1
1440	piR_000787	1.40411	-1.43291	1.47697	-0.970167	0.331963	1
1441	miR-7107-3p	1.38598	1.25602	1.29467	0.97015	0.331972	1
1442	piR_021830	3.79353	0.906686	0.935132	0.96958	0.332256	1
1443	piR_017277	7.38831	1.06461	1.09807	0.969525	0.332283	1
1444	miR-6832-3p	3.51466	1.07611	1.11132	0.96832	0.332885	1
1445	SNORD14E	276.813	0.208681	0.215629	0.967779	0.333155	1
1446	piR_013279	1.89644	-1.55169	1.60383	-0.967492	0.333298	1
1447	piR_020541	2598.8	-0.261418	0.270287	-0.967188	0.33345	1
1448	piR_004788	15.5581	-0.467571	0.484357	-0.965343	0.334373	1
1449	RNU5D-1	14.5759	0.642825	0.666116	0.965035	0.334527	1
1450	miR-203a-3p	72.4158	-0.256247	0.265652	-0.964597	0.334746	1
1451	RNA5SP461	3.79058	0.842215	0.873364	0.964334	0.334878	1
1452	miR-1254	52.2629	0.418143	0.43386	0.963774	0.335159	1
1453	piR_021057	7.92012	0.784005	0.813643	0.963574	0.33526	1
1454	miR-6789-3p	8.28472	0.798638	0.82967	0.962598	0.335749	1
1455	RNA5SP248	1.1195	-1.58372	1.64538	-0.962528	0.335784	1
1456	miR-6807-5p	6.03974	0.631236	0.655922	0.962365	0.335866	1
1457	piR_004609	10.8628	-0.512231	0.532724	-0.961532	0.336285	1
1458	miR-411-3p	94.5051	0.344575	0.358366	0.961516	0.336293	1
1459	RNA5SP115	143.361	0.290475	0.302329	0.96079	0.336658	1
1460	miR-4639-3p	2.08126	1.61094	1.67846	0.959771	0.337171	1
1461	RNU6-163P	1.81901	1.21788	1.26906	0.959666	0.337223	1
1462	piR_018467	5.75066	0.6797	0.708293	0.959632	0.33724	1
1463	piR_021692	1.12047	1.83681	1.91514	0.959104	0.337506	1
1464	RNU6-424P	30.5603	0.382227	0.398544	0.959057	0.33753	1
1465	piR_016747	2.28493	1.13104	1.18052	0.958087	0.338019	1
1466	RNA5SP420	1.75529	1.26791	1.324	0.957631	0.338249	1
1467	piR_006028	3.75436	-0.707748	0.739083	-0.957603	0.338263	1
1468	piR_001643	467.717	-0.388233	0.405658	-0.957045	0.338545	1
1469	RNA5SP436	1.01682	-1.95521	2.04304	-0.957009	0.338563	1
1470	RNU6-1204P	2.18036	-1.19552	1.2493	-0.956949	0.338593	1
1471	RNU6-336P	2.06587	-0.971278	1.01498	-0.956945	0.338595	1
1472	miR-6730-5p	3.13999	1.03666	1.08383	0.956484	0.338828	1
1473	RNU4-24P	1.21932	-1.59713	1.67107	-0.95575	0.339199	1
1474	piR_021899	1.42516	-1.76098	1.84279	-0.955606	0.339271	1
1475	piR_010334	1.28269	-1.63113	1.70702	-0.955545	0.339302	1
1476	piR_009898	3.20326	1.10089	1.15228	0.955403	0.339374	1
1477	miR-324-3p	613.028	-0.168997	0.176949	-0.955061	0.339547	1
1478	RNU6-999P	9.57254	-0.457452	0.479027	-0.954961	0.339598	1
1479	piR_000203	30.2833	0.377182	0.395124	0.954593	0.339784	1
1480	miR-589-3p	9.96283	-0.528021	0.553224	-0.954442	0.33986	1
1481	piR_020793	9.30564	-0.477397	0.500223	-0.954368	0.339897	1
1482	SNORD116-22	12.4161	0.451061	0.472789	0.954043	0.340062	1
1483	piR_017593	0.883521	2.79242	2.92709	0.953991	0.340088	1
1484	piR_003616	1.11899	-1.80669	1.89428	-0.953763	0.340203	1
1485	piR_017835	1.00867	2.05794	2.15789	0.95368	0.340246	1
1486	miR-4474-3p	12.8686	-0.446313	0.468851	-0.95193	0.341133	1
1487	SNORD32A	662.841	0.159939	0.168021	0.951897	0.341149	1
1488	piR_010444	1.51852	-1.70743	1.79428	-0.951598	0.341301	1
1489	miR-5571-3p	124.306	-0.337125	0.354295	-0.951538	0.341331	1
1490	piR_002177	3.52844	-0.9708	1.02034	-0.951449	0.341377	1
1491	miR-331-5p	476.136	-0.128552	0.135116	-0.951416	0.341393	1
1492	RNA5SP205	1.40992	1.26469	1.32974	0.951078	0.341565	1
1493	SNORD93	14043.8	-0.119095	0.125277	-0.950659	0.341778	1
1494	piR_003393	1.21271	-1.92373	2.0238	-0.950556	0.34183	1
1495	piR_004976	1.07848	2.28365	2.40252	0.95052	0.341848	1
1496	piR_000708	6.66121	0.781574	0.822837	0.949853	0.342187	1
1497	miR-6826-5p	9.79212	0.647157	0.681546	0.949542	0.342345	1
1498	miR-6764-5p	5.19639	0.667663	0.703596	0.94893	0.342656	1
1499	miR-29b-3p	5049.06	-0.328429	0.34622	-0.948613	0.342817	1
1500	miR-4799-5p	1.35364	1.92248	2.0274	0.948247	0.343004	1
1501	SNORA6_SNORA68_SNORA68	44.9227	0.249576	0.263368	0.947632	0.343317	1
1502	piR_016853	38.7213	0.354775	0.374385	0.947622	0.343322	1
1503	miR-3126-3p	1.59044	-1.4772	1.55988	-0.946993	0.343642	1
1504	RNA5-8SP5	8.41915	0.583174	0.615994	0.94672	0.343782	1
1505	piR_005374	2.3243	-1.07046	1.13084	-0.946607	0.343839	1
1506	piR_016363	1.15839	1.58532	1.67514	0.946381	0.343954	1
1507	RNU1-104P	3.26738	-0.782779	0.827511	-0.945944	0.344177	1
1508	miR-6738-3p	15.5807	0.443767	0.46946	0.94527	0.344521	1
1509	RNU7-182P	1.71424	1.09247	1.15748	0.943839	0.345252	1
1510	miR-6834-5p	1.39112	-1.624	1.72117	-0.94354	0.345405	1
1511	piR_008025	4.40142	-0.702359	0.744562	-0.943318	0.345518	1
1512	miR-1270	38.192	-0.322946	0.342418	-0.943133	0.345613	1
1513	miR-4697-3p	6.72098	-0.885944	0.939592	-0.942903	0.345731	1
1514	piR_023040	3.10152	-1.07322	1.13903	-0.942222	0.346079	1
1515	SNORD14C	2775.85	0.180233	0.191293	0.942183	0.346099	1
1516	piR_013216	1.10882	1.73297	1.83989	0.941887	0.346251	1
1517	piR_007011	11.5086	0.415993	0.441875	0.941427	0.346486	1
1518	RNU6-910P	2.7017	-1.39086	1.47775	-0.941199	0.346603	1
1519	piR_021055	6.34497	-0.819551	0.871106	-0.940817	0.346799	1
1520	piR_022581	1.64283	1.38405	1.47147	0.940591	0.346914	1
1521	miR-3661	7.07644	0.757504	0.805369	0.940567	0.346927	1
1522	piR_002494	0.879255	2.41986	2.57493	0.939776	0.347333	1
1523	RNU1-36P	70.8205	0.194053	0.206514	0.939658	0.347393	1
1524	piR_012081	1.81809	-1.4688	1.56363	-0.939347	0.347552	1
1525	piR_015124	2.62995	1.19406	1.27178	0.938892	0.347786	1
1526	RNA5SP474	3.98643	0.676719	0.720787	0.938861	0.347802	1
1527	miR-374a-5p	2341.95	-0.379192	0.404118	-0.938319	0.34808	1
1528	piR_022258	0.886753	2.91579	3.1075	0.938306	0.348087	1
1529	piR_005997	1.2234	-1.78488	1.90243	-0.93821	0.348136	1
1530	miR-873-3p	8.22359	-0.56095	0.598002	-0.93804	0.348224	1
1531	piR_019305	0.914339	2.54085	2.70918	0.937867	0.348313	1
1532	piR_017394	1.11141	1.82081	1.94148	0.937845	0.348324	1
1533	miR-324-5p	365.346	-0.191426	0.20422	-0.937353	0.348577	1
1534	miR-6849-5p	1.02725	1.6799	1.79277	0.937043	0.348737	1
1535	piR_005334	2.80854	-0.989874	1.05692	-0.936563	0.348983	1
1536	RNU1-52P	2.96559	0.96421	1.02977	0.936338	0.349099	1
1537	piR_006032	1.1231	-1.61076	1.7204	-0.936269	0.349135	1
1538	miR-627-3p	16.8136	-0.430367	0.459756	-0.936077	0.349234	1
1539	piR_005140	1.60581	1.46544	1.56576	0.935928	0.34931	1
1540	miR-4640-5p	3.24565	-1.09802	1.17338	-0.935772	0.349391	1
1541	piR_007788	1.03185	-2.3112	2.47028	-0.935601	0.349479	1
1542	miR-598-3p	655.299	-0.200421	0.214229	-0.935546	0.349507	1
1543	piR_009388	3.04608	-0.799497	0.85464	-0.935478	0.349542	1
1544	miR-1229-3p	14.4336	-0.503275	0.538062	-0.935347	0.349609	1
1545	piR_018893	1.70387	1.75324	1.8751	0.93501	0.349783	1
1546	RNA5SP61	8.49466	0.500981	0.53597	0.934719	0.349933	1
1547	piR_003673	1.85524	1.59268	1.70432	0.934492	0.35005	1
1548	RNA5SP473	267.347	0.117466	0.125792	0.933805	0.350404	1
1549	piR_011999	1.44428	-1.02383	1.09646	-0.93376	0.350428	1
1550	SNORD115-14	5.28323	0.727743	0.779389	0.933735	0.350441	1
1551	piR_009103	10.0563	0.419628	0.449472	0.933601	0.35051	1
1552	piR_001926	1.08267	1.76265	1.88969	0.932775	0.350936	1
1553	piR_014549	1.61796	1.64513	1.76381	0.932713	0.350968	1
1554	miR-513c-5p	10.7347	0.639226	0.685594	0.932368	0.351146	1
1555	piR_008270	2.92611	1.05088	1.12734	0.932184	0.351242	1
1556	miR-99b-3p	7844.82	0.205318	0.220295	0.932014	0.351329	1
1557	piR_010610	2.75955	-1.03639	1.11229	-0.931762	0.35146	1
1558	piR_004152	661.849	-0.279232	0.300002	-0.930768	0.351974	1
1559	p-miR-227	7.35792	0.513557	0.551846	0.930615	0.352053	1
1560	RNU6-629P	0.928361	2.05274	2.20744	0.929919	0.352413	1
1561	piR_009074	3.33333	-0.852737	0.917566	-0.929346	0.35271	1
1562	RNA5SP511	1.55745	-1.44358	1.55349	-0.929247	0.352761	1
1563	piR_023365	1.3351	-1.23281	1.32705	-0.928991	0.352894	1
1564	SNORA38B	78.4829	0.80744	0.869617	0.928501	0.353148	1
1565	miR-139-5p	39635.7	-0.165392	0.178202	-0.928117	0.353347	1
1566	let-7c-3p	108.041	-0.209975	0.226559	-0.926799	0.354031	1
1567	piR_012239	1.25827	3.87378	4.18317	0.92604	0.354425	1
1568	piR_002355	5.00495	-0.631046	0.681944	-0.925363	0.354777	1
1569	miR-654-5p	148.107	0.292915	0.316613	0.925151	0.354887	1
1570	U8_U8	1.40405	-1.52585	1.64957	-0.925003	0.354964	1
1571	RNA5SP194	8.60191	0.564021	0.609979	0.924656	0.355145	1
1572	miR-1266-5p	44.6244	0.249982	0.270408	0.924464	0.355245	1
1573	RNU6-952P	1.21637	1.67348	1.81122	0.923948	0.355513	1
1574	piR_003475	2.68907	-0.939943	1.01752	-0.923761	0.355611	1
1575	SNORD74_SNORD74	689.17	0.265864	0.287936	0.923346	0.355827	1
1576	piR_012963	1.09275	-2.02966	2.19834	-0.923268	0.355867	1
1577	RNU1-101P	1.51841	-1.64299	1.78013	-0.92296	0.356028	1
1578	RNU6-684P	9.17605	0.440812	0.477648	0.922881	0.356069	1
1579	miR-19a-5p	1.38242	1.47349	1.59727	0.922505	0.356265	1
1580	piR_007421	1.73177	-1.62189	1.75858	-0.922275	0.356385	1
1581	p-miR-208	19.6568	0.344969	0.374065	0.922218	0.356415	1
1582	RNA5SP152	13.4225	0.403356	0.437693	0.921549	0.356764	1
1583	piR_003772	2.3049	-0.982298	1.06604	-0.921442	0.35682	1
1584	piR_000578	3.75817	-1.12322	1.21989	-0.920754	0.357179	1
1585	piR_006917	7.62613	0.617896	0.671296	0.920452	0.357336	1
1586	piR_009478	2.21344	-1.15429	1.25418	-0.92036	0.357385	1
1587	RNU4-22P	1.81429	-1.27466	1.38522	-0.92019	0.357474	1
1588	SNORD90	1242.75	-0.182048	0.197937	-0.919727	0.357715	1
1589	piR_021125	0.995912	-1.79677	1.95392	-0.91957	0.357797	1
1590	miR-15b-5p	3481.23	-0.166386	0.181009	-0.919216	0.357983	1
1591	piR_019876	1.37226	1.01901	1.10898	0.918868	0.358165	1
1592	miR-451a	105348	-0.202208	0.220124	-0.918609	0.3583	1
1593	piR_021952	2.75151	0.874991	0.95292	0.91822	0.358504	1
1594	miR-339-3p	3359.65	-0.12381	0.134843	-0.918179	0.358525	1
1595	piR_010585	1.33607	-1.28301	1.39737	-0.918156	0.358537	1
1596	RNU1-96P	2.19732	-1.00344	1.09302	-0.918044	0.358596	1
1597	piR_007336	46.1621	0.373458	0.406826	0.91798	0.358629	1
1598	SNORA17_SNORA17	77.8781	-0.254568	0.277369	-0.917795	0.358726	1
1599	RNU6-373P	8.04691	0.452781	0.493371	0.91773	0.35876	1
1600	piR_020133	1.0278	-1.75498	1.91309	-0.917355	0.358957	1
1601	piR_000725	2.54191	1.19629	1.30475	0.916879	0.359206	1
1602	RNU5E-4P	9.81543	-0.505068	0.550871	-0.916853	0.359219	1
1603	miR-3917	10.219	-0.578462	0.63118	-0.916477	0.359417	1
1604	piR_017823	2.45019	1.13376	1.23723	0.916367	0.359474	1
1605	piR_022144	22.8085	0.326631	0.356534	0.916129	0.359599	1
1606	miR-550a-5p	37.9266	0.265837	0.290387	0.915457	0.359952	1
1607	miR-409-5p	72.1143	-0.320415	0.350091	-0.915234	0.360069	1
1608	miR-30a-3p	66189	-0.135706	0.148276	-0.915224	0.360074	1
1609	piR_017319	1.32654	1.59106	1.73903	0.914913	0.360237	1
1610	RNU6-221P	6.75925	-0.490935	0.536677	-0.914769	0.360313	1
1611	p-miR-151	0.941289	2.02448	2.21373	0.91451	0.360449	1
1612	piR_004486	2.01677	0.936322	1.02392	0.914451	0.36048	1
1613	piR_008622	1.00322	1.93855	2.11995	0.91443	0.360491	1
1614	piR_004572	5.32066	0.726818	0.794862	0.914396	0.360509	1
1615	miR-6770-3p	10.25	-0.49294	0.539098	-0.914379	0.360518	1
1616	piR_020096	3.00474	1.11604	1.22078	0.914203	0.36061	1
1617	piR_021518	1.60784	-1.38944	1.52038	-0.913876	0.360782	1
1618	piR_022213	3.69011	1.2729	1.39328	0.913597	0.360929	1
1619	p-miR-330	100552	0.171944	0.188211	0.913571	0.360943	1
1620	piR_013884	1.03321	2.17106	2.37934	0.912461	0.361526	1
1621	piR_008981	6.96203	0.608007	0.666692	0.911976	0.361782	1
1622	p-miR-43	3.20353	0.887696	0.973828	0.911553	0.362004	1
1623	miR-4471	3.16454	1.10011	1.20815	0.910577	0.362518	1
1624	miR-3186-3p	1.17643	2.15272	2.3643	0.910512	0.362552	1
1625	RNA5SP62	18.3334	0.36419	0.400066	0.910323	0.362652	1
1626	RNU6-772P	2.68746	-0.819667	0.900445	-0.910291	0.362669	1
1627	piR_008895	1.32181	-1.66573	1.83016	-0.910156	0.36274	1
1628	piR_017825	1.35114	1.24839	1.37234	0.909678	0.362992	1
1629	piR_001837	14.6374	0.388752	0.427493	0.909376	0.363152	1
1630	piR_021168	0.870051	2.07378	2.28059	0.909317	0.363183	1
1631	RNA5SP212	2.57111	-1.08198	1.18992	-0.909286	0.363199	1
1632	RNA5SP117	1.69702	-1.23163	1.35531	-0.908738	0.363489	1
1633	piR_003510	2.40926	-0.828487	0.91178	-0.908647	0.363536	1
1634	piR_002632	0.903525	2.06703	2.27544	0.908408	0.363663	1
1635	miR-4434	3.11754	-0.726305	0.800087	-0.907782	0.363993	1
1636	RNA5SP268	1.40009	1.25994	1.38803	0.907719	0.364026	1
1637	piR_003166	1.52271	1.61012	1.77403	0.907608	0.364085	1
1638	piR_006206	2.07751	-3.37269	3.71635	-0.907528	0.364128	1
1639	piR_018092	1.43151	1.02503	1.12998	0.907122	0.364342	1
1640	piR_020453	19.0401	-0.396848	0.437639	-0.906793	0.364516	1
1641	piR_010202	3.65085	1.09055	1.20378	0.905936	0.36497	1
1642	piR_021182	2.08139	-1.03407	1.14258	-0.905034	0.365447	1
1643	piR_022412	1.35372	-1.96974	2.17663	-0.904948	0.365493	1
1644	RNA5SP110	5.00401	-0.783964	0.866315	-0.904941	0.365497	1
1645	p-miR-147	1.52267	1.35982	1.5027	0.90492	0.365508	1
1646	piR_000353	3.44814	-0.940613	1.03992	-0.904501	0.36573	1
1647	RNU4-35P	1.80044	1.22723	1.35724	0.904214	0.365882	1
1648	piR_022357	0.899934	1.89689	2.09786	0.904199	0.36589	1
1649	piR_007015	1.85629	1.31526	1.45549	0.903654	0.366179	1
1650	piR_005585	12.2343	0.557259	0.617324	0.9027	0.366685	1
1651	piR_000482	1.16825	-1.59537	1.7674	-0.902668	0.366702	1
1652	piR_010624	1.87569	1.1073	1.22807	0.901662	0.367237	1
1653	SNORA71E	5.56988	-0.974242	1.08105	-0.901203	0.36748	1
1654	piR_020813	921.036	-0.140441	0.155877	-0.90097	0.367604	1
1655	RNU6-1176P	5.12775	-0.553053	0.614243	-0.900382	0.367917	1
1656	piR_003669	4.53127	0.785332	0.872377	0.900221	0.368003	1
1657	piR_020357	8.24106	-0.713588	0.792867	-0.90001	0.368115	1
1658	piR_004308	63.6055	-0.409239	0.454708	-0.900005	0.368118	1
1659	RNU6-663P	1.95608	1.24752	1.38664	0.899676	0.368293	1
1660	piR_013334	1.80291	-1.14801	1.27621	-0.899549	0.36836	1
1661	piR_008624	508.266	0.222628	0.247518	0.89944	0.368418	1
1662	piR_008515	1.27637	1.5815	1.75884	0.899176	0.368559	1
1663	piR_021745	1.25998	1.34402	1.49616	0.898313	0.369019	1
1664	piR_017355	2.84572	1.24321	1.38395	0.898302	0.369024	1
1665	piR_016796	49.6323	0.263074	0.292973	0.897944	0.369215	1
1666	RNU6-210P	3.72423	0.797681	0.888381	0.897904	0.369237	1
1667	piR_014770	1.56245	1.15282	1.28397	0.897854	0.369263	1
1668	piR_018395	2.12586	1.29911	1.44744	0.897523	0.36944	1
1669	miR-340-3p	2824	-0.192044	0.214064	-0.897133	0.369648	1
1670	piR_008488	627.711	0.168978	0.188506	0.896406	0.370036	1
1671	piR_001417	6.18529	-0.570529	0.636878	-0.895822	0.370348	1
1672	piR_019368	40.2162	0.296324	0.330868	0.895594	0.37047	1
1673	piR_013982	3.37785	1.51812	1.69573	0.89526	0.370648	1
1674	piR_008044	1.10468	-1.64206	1.83554	-0.894591	0.371006	1
1675	piR_006812	1.80071	1.24374	1.39058	0.8944	0.371108	1
1676	miR-6782-3p	2.06169	1.00181	1.12031	0.894223	0.371202	1
1677	miR-3606-5p	2.65085	1.27599	1.42851	0.893232	0.371733	1
1678	p-miR-128	2.84942	-0.965788	1.08135	-0.893131	0.371787	1
1679	miR-6801-5p	1.20722	1.80421	2.0208	0.892823	0.371952	1
1680	RNU6-624P	1.11277	1.25427	1.40578	0.892225	0.372273	1
1681	piR_009052	1.10651	1.31527	1.47472	0.891881	0.372456	1
1682	piR_014908	0.961122	-2.04304	2.29166	-0.891508	0.372657	1
1683	miR-6816-3p	2.36582	-0.886754	0.994912	-0.891289	0.372774	1
1684	piR_020889	1.9477	-1.52943	1.71621	-0.891166	0.37284	1
1685	miR-299-5p	21.0694	-0.424209	0.476173	-0.890873	0.372997	1
1686	piR_018952	1.12637	-2.11378	2.3735	-0.890576	0.373156	1
1687	RNU6-430P	1.30374	1.24341	1.39646	0.890399	0.373252	1
1688	piR_008560	4.44688	0.75734	0.85058	0.890381	0.373262	1
1689	RNU6-120P	3.10609	-0.716455	0.805481	-0.889474	0.373748	1
1690	piR_021241	1.47948	1.68806	1.89848	0.889165	0.373915	1
1691	RNU6-367P	1.41619	1.27082	1.43029	0.888502	0.374271	1
1692	RNU6-307P	1.11221	1.60697	1.8089	0.888365	0.374344	1
1693	mmu-let-7j	2.01804	-1.09161	1.22987	-0.887581	0.374766	1
1694	U6_U6_RNU6-949P_RNU6-9	30.053	-0.526963	0.593744	-0.887525	0.374797	1
1695	piR_017373	1.36801	-1.94452	2.19125	-0.887402	0.374862	1
1696	piR_004597	1.0259	1.69865	1.9145	0.887254	0.374942	1
1697	RNU6-883P	1.37849	1.33417	1.50418	0.886976	0.375092	1
1698	RNU6-91P	1.19411	1.48267	1.6718	0.886871	0.375148	1
1699	miR-6743-5p	5.13292	0.808806	0.912353	0.886505	0.375345	1
1700	piR_010799	1.83338	1.40708	1.58792	0.886118	0.375554	1
1701	piR_022343	25.5987	-0.331159	0.374104	-0.885205	0.376046	1
1702	piR_004462	1.58625	-1.35644	1.53244	-0.885149	0.376076	1
1703	piR_010462	2.8675	-0.973782	1.10049	-0.884861	0.376232	1
1704	miR-518a-3p	8.87217	0.665156	0.752196	0.884286	0.376542	1
1705	miR-410-3p	46.4973	-0.322231	0.364421	-0.884227	0.376574	1
1706	piR_022874	3.45506	1.06142	1.20089	0.883867	0.376768	1
1707	miR-1914-5p	3.59177	0.94535	1.06966	0.883785	0.376812	1
1708	piR_022628	261.16	0.249265	0.282267	0.883082	0.377192	1
1709	piR_008112	86.4925	-0.216943	0.24589	-0.882278	0.377626	1
1710	miR-629-3p	59.7728	-0.256592	0.290833	-0.882264	0.377634	1
1711	SNORD63_SNORD6	2239.23	-0.279976	0.317423	-0.882029	0.377761	1
1712	piR_010526	4.03337	0.963981	1.09293	0.882012	0.37777	1
1713	piR_002580	0.993853	1.92451	2.18283	0.881659	0.377961	1
1714	miR-7114-5p	4.20684	0.804251	0.912982	0.880906	0.378369	1
1715	miR-194-5p	2263.18	-0.193463	0.219662	-0.88073	0.378464	1
1716	RNA5SP479	1.44237	1.01797	1.15593	0.880647	0.378509	1
1717	piR_008784	1.46793	-1.11292	1.26406	-0.880434	0.378624	1
1718	piR_006896	1.96069	-0.975789	1.10839	-0.880363	0.378663	1
1719	miR-5690	15.2282	-0.496298	0.56391	-0.880101	0.378805	1
1720	p-miR-121	1036.82	0.230031	0.261755	0.878801	0.379509	1
1721	miR-4664-3p	25.5106	0.310226	0.353065	0.878667	0.379582	1
1722	miR-6822-5p	1.47297	1.60861	1.83076	0.878658	0.379587	1
1723	RNA5SP266	25.0073	0.270095	0.307472	0.878438	0.379706	1
1724	RNU6-1134P	1.10031	-2.0718	2.35916	-0.878197	0.379837	1
1725	piR_020668	4049.38	0.249988	0.284832	0.877669	0.380124	1
1726	piR_002098	1.87556	1.50067	1.71019	0.877491	0.38022	1
1727	piR_016375	6.9088	0.661782	0.754263	0.877389	0.380276	1
1728	RNA5SP226	26.5322	0.344215	0.39244	0.877115	0.380424	1
1729	piR_007100	4.80026	-0.68013	0.775429	-0.877101	0.380432	1
1730	piR_011198	2.04568	-1.03142	1.17595	-0.87709	0.380438	1
1731	RNA5SP45_RNA5SP454	19.7472	0.368803	0.42063	0.876785	0.380603	1
1732	piR_023077	12.7986	0.451358	0.515079	0.876288	0.380873	1
1733	RNU6-138P	1.59428	-1.49679	1.70843	-0.876119	0.380965	1
1734	miR-939-3p	1.94045	1.13059	1.29062	0.876004	0.381028	1
1735	piR_019766	1.76957	1.03222	1.17864	0.875775	0.381153	1
1736	piR_001088	5.39426	-0.856475	0.977979	-0.87576	0.381161	1
1737	piR_000061	2.69922	0.845716	0.966085	0.875406	0.381353	1
1738	piR_008037	1.1596	1.4042	1.60406	0.875401	0.381356	1
1739	piR_016651	4.09406	0.661424	0.755688	0.875261	0.381432	1
1740	piR_022679	2.35208	-0.926054	1.05822	-0.875102	0.381518	1
1741	miR-126-3p	4.03164e+06	-0.183072	0.209218	-0.875032	0.381557	1
1742	SNORD60_SNORD60	596.392	-0.198321	0.226676	-0.87491	0.381623	1
1743	miR-3125	2.79181	-1.15668	1.3225	-0.87462	0.381781	1
1744	piR_013559	90.3172	0.25567	0.292369	0.874476	0.381859	1
1745	RNU4-29P	2.2008	-0.84186	0.962731	-0.874451	0.381873	1
1746	miR-940	8.7084	-0.513183	0.586932	-0.874348	0.381929	1
1747	RNU6-550P	6.46254	-0.653252	0.747501	-0.873914	0.382165	1
1748	piR_008281	2.43713	-0.781978	0.894878	-0.873838	0.382207	1
1749	piR_003739	1.42002	-1.68058	1.92373	-0.873605	0.382333	1
1750	miR-663a	19.7296	-0.346665	0.396959	-0.873301	0.382499	1
1751	miR-628-5p	249.35	-0.246175	0.282001	-0.87296	0.382685	1
1752	piR_013215	2.65141	1.39348	1.59631	0.872938	0.382697	1
1753	piR_008791	2.22901	1.29368	1.48205	0.872904	0.382716	1
1754	RNU1-87P	1.94237	-0.932548	1.0688	-0.872516	0.382927	1
1755	miR-487a-3p	18.8019	-0.533859	0.611897	-0.872465	0.382955	1
1756	RNVU1-15_RNVU1-1	22.4519	0.385382	0.44175	0.872397	0.382992	1
1757	RNA5SP74	401.561	0.239277	0.274298	0.872324	0.383032	1
1758	piR_011933	0.920288	1.54294	1.7694	0.872011	0.383202	1
1759	RNA5SP170	1.9328	0.883196	1.01309	0.871785	0.383325	1
1760	piR_003380	19.6835	-0.296855	0.340533	-0.871736	0.383352	1
1761	RNA5SP300	2.99081	-1.04932	1.20405	-0.871499	0.383482	1
1762	piR_010962	3.07161	1.12969	1.29668	0.871217	0.383636	1
1763	piR_010894	2220.03	-0.158048	0.181608	-0.87027	0.384153	1
1764	miR-570-3p	1.41206	-1.28806	1.48069	-0.869904	0.384353	1
1765	miR-3607-5p	2.20478	1.01359	1.16586	0.869393	0.384632	1
1766	miR-1273g-3p	1665.34	0.147036	0.169149	0.869266	0.384702	1
1767	miR-1229-5p	1.01206	2.06588	2.37813	0.868697	0.385013	1
1768	piR_019377	2.04256	-1.07422	1.23673	-0.868595	0.385069	1
1769	piR_007347	1.93369	1.14494	1.3185	0.868369	0.385193	1
1770	miR-4636	29.4067	-0.370137	0.426317	-0.86822	0.385274	1
1771	piR_016926	825.235	0.257017	0.296127	0.867926	0.385435	1
1772	RNU2-17P	14.1254	0.447267	0.515374	0.86785	0.385477	1
1773	piR_019884	2.49558	-0.745829	0.860393	-0.866848	0.386025	1
1774	miR-361-3p	14545.2	-0.0987384	0.113942	-0.866567	0.386179	1
1775	SNORA73A	30.0643	-0.321004	0.370507	-0.866393	0.386275	1
1776	miR-299-3p	12.0653	-0.643378	0.742893	-0.866043	0.386467	1
1777	piR_005525	2.60143	-1.08906	1.25885	-0.865118	0.386974	1
1778	miR-3161	1.9417	-1.11501	1.2892	-0.864886	0.387102	1
1779	miR-6743-3p	8.24873	0.62107	0.718426	0.864486	0.387321	1
1780	miR-6806-5p	1.88965	0.981055	1.13497	0.864386	0.387376	1
1781	miR-1247-5p	243.731	-0.220642	0.255267	-0.86436	0.38739	1
1782	piR_013901	4.66109	0.612107	0.708457	0.864001	0.387587	1
1783	RNU2-9P	17.492	0.488858	0.565952	0.863779	0.387709	1
1784	miR-3175	5.23852	0.627853	0.727104	0.863497	0.387864	1
1785	RNU6-677P	1.67634	-1.38067	1.59916	-0.86337	0.387934	1
1786	piR_011048	1.0718	1.47052	1.70382	0.863074	0.388097	1
1787	SNORD13_SNORD13P1	2900.13	-0.160871	0.186496	-0.862594	0.388361	1
1788	miR-1271-3p	3.5281	1.02656	1.19031	0.862429	0.388451	1
1789	RNU6-650P	3.22747	0.770432	0.893846	0.86193	0.388726	1
1790	piR_013581	5.18162	0.672073	0.779813	0.861838	0.388777	1
1791	miR-662	1.54012	-1.24154	1.44096	-0.86161	0.388902	1
1792	piR_012433	3.18834	-0.849786	0.988589	-0.859594	0.390013	1
1793	piR_000150	2.66324	0.948961	1.10498	0.858804	0.390449	1
1794	piR_019561	1.45188	1.50476	1.7523	0.858734	0.390487	1
1795	RNA5SP128	3.21063	-0.729421	0.849713	-0.858433	0.390654	1
1796	RNU6ATAC31P	1.28086	1.36356	1.58924	0.857995	0.390895	1
1797	SNORD59A	3109.5	-0.0902055	0.105147	-0.857895	0.39095	1
1798	api-let-7__aae-let-7__aga-let-7__cqu-let-7-5p	8.90386	-0.718045	0.837625	-0.857239	0.391313	1
1799	miR-378i	11.5152	-0.422158	0.492979	-0.856341	0.391809	1
1800	piR_020392	1.20285	1.46341	1.70904	0.856276	0.391845	1
1801	piR_007037	0.932019	-3.50412	4.09327	-0.856069	0.39196	1
1802	RNA5SP419	4.63193	-0.737434	0.861509	-0.85598	0.392009	1
1803	RNA5SP177	1.95069	1.23653	1.44511	0.855665	0.392183	1
1804	piR_021818	1.59655	1.54069	1.80067	0.855621	0.392208	1
1805	piR_005511	1.03289	-2.23309	2.61069	-0.855363	0.39235	1
1806	RNU12-2P_RNU12	5183.29	0.318073	0.371904	0.855257	0.392409	1
1807	piR_012369	1.22999	1.51148	1.76745	0.855179	0.392452	1
1808	p-miR-288	1.53722	1.08821	1.27259	0.855121	0.392484	1
1809	piR_008921	52.7499	0.232396	0.271883	0.854764	0.392682	1
1810	piR_011876	5.11192	0.618991	0.724511	0.854358	0.392907	1
1811	piR_006138	1.07671	1.74158	2.03849	0.854349	0.392912	1
1812	piR_011142	1.27285	1.47135	1.72289	0.854004	0.393103	1
1813	RNA5SP72	2.23845	0.814693	0.953983	0.853991	0.39311	1
1814	piR_010914	1.06306	2.14554	2.51272	0.853869	0.393178	1
1815	miR-155-3p	1.8982	-1.25453	1.4703	-0.853248	0.393522	1
1816	piR_021176	1.73035	-1.31212	1.53858	-0.852808	0.393766	1
1817	piR_009044	3.38945	-0.68781	0.806533	-0.852798	0.393771	1
1818	lva-let-7-5p__spu-let-7	8.34915	-0.697703	0.818409	-0.852511	0.39393	1
1819	piR_019628	113.765	-0.281656	0.330401	-0.852466	0.393955	1
1820	piR_003873	1.36531	1.62266	1.9036	0.852416	0.393983	1
1821	piR_017918	0.975345	-1.66998	1.9593	-0.852332	0.39403	1
1822	SNORA80B	15.6289	0.43732	0.513228	0.852097	0.39416	1
1823	piR_021861	7.25076	0.689318	0.809108	0.851948	0.394243	1
1824	RNA5SP360_RNA5SP36	4.99069	-0.626042	0.734935	-0.851833	0.394307	1
1825	piR_004962	219.895	0.19522	0.229187	0.851795	0.394328	1
1826	RNA5SP353_RNA5SP35	17.7922	-0.376978	0.442746	-0.851453	0.394518	1
1827	miR-629-5p	1862.83	0.111575	0.131087	0.851148	0.394687	1
1828	piR_001366	5.36075	0.872694	1.02543	0.851052	0.39474	1
1829	SNORD27	5.47708	-0.60374	0.709409	-0.851046	0.394744	1
1830	str-miR-92-3p	2.31694	-0.983363	1.15552	-0.851013	0.394762	1
1831	RNA5SP82	3.58653	-0.710383	0.83504	-0.850718	0.394926	1
1832	RNU2-6P	38.7974	0.361269	0.424845	0.850353	0.395129	1
1833	miR-6818-3p	54.2639	0.232167	0.273034	0.850322	0.395146	1
1834	miR-1185-1-3p	11.4821	-0.543211	0.639268	-0.849738	0.395471	1
1835	piR_007838	1.07551	-1.59838	1.88253	-0.849059	0.395848	1
1836	miR-4740-5p	3.82032	0.690815	0.813858	0.848816	0.395984	1
1837	piR_020828	130361	0.161885	0.190933	0.847862	0.396515	1
1838	miR-409-3p	2008.02	0.202362	0.238698	0.847776	0.396563	1
1839	miR-6516-3p	6.21556	0.886159	1.04641	0.846859	0.397074	1
1840	SNORD99	708.651	0.178043	0.210295	0.846635	0.397199	1
1841	RNU6-1000P	1.34934	-1.33301	1.57451	-0.846618	0.397208	1
1842	miR-3691-3p	1.76723	1.28546	1.51878	0.846373	0.397345	1
1843	SNORD116-24	124.929	-0.187117	0.221109	-0.846264	0.397405	1
1844	SNORD42	31.5158	-0.239196	0.282982	-0.845266	0.397962	1
1845	piR_019610	2.66815	-0.921875	1.09073	-0.845192	0.398004	1
1846	piR_022283	3.064	0.871933	1.03305	0.844036	0.398649	1
1847	piR_016999	4.53774	-0.519296	0.615857	-0.843208	0.399112	1
1848	piR_021793	1.29454	2.04466	2.42591	0.842841	0.399317	1
1849	piR_016210	6.373	-0.604495	0.718006	-0.841907	0.39984	1
1850	piR_008349	1.66248	1.18167	1.40396	0.841669	0.399973	1
1851	piR_013588	6.87071	0.518807	0.616451	0.841603	0.40001	1
1852	RNA5SP210	2.25546	-1.04114	1.23718	-0.841539	0.400046	1
1853	RNA5SP441	3.12787	0.785985	0.93422	0.841328	0.400164	1
1854	RNU11-3P	2.44829	0.835972	0.993748	0.841232	0.400218	1
1855	piR_014389	3.1269	-0.69814	0.829945	-0.841188	0.400242	1
1856	RNU6-984P	1.1621	1.21746	1.44769	0.840969	0.400365	1
1857	miR-4999-5p	20.8737	-0.334775	0.39813	-0.840867	0.400423	1
1858	piR_017810	1.27476	-1.49525	1.77828	-0.84084	0.400438	1
1859	miR-6837-3p	14.7836	0.456776	0.543303	0.840738	0.400495	1
1860	p-miR-284	5.4937	-0.540608	0.643202	-0.840494	0.400631	1
1861	RNU6ATAC25P	1.55518	-1.21143	1.44139	-0.840455	0.400653	1
1862	piR_018965	1.88643	-0.949684	1.1307	-0.839911	0.400958	1
1863	RNA5SP265	7.9443	0.502235	0.59799	0.839873	0.40098	1
1864	piR_007754	0.989511	-1.89503	2.25669	-0.839737	0.401056	1
1865	RNU6-564P	3.39787	-0.687241	0.818611	-0.839521	0.401177	1
1866	miR-1276	7.04922	-0.646708	0.770602	-0.839224	0.401344	1
1867	miR-378c	7.29936	-0.511836	0.609935	-0.839165	0.401377	1
1868	SNORD115-42	21.1481	0.421434	0.502302	0.839004	0.401467	1
1869	p-miR-229	37.6685	0.256557	0.305792	0.838994	0.401473	1
1870	miR-6083	2.35196	0.763534	0.91031	0.838762	0.401603	1
1871	piR_001917	0.935633	1.82955	2.18309	0.838055	0.402	1
1872	RNU1-15P	2.31227	-0.894217	1.06721	-0.837901	0.402086	1
1873	piR_002595	81.5765	-0.160081	0.191178	-0.837339	0.402402	1
1874	miR-6500-3p	47.8325	0.259838	0.310331	0.837293	0.402428	1
1875	piR_018716	8.58304	-0.472926	0.564846	-0.837265	0.402444	1
1876	piR_001925	1.66746	1.08275	1.2946	0.836354	0.402956	1
1877	RNU6-118P	6.5524	-0.558897	0.668461	-0.836095	0.403101	1
1878	piR_012981	1.20339	1.62679	1.94581	0.836047	0.403128	1
1879	piR_007326	6.27827	-0.54506	0.651974	-0.836015	0.403147	1
1880	RNU6-1107P	4.23865	0.654495	0.783334	0.835524	0.403423	1
1881	piR_021239	1.09402	-1.25767	1.50661	-0.83477	0.403847	1
1882	miR-6871-5p	0.969952	1.69989	2.03724	0.834407	0.404052	1
1883	RNA5SP263_RNA5SP26	33.0653	0.302774	0.362931	0.834248	0.404141	1
1884	RNU6ATAC27P	8.56105	-0.41304	0.49538	-0.833785	0.404402	1
1885	miR-2116-3p	35.5568	0.344144	0.412769	0.833745	0.404425	1
1886	miR-101-3p	36123.5	-0.363907	0.436521	-0.833652	0.404477	1
1887	SNORD18A	2061.8	0.0882582	0.105878	0.833582	0.404517	1
1888	RNU6ATAC24P	1.51634	1.09421	1.31305	0.833341	0.404653	1
1889	piR_018093	1.4405	1.10155	1.32193	0.833287	0.404683	1
1890	miR-7704	8511.71	0.109686	0.131648	0.833181	0.404743	1
1891	piR_002772	1.23718	1.5678	1.88189	0.833099	0.404789	1
1892	piR_011872	8.57224	0.532641	0.64002	0.832226	0.405281	1
1893	piR_007384	1.09492	-1.85155	2.22504	-0.832142	0.405329	1
1894	piR_000805	1281.37	-0.183355	0.220484	-0.831604	0.405632	1
1895	SNORD72	32.744	-0.36038	0.433385	-0.831547	0.405664	1
1896	miR-3134	1.39326	-1.22225	1.47067	-0.831087	0.405924	1
1897	piR_023186	1.4865	-0.945294	1.13773	-0.830863	0.406051	1
1898	piR_004343	3.38422	-0.783119	0.94294	-0.830508	0.406252	1
1899	piR_007377	16.452	0.322485	0.388351	0.830395	0.406316	1
1900	miR-6885-3p	9.60424	0.586255	0.706341	0.829989	0.406545	1
1901	piR_018422	3.24889	0.755086	0.909825	0.829924	0.406582	1
1902	piR_011484	8.33762	0.469616	0.565983	0.829735	0.406689	1
1903	piR_004314	0.945801	1.78168	2.14782	0.829529	0.406805	1
1904	piR_011471	0.920413	1.50306	1.81334	0.828891	0.407166	1
1905	piR_013636	1.44581	1.22785	1.48236	0.82831	0.407495	1
1906	piR_019768	1.53308	1.06922	1.29088	0.828288	0.407507	1
1907	RNU1-150P	1.224	1.27374	1.53808	0.828139	0.407592	1
1908	p-miR-241	3.93066	0.61194	0.739206	0.827834	0.407765	1
1909	piR_011583	1.08743	1.7401	2.10465	0.826785	0.408359	1
1910	RNU2-2P	10.2979	-0.621866	0.753177	-0.825656	0.408999	1
1911	piR_002705	0.901517	1.78158	2.15806	0.825545	0.409062	1
1912	piR_014939	2.54299	-0.835225	1.01183	-0.825463	0.409109	1
1913	piR_019725	1.11203	1.4969	1.81463	0.824905	0.409425	1
1914	piR_012267	1.12415	1.60112	1.94179	0.824556	0.409624	1
1915	RNU6-638P	1.72019	-0.900881	1.0927	-0.824457	0.40968	1
1916	piR_021706	13.221	0.337766	0.409781	0.82426	0.409792	1
1917	RNA5SP490	2.33622	0.83372	1.01169	0.82409	0.409889	1
1918	SNORD66	21.9469	-0.3922	0.476027	-0.823904	0.409994	1
1919	miR-4788	1.87934	-1.25287	1.52088	-0.82378	0.410064	1
1920	SNORD70	279.075	-0.137721	0.167255	-0.823421	0.410269	1
1921	piR_006581	6.16691	-0.56445	0.68564	-0.823246	0.410368	1
1922	piR_003670	5.82483	0.636125	0.77277	0.823175	0.410408	1
1923	piR_017470	1.30764	1.23039	1.49602	0.822445	0.410823	1
1924	p-miR-171	1.05125	-1.67294	2.03415	-0.822427	0.410834	1
1925	miR-3616-5p	2.94082	-1.27405	1.54963	-0.822163	0.410984	1
1926	miR-7110-3p	21.9108	-0.422717	0.514852	-0.821045	0.411621	1
1927	U4_U4_U4atac	13.9245	-0.343965	0.418983	-0.820953	0.411673	1
1928	SNORD21	7717.18	-0.114037	0.138956	-0.82067	0.411834	1
1929	miR-887-3p	56.9803	-0.236806	0.288645	-0.820406	0.411985	1
1930	piR_019068	266.096	0.204755	0.249683	0.820057	0.412184	1
1931	p-miR-6	97.3671	0.207027	0.2527	0.819259	0.412639	1
1932	RNU1-70P	1.35608	-1.42657	1.74183	-0.819007	0.412782	1
1933	piR_006681	2.24887	0.960647	1.17395	0.818301	0.413186	1
1934	miR-337-3p	129.706	-0.222887	0.272459	-0.818054	0.413326	1
1935	piR_008545	4.87413	-0.570118	0.697521	-0.817348	0.41373	1
1936	RNU1-94P	1.7236	1.0366	1.2683	0.817319	0.413746	1
1937	miR-200a-3p	38679	-0.243009	0.297541	-0.816726	0.414085	1
1938	miR-200b-3p	73033.1	-0.275586	0.337432	-0.816717	0.41409	1
1939	piR_017644	5.59666	-0.51569	0.631461	-0.816661	0.414122	1
1940	miR-544b	4.06382	-0.802696	0.98334	-0.816295	0.414331	1
1941	piR_003810	11.6685	0.484335	0.593395	0.816211	0.41438	1
1942	RNA5SP241	17.1317	-0.311885	0.382156	-0.816119	0.414432	1
1943	miR-934	29.9499	-0.349891	0.428734	-0.816103	0.414441	1
1944	piR_001043	14.9686	0.44068	0.540064	0.815977	0.414513	1
1945	piR_021256	5.36641	0.716434	0.878325	0.815682	0.414682	1
1946	miR-4422	1.66552	-1.24593	1.52926	-0.814724	0.41523	1
1947	piR_006257	1.88358	-1.34171	1.64743	-0.814425	0.415401	1
1948	RNU6-542P	27.204	-0.242819	0.298237	-0.81418	0.415542	1
1949	piR_008352	1.39976	1.13195	1.39083	0.813866	0.415722	1
1950	RNU2-58P	18.0985	0.335499	0.412468	0.813395	0.415992	1
1951	RNU5A-4P	11.4136	-0.413291	0.50818	-0.813277	0.416059	1
1952	piR_002962	1.02834	1.40045	1.72234	0.813108	0.416156	1
1953	miR-134-3p	3.48743	-0.790134	0.972664	-0.81234	0.416596	1
1954	piR_010411	2.35684	0.754439	0.929163	0.811956	0.416817	1
1955	piR_002801	3.90463	0.770021	0.948884	0.811502	0.417078	1
1956	RNA5SP379	2.64737	0.731251	0.901869	0.810818	0.41747	1
1957	RNA5SP284	3.75337	0.840757	1.03724	0.810568	0.417614	1
1958	RNU5E-1_RNU5E-10P	106.179	0.180763	0.223028	0.810493	0.417657	1
1959	miR-526b-5p	6.50408	-0.613698	0.758163	-0.809454	0.418254	1
1960	miR-6854-5p	8.87063	-0.590965	0.730425	-0.80907	0.418475	1
1961	piR_012557	2.45271	-0.877636	1.08501	-0.808874	0.418588	1
1962	piR_015215	1.09909	-1.19441	1.47676	-0.808801	0.418629	1
1963	piR_010838	1.75348	1.31084	1.62077	0.808773	0.418645	1
1964	miR-6506-5p	9.81962	-0.419794	0.51953	-0.808026	0.419076	1
1965	piR_018549	0.97001	-2.07663	2.57137	-0.807598	0.419322	1
1966	piR_011255	1.03713	2.07707	2.57295	0.807272	0.41951	1
1967	RNU1-24P	2.26237	0.921155	1.14187	0.80671	0.419834	1
1968	miR-4516	1301.72	0.127322	0.157893	0.806381	0.420023	1
1969	piR_006441	1.65786	-1.32425	1.64259	-0.806196	0.42013	1
1970	piR_000772	1.43986	-1.21872	1.51182	-0.806129	0.420168	1
1971	miR-3168	2049.54	-0.0915087	0.113572	-0.805732	0.420397	1
1972	piR_006025	2.08768	-1.11563	1.38474	-0.805661	0.420438	1
1973	mmu-miR-2137	5.89391	-0.667818	0.829565	-0.805022	0.420807	1
1974	piR_006382	1.08117	1.48689	1.84861	0.804325	0.421209	1
1975	piR_015001	1.19308	-1.20018	1.49221	-0.804299	0.421224	1
1976	p-miR-69	1.76652	-1.48206	1.84291	-0.804193	0.421286	1
1977	RNU2-39P	50.4581	0.339197	0.421788	0.804188	0.421289	1
1978	piR_009974	1.07346	1.80941	2.25087	0.803871	0.421471	1
1979	RNA5SP22_RNA5SP221	12.3078	-0.403563	0.50235	-0.803351	0.421772	1
1980	RNA5SP418	2.41382	-0.989646	1.23319	-0.802512	0.422257	1
1981	miR-6822-3p	1.38409	-1.63375	2.03724	-0.801943	0.422586	1
1982	miR-3938	2.63034	1.00859	1.25777	0.801889	0.422617	1
1983	RNU6-233P	388.228	0.150956	0.188257	0.801859	0.422634	1
1984	piR_005920	1.90787	-1.02964	1.28562	-0.800895	0.423192	1
1985	piR_000388	2.78746	0.856936	1.07	0.800874	0.423205	1
1986	miR-508-3p	48.5011	-0.330142	0.412674	-0.800008	0.423706	1
1987	SNORD113-8	61.4314	-0.207539	0.259437	-0.799961	0.423733	1
1988	miR-556-5p	13.2321	-0.588062	0.735634	-0.799394	0.424062	1
1989	miR-222-3p	104134	-0.128588	0.160883	-0.799264	0.424137	1
1990	RNU2-46P	0.95628	1.4623	1.83172	0.798322	0.424683	1
1991	RNU6ATAC28P	4.84181	-0.847107	1.06126	-0.798209	0.424749	1
1992	miR-6831-3p	1.32322	-1.35441	1.6985	-0.797416	0.42521	1
1993	piR_013354	10.2965	-0.426067	0.534593	-0.796993	0.425455	1
1994	RNU6-487P	1.72458	-1.14124	1.43226	-0.796812	0.42556	1
1995	piR_014045	11.3542	-0.353148	0.443225	-0.796769	0.425585	1
1996	RNU6ATAC36P	3.2793	0.837745	1.05161	0.796629	0.425666	1
1997	miR-597-3p	43.8129	0.251623	0.316082	0.796067	0.425993	1
1998	SNORD56_SNORD56_SNORD5_SNORD5	2.44581	0.863061	1.08498	0.795465	0.426343	1
1999	piR_009728	2.83165	-0.928129	1.16723	-0.795153	0.426525	1
[truncated: 3,850 more rows]

## Sheet: IAV cs. C
	Name	baseMean	log2FoldChange	lfcSE	stat	pvalue	padj
1	piR_018872	0.962771	-15.2298	3.12814	-4.86863	1.12e-06	0.0065728
2	piR_007037	0.932019	-19.2256	4.10027	-4.68887	2.75e-06	0.0080343
3	RNU6-96P	0.78558	16.5052	4.2429	3.89007	0.000100215	0.195385
4	miR-410-5p	1.26701	15.0483	4.23319	3.55483	0.000378226	0.553061
5	miR-379-3p	44.581	-0.965455	0.277691	-3.47672	0.000507578	0.593765
6	piR_017845	38.5767	-0.9823	0.306661	-3.20321	0.00135905	0.999913
7	piR_016919	3.90346	3.12367	1.00265	3.11542	0.00183686	0.999913
8	piR_023246	4.79953	2.48071	0.836427	2.96584	0.00301855	0.999913
9	miR-6739-3p	10.475	-1.65283	0.56796	-2.91012	0.0036129	0.999913
10	piR_011398	2.18269	4.06322	1.44035	2.82099	0.00478758	0.999913
11	piR_003670	5.82483	2.05342	0.731629	2.80664	0.00500619	0.999913
12	miR-148b-3p	31862.3	-0.486541	0.176208	-2.76117	0.00575942	0.999913
13	p-miR-251	8.32317	1.61399	0.588338	2.74331	0.00608233	0.999913
14	miR-548e-3p	41.3239	1.15216	0.420484	2.74008	0.00614245	0.999913
15	miR-3182	7153.06	-1.01135	0.374946	-2.69733	0.00698985	0.999913
16	RNA5SP222	13.5322	1.93282	0.718711	2.68928	0.00716056	0.999913
17	piR_019153	4.0148	2.1023	0.782769	2.68573	0.00723719	0.999913
18	miR-7850-5p	3.5935	2.69721	1.01915	2.64652	0.0081324	0.999913
19	piR_005177	34.6072	0.796439	0.303153	2.62719	0.00860937	0.999913
20	piR_020364	415.7	-0.953895	0.367059	-2.59875	0.00935635	0.999913
21	piR_017094	13.371	1.10653	0.429404	2.57689	0.00996938	0.999913
22	piR_005021	4.85283	2.62727	1.02236	2.5698	0.0101757	0.999913
23	piR_007411	26.521	1.05566	0.413084	2.55555	0.0106021	0.999913
24	piR_017536	1.09724	3.78971	1.49821	2.52949	0.0114228	0.999913
25	piR_008988	1.71648	-3.70321	1.46428	-2.52902	0.0114381	0.999913
26	miR-500a-5p	76.672	-0.485528	0.192584	-2.52111	0.0116984	0.999913
27	miR-548o-3p	209.282	-0.47724	0.191081	-2.49757	0.0125047	0.999913
28	miR-6507-5p	17.5923	-1.03632	0.418725	-2.47496	0.0133253	0.999913
29	miR-383-5p	7.97706	-1.39334	0.563344	-2.47335	0.0133855	0.999913
30	piR_017724	34.176	-1.04055	0.420845	-2.47253	0.0134159	0.999913
31	piR_007832	99.6557	0.460814	0.186561	2.47004	0.0135098	0.999913
32	piR_005028	2.05303	3.05748	1.24771	2.45046	0.0142672	0.999913
33	miR-4632-5p	1.20741	-4.09662	1.67747	-2.44214	0.0146005	0.999913
34	piR_015150	33.3374	1.11266	0.458181	2.42842	0.0151649	0.999913
35	piR_020582	1481.61	-0.869067	0.359354	-2.41841	0.0155883	0.999913
36	piR_009839	1.92797	3.63171	1.50529	2.41263	0.015838	0.999913
37	RNU6-1206P	2.57508	2.32731	0.965687	2.41	0.0159525	0.999913
38	piR_020391	38.7386	-0.783961	0.326279	-2.40274	0.0162729	0.999913
39	piR_017277	7.38831	2.54111	1.06596	2.38386	0.0171322	0.999913
40	RNU6-437P	1.65356	3.47709	1.47017	2.36509	0.0180257	0.999913
41	miR-5587-3p	4.25914	-2.90964	1.23164	-2.36241	0.0181564	0.999913
42	piR_005023	10.9659	1.44707	0.614578	2.35457	0.0185442	0.999913
43	piR_018514	2.29293	2.96146	1.26331	2.3442	0.0190679	0.999913
44	RNU1-23P	12.9106	1.39936	0.59799	2.3401	0.0192785	0.999913
45	piR_018467	5.75066	1.61045	0.689246	2.33653	0.0194634	0.999913
46	RNU6-80P	3.72553	1.97375	0.845742	2.33375	0.019609	0.999913
47	piR_004735	44.1077	0.680342	0.291895	2.33078	0.0197652	0.999913
48	RNA5SP65	6.38928	1.45565	0.625758	2.32622	0.0200066	0.999913
49	miR-3176	113.701	-0.918903	0.3955	-2.3234	0.0201578	0.999913
50	miR-6506-5p	9.81962	-1.27661	0.55074	-2.31798	0.0204504	0.999913
51	piR_005691	165.8	0.813053	0.350891	2.31711	0.0204979	0.999913
52	piR_007032	1.80729	-3.26762	1.41434	-2.31036	0.0208684	0.999913
53	miR-4749-5p	9.70138	-1.54951	0.672709	-2.30339	0.0212572	0.999913
54	miR-3612	2.52851	3.22934	1.40283	2.30202	0.0213339	0.999913
55	piR_007444	2.90368	2.54638	1.10742	2.29938	0.0214831	0.999913
56	RNU2-32P	164.586	1.00572	0.438198	2.29514	0.0217253	0.999913
57	piR_023338	141.075	0.532612	0.232898	2.28689	0.022202	0.999913
58	miR-6892-5p	10.2128	-1.28318	0.561566	-2.285	0.0223131	0.999913
59	piR_018489	9.15477	1.27033	0.557734	2.27766	0.0227471	0.999913
60	piR_012433	3.18834	-2.48535	1.10784	-2.24342	0.02487	0.999913
61	piR_020829	13893.9	-0.794086	0.354834	-2.23791	0.0252271	0.999913
62	SNORA36_SNORA36_SNORA36A	43.4244	1.16621	0.521544	2.23608	0.0253467	0.999913
63	RNA5SP272	1.88937	3.2078	1.44423	2.22112	0.0263429	0.999913
64	piR_021650	55.2941	0.737163	0.332012	2.22029	0.0263991	0.999913
65	piR_001708	4.23393	2.03587	0.92284	2.2061	0.0273773	0.999913
66	miR-5787	93.7423	-0.356247	0.161657	-2.20372	0.0275437	0.999913
67	piR_009973	2.47171	2.75289	1.25325	2.19661	0.0280483	0.999913
68	RNU2-50P	76.3028	0.937013	0.428369	2.1874	0.0287135	0.999913
69	piR_003309	1.40748	-3.25232	1.50143	-2.16615	0.0303001	0.999913
70	piR_004309	142.115	-0.59992	0.277253	-2.1638	0.0304796	0.999913
71	miR-619-5p	717.167	0.351112	0.16231	2.16322	0.0305242	0.999913
72	miR-410-3p	46.4973	-0.803959	0.372173	-2.16018	0.0307589	0.999913
73	piR_002033	2.15615	2.7694	1.28284	2.1588	0.0308654	0.999913
74	piR_004530	88.3494	0.47195	0.218764	2.15735	0.0309785	0.999913
75	piR_001939	1.7857	-2.88344	1.33688	-2.15685	0.0310176	0.999913
76	RNU7-179P	52.365	0.702023	0.327346	2.14459	0.0319859	0.999913
77	piR_017318	178.877	0.422115	0.197071	2.14195	0.0321979	0.999913
78	piR_005453	1.40912	3.01848	1.40929	2.14185	0.0322055	0.999913
79	SNORA23	83.3932	0.601838	0.281125	2.14082	0.0322884	0.999913
80	miR-505-3p	2068.25	-0.373335	0.174889	-2.13469	0.032786	0.999913
81	SNORA67_SNORA67	6.38859	1.51988	0.712484	2.13321	0.0329071	0.999913
82	miR-221-5p	3265.9	-0.298109	0.140026	-2.12895	0.033258	0.999913
83	piR_013402	2.28978	3.84344	1.80971	2.12379	0.0336879	0.999913
84	SNORD42B	359.929	-0.237099	0.111884	-2.11915	0.0340777	0.999913
85	piR_021818	1.59655	3.60891	1.70861	2.11219	0.0346698	0.999913
86	SNORA2A	27.0026	0.697671	0.330407	2.11155	0.0347248	0.999913
87	miR-302b-3p	1.84401	-3.76046	1.7838	-2.10812	0.0350207	0.999913
88	piR_019914	2339.58	-0.705804	0.336471	-2.09767	0.0359343	0.999913
89	RNU2-14P	63.2472	1.06853	0.5112	2.09024	0.0365962	0.999913
90	RNU6-444P	2.59233	-2.72046	1.30327	-2.08741	0.0368509	0.999913
91	miR-19b-1-5p	6.06547	1.33341	0.639658	2.08458	0.0371078	0.999913
92	RNA5SP108	4.43401	2.42023	1.16112	2.08439	0.0371248	0.999913
93	piR_018570	22118.8	-0.805812	0.387707	-2.0784	0.0376722	0.999913
94	miR-32-5p	1120.52	0.837436	0.403245	2.07674	0.0378254	0.999913
95	piR_006807	7.46917	1.7997	0.86665	2.07661	0.0378373	0.999913
96	RNU1-65P	12937.9	0.761818	0.367352	2.07381	0.0380971	0.999913
97	RNU6-956P	2.26011	-2.29505	1.10681	-2.07357	0.0381195	0.999913
98	miR-4741	8.13316	-1.34019	0.647297	-2.07045	0.0384103	0.999913
99	miR-548b-5p	59.7739	0.598118	0.289008	2.06956	0.0384938	0.999913
100	piR_017008	21.7303	0.966188	0.468537	2.06214	0.0391946	0.999913
101	RNU1-124P	22.3007	0.779867	0.379534	2.0548	0.0398984	0.999913
102	miR-615-3p	326.085	-0.779545	0.379571	-2.05375	0.0399998	0.999913
103	piR_019822	42.1927	-0.769865	0.375095	-2.05246	0.0401253	0.999913
104	miR-6852-3p	10.3868	-1.03451	0.504924	-2.04885	0.0404764	0.999913
105	piR_004506	3337.28	-0.587389	0.286935	-2.04711	0.0406468	0.999913
106	miR-1307-5p	255.458	0.466353	0.227827	2.04696	0.0406619	0.999913
107	p-miR-138	87.4699	0.952942	0.465973	2.04506	0.0408492	0.999913
108	RNU2-27P	31.5622	1.17064	0.572493	2.0448	0.0408743	0.999913
109	piR_002161	1.11451	3.24931	1.58907	2.04478	0.0408761	0.999913
110	miR-891a-5p	14.124	-1.59745	0.782588	-2.04124	0.0412269	0.999913
111	miR-548l	11.5653	1.05529	0.517063	2.04094	0.0412572	0.999913
112	miR-4638-5p	9.70152	-1.50864	0.739641	-2.03969	0.0413817	0.999913
113	RNU1-16P	2.84926	2.12905	1.04568	2.03605	0.0417454	0.999913
114	RNU2-40P	6.76926	1.27666	0.630219	2.02574	0.0427914	0.999913
115	RNU6-68P	2.54307	-3.20266	1.58237	-2.02396	0.0429743	0.999913
116	p-miR-11-2__p-miR-11-1	3.20937	2.12994	1.05503	2.01884	0.0435036	0.999913
117	RNU6-261P	1.3152	3.3088	1.64041	2.01707	0.0436887	0.999913
118	RNU11-4P	2.25697	-2.99959	1.48719	-2.01695	0.0437005	0.999913
119	piR_021666	1.83717	-2.63236	1.30542	-2.01649	0.0437489	0.999913
120	piR_019010	2.36367	2.91821	1.44797	2.01538	0.0438644	0.999913
121	RNU6-1140P	5.05531	1.73352	0.860511	2.01452	0.0439547	0.999913
122	piR_012402	2.52376	2.44985	1.22018	2.00778	0.0446671	0.999913
123	piR_014292	1.7072	2.90557	1.44772	2.007	0.0447498	0.999913
124	miR-5701	4719.75	-0.256452	0.128357	-1.99796	0.0457214	0.999913
125	miR-8084	2.90129	1.80605	0.904926	1.9958	0.0459561	0.999913
126	miR-4664-3p	25.5106	-0.744226	0.373055	-1.99495	0.0460483	0.999913
127	piR_001757	3.67546	1.79255	0.898733	1.99453	0.0460946	0.999913
128	RNU2-56P	208.242	0.93878	0.471992	1.98898	0.0467038	0.999913
129	piR_000681	1.90296	-2.68518	1.3516	-1.98666	0.0469597	0.999913
130	piR_016651	4.09406	1.45045	0.732591	1.97989	0.0477156	0.999913
131	piR_019723	25.9339	0.735284	0.37142	1.97966	0.0477422	0.999913
132	miR-1290	192.867	0.892869	0.451067	1.97946	0.0477644	0.999913
133	miR-4525	3.268	2.2881	1.15752	1.97673	0.0480717	0.999913
134	RNU11_RNU11-6P	4212.87	0.799643	0.404723	1.97578	0.0481801	0.999913
135	piR_000823	1817.18	-0.58326	0.295334	-1.97492	0.0482775	0.999913
136	RNA5SP38_RNA5SP380	31.7028	1.07091	0.542802	1.97293	0.0485041	0.999913
137	SNORA60	211.612	0.637804	0.323513	1.97149	0.0486675	0.999913
138	miR-4796-5p	13.384	1.12935	0.573122	1.97052	0.0487788	0.999913
139	piR_000283	6.27767	2.16414	1.09876	1.96962	0.0488818	0.999913
140	piR_012512	4.8733	1.94727	0.989627	1.96768	0.0491053	0.999913
141	RNA5SP352	11.7859	0.994345	0.505883	1.96556	0.0493489	0.999913
142	piR_017138	65.7601	0.548093	0.278941	1.9649	0.0494254	0.999913
143	piR_016577	1.11804	3.26329	1.66454	1.96048	0.04994	0.999913
144	miR-1246	104458	0.847697	0.43296	1.95791	0.0502404	0.999913
145	miR-30e-3p	19853.5	-0.294882	0.150842	-1.95491	0.0505939	0.999913
146	piR_004787	7.04108	1.93464	0.99146	1.95131	0.0510206	0.999913
147	piR_002801	3.90463	1.78734	0.919725	1.94334	0.0519754	0.999913
148	RNU5A-3P	10.7943	0.818104	0.421366	1.94156	0.052191	0.999913
149	miR-3648	6.57549	1.52112	0.7838	1.94071	0.052294	0.999913
150	miR-4743-5p	6.66989	1.20448	0.622514	1.93486	0.0530077	0.999913
151	miR-4646-5p	2.15439	2.82305	1.4599	1.93373	0.0531465	0.999913
152	let-7f-1-3p	678.646	-0.295231	0.152774	-1.93247	0.0533011	0.999913
153	piR_015203	2.08646	2.80534	1.45457	1.92864	0.0537754	0.999913
154	piR_002098	1.87556	3.1547	1.63865	1.92518	0.0542063	0.999913
155	RNA5SP223	21.2068	-1.49391	0.776079	-1.92494	0.0542364	0.999913
156	RNA5SP355	53.8177	0.514624	0.267652	1.92273	0.0545135	0.999913
157	SNORD114-20	4.44584	-1.60235	0.834455	-1.92024	0.0548278	0.999913
158	SNORD51_SNORD51	5.90519	1.37783	0.717972	1.91907	0.054976	0.999913
159	piR_000090	1.57779	-3.60421	1.87951	-1.91763	0.0551581	0.999913
160	miR-362-3p	4.20394	2.15829	1.1271	1.91491	0.055504	0.999913
161	miR-758-3p	64.1409	-0.57581	0.300874	-1.91379	0.0556466	0.999913
162	SNORD115-39	2.10149	2.86525	1.4974	1.91348	0.0556862	0.999913
163	piR_014972	11.7422	1.11222	0.581359	1.91314	0.0557303	0.999913
164	piR_016440	4.19789	1.46991	0.76971	1.90969	0.0561733	0.999913
165	miR-6791-3p	4.75756	-2.15232	1.1277	-1.9086	0.0563135	0.999913
166	p-miR-294	2.42521	-2.34601	1.23082	-1.90606	0.0566427	0.999913
167	piR_021830	3.79353	1.74532	0.916253	1.90485	0.0568002	0.999913
168	miR-4757-5p	4.68578	-1.71197	0.899998	-1.90219	0.0571459	0.999913
169	piR_014770	1.56245	-2.91481	1.5332	-1.90113	0.0572846	0.999913
170	piR_020642	1.66359	-3.17657	1.67878	-1.89219	0.0584663	0.999913
171	RNU7-156P	3.36301	1.70257	0.900054	1.89163	0.0585403	0.999913
172	piR_016290	2.29084	-2.16427	1.1458	-1.88887	0.0589099	0.999913
173	miR-1302	2.82698	-2.81051	1.48927	-1.88717	0.0591375	0.999913
174	miR-6744-5p	3.52821	3.13358	1.66096	1.88661	0.0592131	0.999913
175	miR-509-3p	41.7329	-0.96358	0.511111	-1.88527	0.0593939	0.999913
176	piR_003139	6.96699	1.71019	0.907346	1.88483	0.0594532	0.999913
177	RNU6-133P	1.23203	3.05938	1.62402	1.88384	0.0595872	0.999913
178	miR-4532	7922.05	-0.3069	0.163045	-1.88231	0.0597944	0.999913
179	miR-4733-5p	2.71756	-1.7411	0.925708	-1.88083	0.0599951	0.999913
180	piR_002441	108.477	0.476168	0.253456	1.8787	0.0602857	0.999913
181	piR_001373	3.29357	1.78897	0.952322	1.87853	0.0603085	0.999913
182	RNA5SP417	2.10048	-2.82903	1.50817	-1.8758	0.0606822	0.999913
183	miR-3614-5p	115.534	0.590124	0.314941	1.87376	0.0609636	0.999913
184	miR-4424	1.42112	-3.23007	1.72626	-1.87114	0.0613253	0.999913
185	miR-7156-3p	4.17665	2.46125	1.316	1.87025	0.0614497	0.999913
186	piR_004800	7.77291	-1.04793	0.562996	-1.86134	0.0626956	0.999913
187	RNU2-11P	4.87736	-1.48221	0.798116	-1.85713	0.0632923	0.999913
188	miR-487a-3p	18.8019	-1.16586	0.627885	-1.85681	0.0633388	0.999913
189	SNORD116-29	61.8381	0.444989	0.240158	1.8529	0.063897	0.999913
190	piR_009046	1.71539	-2.84614	1.5366	-1.85223	0.0639923	0.999913
191	piR_018314	2.39112	-2.29945	1.24502	-1.84691	0.0647599	0.999913
192	piR_007413	3.69015	-1.85903	1.00771	-1.84481	0.0650655	0.999913
193	RNU6-1061P	2.45071	2.07931	1.12877	1.84211	0.0654596	0.999913
194	p-miR-139	1.56872	2.57836	1.40044	1.8411	0.0656066	0.999913
195	miR-6739-5p	3.40919	-1.92626	1.04759	-1.83875	0.0659521	0.999913
196	miR-1271-5p	505.884	-0.316038	0.172166	-1.83566	0.0664081	0.999913
197	miR-597-5p	1.15262	2.9757	1.62142	1.83524	0.0664701	0.999913
198	piR_004572	5.32066	1.42664	0.779495	1.8302	0.0672194	0.999913
199	piR_017848	101.705	0.51197	0.279902	1.82911	0.0673838	0.999913
200	piR_003011	2.52168	2.0747	1.13452	1.8287	0.0674452	0.999913
201	miR-5585-5p	10.388	1.07638	0.588734	1.82829	0.0675054	0.999913
202	miR-6847-5p	5.49799	1.48926	0.817366	1.82202	0.0684518	0.999913
203	piR_000015	2.29848	2.40613	1.32106	1.82136	0.0685518	0.999913
204	RNU6-652P	1.3942	2.77058	1.5213	1.82119	0.0685783	0.999913
205	SNORD24	2047.13	-0.334587	0.183945	-1.81896	0.0689181	0.999913
206	piR_002622	38.7346	0.496895	0.273348	1.81781	0.069093	0.999913
207	RNU6-233P	388.228	0.342034	0.188222	1.81718	0.0691893	0.999913
208	RNU2-9P	17.492	1.01836	0.560828	1.81581	0.0693989	0.999913
209	miR-3663-3p	2.01069	2.6903	1.48309	1.81399	0.06968	0.999913
210	piR_009412	1.49175	2.96747	1.6374	1.81231	0.0699384	0.999913
211	piR_007796	7.77614	1.44009	0.794969	1.8115	0.0700628	0.999913
212	piR_023024	1.6378	3.42235	1.88961	1.81114	0.0701187	0.999913
213	piR_008764	1.22001	-3.31053	1.83042	-1.80862	0.0705095	0.999913
214	miR-136-5p	171.75	0.555405	0.307653	1.80529	0.0710289	0.999913
215	miR-509-5p	11.1235	-1.01132	0.561942	-1.79969	0.0719095	0.999913
216	piR_013194	194.757	0.368429	0.204812	1.79886	0.0720406	0.999913
217	miR-5196-3p	13.3717	-1.13944	0.635715	-1.79238	0.0730719	0.999913
218	piR_017002	2.93059	1.66457	0.929202	1.7914	0.0732293	0.999913
219	miR-641	85.2699	-0.416572	0.232636	-1.79066	0.0733475	0.999913
220	piR_002980	6.27537	-1.10016	0.614806	-1.78945	0.0735424	0.999913
221	piR_017833	10.8527	1.42095	0.794789	1.78784	0.073802	0.999913
222	piR_018858	30.4772	-0.544706	0.304723	-1.78754	0.0738496	0.999913
223	miR-217	25.4994	1.04481	0.584793	1.78663	0.0739966	0.999913
224	piR_006144	5.12778	1.25454	0.702264	1.78642	0.0740311	0.999913
225	piR_022549	2.06363	-2.17002	1.21487	-1.78623	0.0740628	0.999913
226	piR_020541	2598.8	-0.481651	0.270363	-1.78149	0.0748317	0.999913
227	piR_010024	148.874	0.450064	0.252708	1.78096	0.0749185	0.999913
228	p-miR-247	92507.6	-0.21812	0.122586	-1.77932	0.0751881	0.999913
229	RNU4ATAC17P	1.44307	2.37442	1.33638	1.77676	0.0756073	0.999913
230	RNU1-4_RNU1-45P	3.41973	-1.67587	0.943814	-1.77563	0.0757937	0.999913
231	miR-542-3p	82.6837	0.744131	0.41931	1.77465	0.0759549	0.999913
232	piR_004150	6687.41	-0.517701	0.292132	-1.77215	0.0763695	0.999913
233	RNU7-190P	1.73439	-2.28156	1.28825	-1.77106	0.0765513	0.999913
234	miR-4676-5p	1.96533	2.26263	1.27796	1.7705	0.0766442	0.999913
235	p-miR-280	8.39085	1.42755	0.806582	1.76988	0.0767474	0.999913
236	piR_016432	2.17061	2.46617	1.39495	1.76792	0.0770737	0.999913
237	RNU6-1272P	1.50599	2.88319	1.63171	1.76697	0.0772328	0.999913
238	RNU6-615P	3.68645	1.3649	0.773067	1.76557	0.0774682	0.999913
239	piR_002936	1.58941	2.53464	1.4369	1.76396	0.077738	0.999913
240	piR_020851	130.431	0.444918	0.252437	1.76249	0.0779867	0.999913
241	piR_019565	50.8714	0.457005	0.259371	1.76197	0.0780736	0.999913
242	miR-7162-3p	5.10038	1.52809	0.868081	1.76031	0.0783554	0.999913
243	piR_013897	1.57853	2.97015	1.68926	1.75825	0.0787054	0.999913
244	miR-6876-3p	2.8133	-2.2232	1.2668	-1.75498	0.0792635	0.999913
245	miR-95-3p	5262.21	-0.331734	0.189362	-1.75185	0.0797996	0.999913
246	miR-1248	837.363	-0.510811	0.292495	-1.74639	0.080743	0.999913
247	piR_021727	1.76555	-2.53996	1.45546	-1.74513	0.0809631	0.999913
248	piR_019803	4.01373	1.77743	1.02044	1.74182	0.0815398	0.999913
249	miR-365a-3p__miR-365b-3p	855.434	-0.381579	0.219174	-1.74099	0.0816854	0.999913
250	miR-3200-3p	53.3544	-0.502216	0.288639	-1.73995	0.0818685	0.999913
251	piR_017716	30.0701	-0.62145	0.35736	-1.739	0.082034	0.999913
252	piR_009168	1.93785	-2.56949	1.4781	-1.73837	0.0821453	0.999913
253	miR-4473	146.779	-0.298066	0.171499	-1.738	0.0822103	0.999913
254	SNORD116-16	20.4739	-0.672115	0.386784	-1.7377	0.0822634	0.999913
255	miR-148a-5p	1964.18	-0.345098	0.198794	-1.73596	0.0825713	0.999913
256	piR_006180	1.86379	-2.91871	1.68374	-1.73347	0.083013	0.999913
257	piR_017147	3.17843	-2.91008	1.67965	-1.73255	0.0831751	0.999913
258	piR_020706	1.6536	2.50102	1.44393	1.73209	0.0832572	0.999913
259	piR_013704	61.4334	0.588498	0.339772	1.73204	0.0832672	0.999913
260	piR_009478	2.21344	-2.44382	1.41364	-1.72874	0.0838557	0.999913
261	miR-3670	6.87053	-1.2095	0.699696	-1.72861	0.0838795	0.999913
262	piR_002962	1.02834	2.82748	1.63781	1.72638	0.0842786	0.999913
263	miR-4425	5.36249	-1.36636	0.791558	-1.72617	0.0843171	0.999913
264	p-miR-152	4.15294	1.33052	0.771159	1.72535	0.0844644	0.999913
265	piR_016996	1.4011	-3.1554	1.82993	-1.72433	0.0846485	0.999913
266	piR_004483	5.28683	1.46101	0.847459	1.72399	0.0847098	0.999913
267	piR_018105	25.5539	0.646998	0.375598	1.72258	0.084964	0.999913
268	ssa-miR-15a-5p	1.92271	-2.50306	1.4531	-1.72257	0.0849663	0.999913
269	RNA5SP173	2.45219	-1.75873	1.02107	-1.72243	0.084992	0.999913
270	piR_012087	1.46316	-2.58561	1.50206	-1.72137	0.0851831	0.999913
271	piR_014901	39.1941	-0.533802	0.310295	-1.72031	0.0853768	0.999913
272	p-miR-128	2.84942	-2.01285	1.17039	-1.71982	0.0854658	0.999913
273	RNU6-1089P	2.90457	1.91124	1.11238	1.71815	0.0857685	0.999913
274	miR-502-5p	14.3798	-0.914515	0.532382	-1.71778	0.0858368	0.999913
275	miR-7109-3p	3.27573	-1.60357	0.933698	-1.71744	0.0858993	0.999913
276	piR_020663	10.0186	-0.86905	0.506668	-1.71522	0.0863041	0.999913
277	miR-144-3p	360.544	1.20075	0.700553	1.714	0.0865286	0.999913
278	miR-675-3p	46.1902	-0.505682	0.295051	-1.71388	0.0865503	0.999913
279	piR_008981	6.96203	1.1242	0.656024	1.71366	0.0865916	0.999913
280	piR_004962	219.895	0.392164	0.229106	1.71171	0.0869494	0.999913
281	piR_005334	2.80854	-1.92951	1.12814	-1.71034	0.0872027	0.999913
282	RNU1-80P	1.77658	3.09814	1.81219	1.70961	0.0873379	0.999913
283	piR_009584	5.89533	1.3307	0.780456	1.70503	0.088189	0.999913
284	piR_017450	5.26665	1.31561	0.771826	1.70454	0.0882795	0.999913
285	miR-4419b	2.96029	-2.14858	1.26151	-1.70319	0.0885324	0.999913
286	RNU1-74P	1.56236	2.00752	1.17885	1.70295	0.0885777	0.999913
287	miR-6783-3p	2.70327	2.4609	1.44607	1.70179	0.0887953	0.999913
288	let-7e-3p	514.858	-0.27736	0.163191	-1.6996	0.0892058	0.999913
289	RNU6-703P	23.3221	0.687493	0.404742	1.6986	0.0893954	0.999913
290	piR_022881	5.88892	1.41341	0.832205	1.69839	0.0894333	0.999913
291	piR_015746	1.19969	2.49769	1.47071	1.69829	0.0894521	0.999913
292	miR-1185-1-3p	11.4821	-1.12007	0.660177	-1.69663	0.0897671	0.999913
293	p-miR-14	102.063	-0.402531	0.237449	-1.69523	0.0900324	0.999913
294	piR_020499	5915.26	-0.679389	0.401216	-1.69332	0.0903943	0.999913
295	piR_016847	1.97239	2.55771	1.51081	1.69294	0.0904671	0.999913
296	miR-1244	2.11445	2.07508	1.22629	1.69216	0.0906154	0.999913
297	miR-1913	2.773	-2.23417	1.32326	-1.68839	0.0913369	0.999913
298	miR-6798-3p	10.7886	-0.847664	0.502932	-1.68545	0.0919025	0.999913
299	piR_001788	1.49499	-2.57827	1.53224	-1.68268	0.092437	0.999913
300	piR_007070	1.59343	2.59179	1.54125	1.68162	0.0926435	0.999913
301	miR-6515-3p	31.3894	-0.713249	0.425355	-1.67683	0.0935751	0.999913
302	piR_008286	1.43265	3.25718	1.94401	1.6755	0.0938364	0.999913
303	p-miR-223	1.81116	-2.03436	1.2155	-1.67368	0.0941945	0.999913
304	piR_007620	1.1545	2.41874	1.44659	1.67203	0.0945177	0.999913
305	miR-3190-3p	5.43592	1.30249	0.779367	1.67122	0.0946792	0.999913
306	piR_011108	5.80867	-2.08501	1.24875	-1.66967	0.0949838	0.999913
307	piR_022127	1.7717	-2.83585	1.70176	-1.66642	0.095629	0.999913
308	p-miR-237	2.76973	1.95007	1.1703	1.66629	0.0956547	0.999913
309	piR_004625	6.69859	1.24735	0.748701	1.66602	0.0957097	0.999913
310	piR_000516	1.42757	-2.66092	1.59803	-1.66513	0.0958867	0.999913
311	SNORA74A	225.154	-0.308505	0.185293	-1.66495	0.0959218	0.999913
312	piR_011048	1.0718	2.74942	1.65499	1.66129	0.0966556	0.999913
313	p-miR-256	486.048	0.301819	0.181776	1.66039	0.0968357	0.999913
314	SNORA61	475.073	0.672172	0.405206	1.65884	0.0971482	0.999913
315	miR-4699-3p	2.80602	2.27688	1.37258	1.65883	0.0971492	0.999913
316	miR-15b-5p	3481.23	-0.300196	0.181064	-1.65795	0.0973275	0.999913
317	RNA5SP177	1.95069	2.3278	1.40438	1.65752	0.0974138	0.999913
318	RNA5SP48_RNA5SP488	30.8429	0.587733	0.3548	1.65652	0.0976172	0.999913
319	miR-3137	1.18454	3.39537	2.04995	1.65632	0.0976574	0.999913
320	piR_000979	14.746	0.760426	0.459436	1.65513	0.0978985	0.999913
321	miR-889-5p	4.14584	1.38627	0.837678	1.6549	0.0979444	0.999913
322	SNORA34	69.0976	-0.404645	0.244651	-1.65397	0.0981345	0.999913
323	RNU6-647P	2.47806	1.71971	1.03994	1.65366	0.0981974	0.999913
324	RNA5SP370_RNA5SP37	19.3641	0.861774	0.521302	1.65312	0.098307	0.999913
325	RNA5SP444	20.2015	0.679873	0.411323	1.65289	0.0983524	0.999913
326	piR_004711	4.16529	-2.02562	1.22679	-1.65115	0.098708	0.999913
327	piR_018308	14.8398	-0.731042	0.442879	-1.65066	0.098808	0.999913
328	RNA5SP387	1.70066	-1.9873	1.2046	-1.64976	0.0989928	0.999913
329	miR-4731-5p	12.9004	-0.999004	0.605787	-1.6491	0.099127	0.999913
330	miR-5010-5p	6.15055	1.21904	0.739519	1.64843	0.0992649	0.999913
331	RNU6-837P	2.15556	2.4508	1.48776	1.64731	0.0994948	0.999913
332	p-miR-317	4881.56	-0.207268	0.12587	-1.64668	0.0996235	0.999913
333	miR-3940-3p	19.2086	-0.709981	0.431312	-1.6461	0.0997438	0.999913
334	RNA5SP472	2.30195	1.67433	1.01806	1.64462	0.100048	0.999913
335	RNU6ATAC29P	5.3314	-1.3146	0.799834	-1.64359	0.100262	0.999913
336	piR_018284	1.88147	2.12187	1.29328	1.64069	0.100862	0.999913
337	piR_011692	2.14697	-2.17103	1.3244	-1.63925	0.101162	0.999913
338	SNORD114-25	3.66191	-1.45559	0.890081	-1.63535	0.101976	0.999913
339	miR-6787-3p	26.3848	-0.675752	0.413219	-1.63534	0.101979	0.999913
340	miR-4742-5p	13.6317	1.01353	0.6201	1.63445	0.102163	0.999913
341	piR_008033	92.0127	-0.411416	0.251868	-1.63346	0.102373	0.999913
342	miR-3143	3.13656	2.24933	1.37954	1.63049	0.102997	0.999913
343	RNA5SP91	2.68865	1.44785	0.888257	1.62999	0.103103	0.999913
344	p-miR-104	7.70096	-0.965098	0.59224	-1.62957	0.103192	0.999913
345	miR-668-3p	12.4824	-0.794213	0.487552	-1.62898	0.103317	0.999913
346	RNU6-977P	2.24975	-2.08464	1.2803	-1.62824	0.103474	0.999913
347	piR_011466	1.12727	-2.37444	1.45922	-1.6272	0.103694	0.999913
348	miR-412-5p	21.3414	1.0547	0.649066	1.62495	0.104172	0.999913
349	miR-1273f	10.8232	0.962471	0.592748	1.62374	0.104431	0.999913
350	piR_017997	1.32564	-3.18163	1.96615	-1.6182	0.105619	0.999913
351	RNU2-3P	13.1487	0.822032	0.508258	1.61735	0.105803	0.999913
352	p-miR-307	2.51663	-1.69976	1.0525	-1.61498	0.106316	0.999913
353	RNU4-53P	11.4974	0.890974	0.551779	1.61473	0.106369	0.999913
354	piR_021924	2.41032	-1.78969	1.10906	-1.6137	0.106593	0.999913
355	piR_000651	12.9519	0.892613	0.553713	1.61205	0.106951	0.999913
356	miR-4489	2.79498	1.98438	1.23102	1.61198	0.106966	0.999913
357	RNU12-2P_RNU12	5183.29	0.598886	0.371899	1.61035	0.107322	0.999913
358	p-miR-198-1__p-miR-198-2	1.84148	-2.81818	1.75205	-1.60851	0.107724	0.999913
359	miR-374a-3p	414.009	1.15344	0.717964	1.60655	0.108154	0.999913
360	miR-372-3p	10.8472	-1.11781	0.697116	-1.60348	0.108829	0.999913
361	piR_011952	7.89148	-1.05011	0.654971	-1.6033	0.108869	0.999913
362	p-miR-15	27.3085	-0.569429	0.356435	-1.59757	0.110139	0.999913
363	piR_011281	1.6002	2.41768	1.51372	1.59718	0.110226	0.999913
364	miR-4512	2.9365	-2.1663	1.35661	-1.59685	0.110298	0.999913
365	p-miR-41	1.23262	2.76492	1.73302	1.59544	0.110615	0.999913
366	miR-3613-5p	510.48	0.660802	0.415115	1.59186	0.111417	0.999913
367	piR_004474	5.39651	1.18012	0.741386	1.59177	0.111436	0.999913
368	piR_018008	2.95708	2.00581	1.26092	1.59075	0.111665	0.999913
369	piR_004342	2.01373	2.02404	1.27339	1.58949	0.11195	0.999913
370	miR-6516-5p	44.8772	-0.538715	0.339015	-1.58906	0.112047	0.999913
371	miR-627-3p	16.8136	-0.746161	0.469595	-1.58895	0.112073	0.999913
372	RNU6-472P	1.11053	2.57093	1.61823	1.58873	0.112122	0.999913
373	miR-139-5p	39635.7	-0.282954	0.178207	-1.58778	0.112336	0.999913
374	piR_000203	30.2833	0.625766	0.394273	1.58714	0.112482	0.999913
375	piR_003324	109.425	0.576525	0.364006	1.58383	0.113232	0.999913
376	RNU5B-1	771.959	0.413129	0.260897	1.5835	0.113309	0.999913
377	piR_010862	3.85521	1.57957	0.998763	1.58153	0.113757	0.999913
378	miR-3688-3p	2.48656	1.88363	1.1921	1.58009	0.114086	0.999913
379	piR_005188	2.02803	-2.34148	1.48347	-1.57838	0.114479	0.999913
380	piR_008158	56.9993	0.429769	0.272328	1.57813	0.114535	0.999913
381	piR_023218	8.16609	0.946289	0.599977	1.57721	0.114747	0.999913
382	SNORD69	36841.4	-0.264828	0.167963	-1.5767	0.114864	0.999913
383	p-miR-1	19.0642	0.605606	0.384163	1.57643	0.114926	0.999913
384	miR-7854-3p	30.6999	0.660271	0.418957	1.57599	0.115029	0.999913
385	miR-378i	11.5152	0.737484	0.468511	1.5741	0.115464	0.999913
386	miR-5193	104.909	-0.480722	0.305444	-1.57385	0.115523	0.999913
387	piR_011484	8.33762	0.880624	0.559911	1.57279	0.115767	0.999913
388	SNORD14D	2171.59	0.674291	0.428899	1.57214	0.115917	0.999913
389	SNORD115-1_SNORD115-11_SNORD115-29_SNORD115-36_SNORD115-43	1.81328	2.42494	1.54262	1.57196	0.115959	0.999913
390	miR-6503-5p	45.1289	-0.471921	0.300693	-1.56945	0.116544	0.999913
391	RNU2-44P	15.0532	0.903955	0.576301	1.56855	0.116754	0.999913
392	piR_020365	697.498	-0.374248	0.23883	-1.56701	0.117113	0.999913
393	piR_007121	2.21432	2.12842	1.35882	1.56637	0.117263	0.999913
394	miR-5096	195.732	0.374891	0.239425	1.5658	0.117395	0.999913
395	piR_018145	18.7929	0.766442	0.490046	1.56402	0.117813	0.999913
396	miR-548t-5p	4.02161	-1.73758	1.11109	-1.56385	0.117852	0.999913
397	miR-6799-5p	0.998291	2.98504	1.9097	1.56309	0.118032	0.999913
398	piR_000731	1.30452	-2.39613	1.53437	-1.56164	0.118373	0.999913
399	miR-6856-3p	1.17912	3.63532	2.32806	1.56153	0.1184	0.999913
400	piR_003674	24.9911	0.540766	0.346582	1.56029	0.118693	0.999913
401	RNU6-432P	2.32009	-1.60633	1.02961	-1.56013	0.118728	0.999913
402	piR_013555	2.23674	1.93795	1.24368	1.55823	0.119178	0.999913
403	miR-3129-3p	31.7498	0.5831	0.374371	1.55755	0.119341	0.999913
404	miR-6748-3p	12.7473	0.876663	0.562896	1.55741	0.119372	0.999913
405	RNA5SP195	4.55769	-1.51417	0.972376	-1.55718	0.119427	0.999913
406	RNU6-30P	15.7636	0.957847	0.615523	1.55615	0.119672	0.999913
407	RNU7-195P	1.78985	-2.12377	1.36667	-1.55397	0.120191	0.999913
408	miR-6807-5p	6.03974	1.00896	0.649611	1.55318	0.120381	0.999913
409	RNU6-887P	1.01335	-2.79374	1.79883	-1.55309	0.120402	0.999913
410	piR_003397	1.19516	-3.03771	1.95648	-1.55264	0.120509	0.999913
411	p-miR-194	1.22111	-2.76324	1.78397	-1.54893	0.121399	0.999913
412	piR_014629	327.62	0.318296	0.205503	1.54886	0.121415	0.999913
413	piR_001264	2.7639	2.44579	1.58196	1.54605	0.122093	0.999913
414	RNU4-5P	2.10445	-1.60288	1.03687	-1.54588	0.122134	0.999913
415	miR-4474-3p	12.8686	-0.741913	0.480674	-1.54348	0.122713	0.999913
416	miR-3656	2231.51	-0.235336	0.152619	-1.54199	0.123077	0.999913
417	RNU6-763P	1.34737	-2.04128	1.32382	-1.54196	0.123084	0.999913
418	RNU1-88P	6.52919	0.831506	0.539953	1.53996	0.12357	0.999913
419	p-miR-160	1.43995	3.73113	2.42304	1.53985	0.123596	0.999913
420	piR_009799	3.06825	-1.72506	1.12054	-1.5395	0.123683	0.999913
421	piR_000276	1.87139	2.3565	1.53105	1.53915	0.123769	0.999913
422	miR-6724-5p	92.998	-0.37984	0.246861	-1.53868	0.123882	0.999913
423	miR-365a-5p	136.991	-0.436051	0.283715	-1.53694	0.124309	0.999913
424	miR-324-5p	365.346	-0.314282	0.204649	-1.53572	0.124608	0.999913
425	miR-520d-3p	1.34768	2.35934	1.53653	1.53549	0.124663	0.999913
426	RNU6-347P	2.45379	2.15695	1.40547	1.53469	0.124861	0.999913
427	miR-1262	35.0134	-0.442182	0.288126	-1.53468	0.124862	0.999913
428	miR-518c-3p	1.27245	-2.93123	1.91259	-1.53259	0.125376	0.999913
429	p-miR-38	2.8776	2.2379	1.46159	1.53114	0.125735	0.999913
430	p-miR-303	1.99537	-2.22941	1.45645	-1.53072	0.125838	0.999913
431	piR_009265	1.9375	2.33901	1.52925	1.52951	0.126137	0.999913
432	piR_001447	1.08572	2.67333	1.74799	1.52938	0.126171	0.999913
433	piR_019226	4.66956	-1.39302	0.912936	-1.52587	0.127042	0.999913
434	piR_021851	1.08394	2.57791	1.69031	1.52511	0.12723	0.999913
435	RNU4-50P	4.4835	1.1657	0.764869	1.52405	0.127497	0.999913
436	piR_009420	1.2673	-2.79013	1.83332	-1.5219	0.128034	0.999913
437	miR-1197	1.27809	3.42914	2.25466	1.52091	0.128282	0.999913
438	miR-517-5p	1.50609	2.94015	1.93499	1.51946	0.128646	0.999913
439	piR_003966	1.08913	2.30802	1.51899	1.51944	0.128653	0.999913
440	piR_008560	4.44688	1.27967	0.842376	1.51913	0.128731	0.999913
441	piR_019651	2.57814	-1.64061	1.08002	-1.51906	0.128748	0.999913
442	piR_001487	2.26987	-1.55823	1.02616	-1.51851	0.128887	0.999913
443	miR-8068	1.80133	2.07976	1.37147	1.51645	0.129405	0.999913
444	miR-7106-3p	2.96007	-2.17775	1.43703	-1.51545	0.129659	0.999913
445	miR-203a-5p	2.47747	-1.84307	1.21721	-1.51417	0.129982	0.999913
446	piR_003479	2.0739	-1.82473	1.20527	-1.51396	0.130036	0.999913
447	miR-339-5p	1664.2	-0.235946	0.156231	-1.51024	0.130982	0.999913
448	piR_014228	1.23001	-2.14599	1.42205	-1.50907	0.13128	0.999913
449	piR_006562	2.82691	1.69626	1.12497	1.50783	0.131599	0.999913
450	piR_002376	4.19768	-1.23829	0.822516	-1.50549	0.132198	0.999913
451	piR_016552	9.23052	1.03908	0.690332	1.50519	0.132275	0.999913
452	piR_017883	4.01469	-1.19272	0.792443	-1.50512	0.132294	0.999913
453	p-miR-200	4.5713	-1.0835	0.720822	-1.50314	0.132803	0.999913
454	RNU2-39P	50.4581	0.633149	0.421471	1.50224	0.133036	0.999913
455	RNU6-925P	1.04422	2.14299	1.42687	1.50188	0.133127	0.999913
456	piR_001077	2.88733	-1.44166	0.960332	-1.50121	0.133301	0.999913
457	piR_008827	2.83667	-1.29983	0.865993	-1.50097	0.133364	0.999913
458	p-miR-229	37.6685	-0.475258	0.316733	-1.5005	0.133485	0.999913
459	miR-6734-3p	15.9423	-0.70048	0.467115	-1.49959	0.133721	0.999913
460	RNA5SP304	3.21368	-1.35758	0.905334	-1.49954	0.133735	0.999913
461	miR-3136-3p	1.91574	-2.48456	1.66156	-1.49532	0.13483	0.999913
462	piR_013853	1.48038	2.21649	1.48232	1.49529	0.13484	0.999913
463	miR-1260b	273.369	-0.446251	0.29855	-1.49473	0.134986	0.999913
464	SNORD50B	964.242	0.353203	0.236352	1.4944	0.135072	0.999913
465	piR_013745	103.042	0.32397	0.217065	1.4925	0.135567	0.999913
466	piR_010334	1.28269	-2.61916	1.75577	-1.49175	0.135765	0.999913
467	piR_004082	3.91739	1.77203	1.19035	1.48867	0.136575	0.999913
468	SNORD115-21	10.2702	1.13595	0.76325	1.4883	0.136671	0.999913
469	piR_012495	2.49881	1.33487	0.897063	1.48805	0.136739	0.999913
470	RNU6-875P	66.4466	0.365507	0.245764	1.48723	0.136954	0.999913
471	piR_021001	5.53699	-0.952923	0.640749	-1.4872	0.136961	0.999913
472	miR-488-3p	6.36566	-1.71042	1.15041	-1.48679	0.137071	0.999913
473	piR_022367	23.0061	0.659037	0.443435	1.48621	0.137223	0.999913
474	piR_011368	1.4593	-2.30445	1.55115	-1.48564	0.137375	0.999913
475	RNU1-148P	3.67458	1.21045	0.815149	1.48494	0.137559	0.999913
476	piR_016976	16.176	-0.683387	0.460452	-1.48416	0.137766	0.999913
477	miR-4646-3p	16.8354	-1.02209	0.690604	-1.47999	0.138875	0.999913
478	miR-1226-5p	6.01494	-1.11706	0.755391	-1.47878	0.139199	0.999913
479	miR-584-3p	5.42472	-1.03465	0.699964	-1.47815	0.139367	0.999913
480	miR-3177-3p	32.3563	0.632369	0.427984	1.47755	0.139528	0.999913
481	SNORA80B	15.6289	0.754828	0.511304	1.47628	0.139868	0.999913
482	piR_015527	4.97355	1.6259	1.10212	1.47526	0.140144	0.999913
483	miR-3654	5.74946	-1.7341	1.17589	-1.47472	0.140288	0.999913
484	SNORA37	31.3703	0.456282	0.309607	1.47375	0.14055	0.999913
485	piR_004923	46.1279	0.429627	0.291627	1.47321	0.140695	0.999913
486	piR_022875	1.24993	2.74472	1.8633	1.47304	0.14074	0.999913
487	piR_004152	661.849	-0.441491	0.300224	-1.47054	0.141416	0.999913
488	piR_006110	5.3117	1.26144	0.857829	1.47051	0.141425	0.999913
489	piR_017424	1.01951	-3.34356	2.27569	-1.46925	0.141765	0.999913
490	piR_006987	5.57549	0.896494	0.610371	1.46877	0.141895	0.999913
491	RNU1-13P	1.95632	-1.83707	1.25169	-1.46768	0.142192	0.999913
492	SNORD70	279.075	-0.246626	0.168082	-1.4673	0.142296	0.999913
493	miR-6809-5p	9.6482	0.812518	0.553805	1.46715	0.142334	0.999913
494	piR_012226	1.08405	-2.52887	1.72392	-1.46693	0.142395	0.999913
495	piR_004443	2.19901	1.8599	1.26798	1.46683	0.142423	0.999913
496	RNU6-499P	2.67873	-1.67851	1.14548	-1.46533	0.14283	0.999913
497	piR_021241	1.47948	2.73605	1.86725	1.46529	0.142843	0.999913
498	csa-let-7d__cin-let-7d-5p	11.3535	-1.2674	0.865649	-1.46411	0.143165	0.999913
499	RNA5-8SP5	8.41915	0.897478	0.613195	1.46361	0.143301	0.999913
500	miR-15a-3p	1.40143	2.97264	2.03371	1.46168	0.143828	0.999913
501	p-miR-293	2.21544	1.5037	1.02997	1.45995	0.144305	0.999913
502	RNU4-43P	1.09184	-2.20584	1.51212	-1.45878	0.144626	0.999913
503	piR_006257	1.88358	2.14687	1.47242	1.45806	0.144825	0.999913
504	piR_009074	3.33333	-1.40929	0.966825	-1.45764	0.144939	0.999913
505	RNU2-60P	4.28537	1.35143	0.92737	1.45727	0.145042	0.999913
506	SNORD115-5	19.3696	0.665114	0.456566	1.45678	0.145178	0.999913
507	SNORD46	1040.14	0.419746	0.288153	1.45668	0.145206	0.999913
508	miR-5695	8.80831	0.894328	0.614401	1.45561	0.145501	0.999913
509	miR-19a-3p	246.836	0.91354	0.627718	1.45534	0.145576	0.999913
510	piR_007494	3.0144	1.32834	0.913333	1.45438	0.14584	0.999913
511	miR-4767	8.8978	0.771343	0.531484	1.4513	0.146696	0.999913
512	piR_003941	1.71121	1.75124	1.20797	1.44974	0.147132	0.999913
513	RNU1-20P	1.73701	-1.99281	1.37512	-1.44919	0.147284	0.999913
514	miR-566	5.0337	1.24863	0.861949	1.44861	0.147447	0.999913
515	piR_010652	1.02579	2.40387	1.66017	1.44796	0.147627	0.999913
516	miR-6504-5p	30.6103	-0.621481	0.429457	-1.44713	0.14786	0.999913
517	piR_017355	2.84572	1.97001	1.36226	1.44613	0.14814	0.999913
518	piR_006028	3.75436	-1.11838	0.773386	-1.44609	0.148153	0.999913
519	piR_003084	1.19483	2.64018	1.82697	1.44511	0.148426	0.999913
520	SNORA52	14.6958	-0.730201	0.505569	-1.44432	0.14865	0.999913
521	piR_022296	210.987	0.396238	0.274487	1.44356	0.148864	0.999913
522	miR-6785-3p	1.31918	-2.23511	1.54865	-1.44326	0.148947	0.999913
523	miR-4758-3p	21.368	0.637518	0.442104	1.44201	0.1493	0.999913
524	piR_014982	5.65606	-1.13666	0.788597	-1.44138	0.149478	0.999913
525	miR-762	2.74454	1.75237	1.21671	1.44025	0.149798	0.999913
526	RNU6-967P	1.62387	-2.12474	1.47535	-1.44016	0.149822	0.999913
527	piR_017383	3.17286	1.59423	1.10726	1.4398	0.149925	0.999913
528	piR_009741	2.13996	-2.05209	1.42539	-1.43968	0.149959	0.999913
529	piR_006813	5.11737	-1.61836	1.12424	-1.43952	0.150003	0.999913
530	miR-664a-3p	833.571	-0.246218	0.171083	-1.43918	0.150101	0.999913
531	miR-216b-5p	21.7578	-0.678413	0.471409	-1.43912	0.150117	0.999913
532	RNU4-18P	2.74691	1.3092	0.91126	1.43669	0.150807	0.999913
533	piR_010072	1.29716	-2.07986	1.44913	-1.43525	0.151217	0.999913
534	RNU6-221P	6.75925	-0.800927	0.558297	-1.43459	0.151404	0.999913
535	miR-5705	5.42061	1.16353	0.811083	1.43454	0.151418	0.999913
536	piR_014268	1.63575	2.49144	1.73846	1.43313	0.151822	0.999913
537	RNU2-70P	163.417	0.477503	0.333535	1.43164	0.152246	0.999913
538	miR-3922-5p	6.36683	-1.0237	0.715096	-1.43156	0.15227	0.999913
539	piR_004609	10.8628	-0.779815	0.545102	-1.43058	0.152549	0.999913
540	miR-6769a-3p	0.959784	-3.28104	2.29358	-1.43053	0.152564	0.999913
541	SNORD114-28	7.11956	-0.974866	0.681541	-1.43039	0.152606	0.999913
542	RNA5SP513	115.401	0.378327	0.264496	1.43037	0.152611	0.999913
543	piR_013856	4.5792	1.16718	0.816423	1.42962	0.152826	0.999913
544	piR_001925	1.66746	1.81243	1.26785	1.42953	0.152852	0.999913
545	piR_022281	7.60688	0.892772	0.624822	1.42884	0.15305	0.999913
546	miR-4762-5p	1.30538	2.4258	1.69846	1.42824	0.153223	0.999913
547	piR_017447	1.59772	-3.02263	2.11767	-1.42733	0.153484	0.999913
548	piR_007261	1.01994	2.90158	2.03398	1.42655	0.153709	0.999913
549	RNU6-759P	4.00834	1.00281	0.703075	1.42632	0.153776	0.999913
550	piR_004643	4.12888	1.45746	1.02335	1.4242	0.154389	0.999913
551	miR-130a-5p	42.0876	-0.486899	0.341949	-1.4239	0.154477	0.999913
552	miR-6887-5p	1.78632	2.04108	1.43391	1.42343	0.154611	0.999913
553	miR-4657	5.79102	1.2391	0.870565	1.42333	0.154641	0.999913
554	SNORD72	32.744	-0.622426	0.437356	-1.42316	0.154691	0.999913
555	miR-6801-5p	1.20722	2.82663	1.98779	1.422	0.155028	0.999913
556	miR-3613-3p	31.8228	-0.465247	0.327214	-1.42184	0.155072	0.999913
557	piR_020392	1.20285	2.36936	1.66701	1.42133	0.155221	0.999913
558	p-miR-67	1.12568	-2.83324	1.99454	-1.4205	0.155463	0.999913
559	miR-2392	15.8095	-0.570678	0.401751	-1.42048	0.155468	0.999913
560	RNU6-131P	5.85024	0.979957	0.690048	1.42013	0.15557	0.999913
561	piR_021020	38.4087	-0.380973	0.268397	-1.41944	0.155772	0.999913
562	piR_003817	4.53717	1.33653	0.94192	1.41894	0.155916	0.999913
563	RNU6-988P	1.14472	2.26246	1.59463	1.4188	0.155957	0.999913
564	p-miR-337	27.8401	0.621398	0.437999	1.41872	0.15598	0.999913
565	miR-892a	11.8814	-1.1982	0.844576	-1.4187	0.155986	0.999913
566	RNU4-35P	1.80044	1.88794	1.33119	1.41823	0.156123	0.999913
567	miR-3192-5p	3.11246	1.53404	1.08191	1.41791	0.156218	0.999913
568	piR_005940	1.81472	2.48401	1.75214	1.4177	0.156278	0.999913
569	RNU6-557P	44.4237	0.381722	0.269653	1.4156	0.156892	0.999913
570	RNU6-1323P	3.03189	2.15065	1.51941	1.41545	0.156938	0.999913
571	piR_018679	1.15397	2.14192	1.51356	1.41515	0.157024	0.999913
572	p-miR-42	2.83933	-1.61462	1.14107	-1.415	0.157069	0.999913
573	SNORD115-34	3.4092	1.27324	0.900494	1.41393	0.157382	0.999913
574	piR_013588	6.87071	0.864168	0.611374	1.41349	0.157513	0.999913
575	piR_013518	1.2962	-2.36263	1.67249	-1.41265	0.15776	0.999913
576	RNA5SP155	2.33095	1.57222	1.11339	1.4121	0.157919	0.999913
577	piR_007347	1.93369	1.82081	1.28952	1.41201	0.157948	0.999913
578	miR-29a-3p	141549	-0.190195	0.134725	-1.41173	0.15803	0.999913
579	piR_004262	66.9527	0.457795	0.324326	1.41153	0.158089	0.999913
580	miR-6132	1.46916	2.24815	1.59424	1.41017	0.15849	0.999913
581	piR_006202	1.24947	2.49876	1.77294	1.40939	0.158721	0.999913
582	piR_014212	0.961894	2.30076	1.63343	1.40855	0.158969	0.999913
583	piR_003183	1.64478	-2.17606	1.54507	-1.40839	0.159015	0.999913
584	SNORA55	81.4299	0.381406	0.27101	1.40735	0.159323	0.999913
585	RNU6-509P	1.05896	2.08554	1.48261	1.40667	0.159526	0.999913
586	RNU6-334P	3.0691	-1.44907	1.03065	-1.40597	0.159732	0.999913
587	RNA5SP430	1.71761	1.90946	1.35822	1.40585	0.159769	0.999913
588	RNU6-737P	1.39182	2.68217	1.91079	1.4037	0.160409	0.999913
589	RNU6-1224P	2.73943	-1.37729	0.981587	-1.40313	0.160579	0.999913
590	piR_013254	18.0621	-0.655984	0.468083	-1.40143	0.161087	0.999913
591	miR-3125	2.79181	-1.88612	1.34621	-1.40107	0.161195	0.999913
592	RNA5SP429	17.2103	-0.641398	0.45802	-1.40037	0.161403	0.999913
593	p-miR-74	1.78979	2.56414	1.83247	1.39928	0.161728	0.999913
594	p-miR-297	5.39483	-1.60476	1.14949	-1.39607	0.162695	0.999913
595	SNORA38B	78.4829	1.21238	0.869046	1.39507	0.162996	0.999913
596	RNU2-17P	14.1254	0.716786	0.514082	1.3943	0.163226	0.999913
597	RNA5SP209	9.99996	0.998405	0.716317	1.3938	0.163377	0.999913
598	SNORA26_SNORA26	9.05634	-1.02945	0.738622	-1.39374	0.163396	0.999913
599	piR_021927	2.31293	1.83586	1.31735	1.3936	0.163437	0.999913
600	piR_021675	1.21623	-2.63223	1.88986	-1.39281	0.163676	0.999913
601	miR-548ah-5p	6.49431	-0.929468	0.6677	-1.39204	0.163909	0.999913
602	miR-6774-3p	21.7657	-0.69203	0.497279	-1.39163	0.164033	0.999913
603	miR-145-5p	40532.5	-0.278216	0.200029	-1.39088	0.164262	0.999913
604	RNA5SP81	1.61785	2.0195	1.45197	1.39086	0.164267	0.999913
605	RNA5SP465	27.1484	-0.592438	0.42607	-1.39047	0.164386	0.999913
606	p-miR-133	6.88958	-1.16935	0.841187	-1.39012	0.164493	0.999913
607	RNU6ATAC23P	3.80269	1.14484	0.824092	1.38922	0.164767	0.999913
608	piR_014362	1.7899	-2.33442	1.68056	-1.38907	0.164812	0.999913
609	piR_007807	7.33211	-0.782908	0.563657	-1.38898	0.164839	0.999913
610	piR_000674	1.13837	-2.84223	2.04751	-1.38814	0.165094	0.999913
611	SNORA48_SNORA48	122.746	0.271191	0.195391	1.38794	0.165155	0.999913
612	piR_018913	2.1722	2.15576	1.55431	1.38695	0.165456	0.999913
613	RNU6-174P	13.9087	-0.637631	0.459965	-1.38626	0.165667	0.999913
614	RNA5SP456	3.70287	-1.31409	0.948022	-1.38614	0.165703	0.999913
615	miR-23b-3p	82220.2	-0.251811	0.181755	-1.38545	0.165916	0.999913
616	piR_014188	1.23686	-2.13388	1.54062	-1.38508	0.166029	0.999913
617	miR-3909	673.062	-0.296393	0.214112	-1.38429	0.166269	0.999913
618	RNA5SP362	1.10004	-2.07115	1.49657	-1.38393	0.16638	0.999913
619	piR_020401	307.261	0.299302	0.216464	1.38268	0.166762	0.999913
620	RNU2-18P	11.3728	0.726456	0.526016	1.38105	0.167262	0.999913
621	miR-663b	23.2747	-0.534415	0.387019	-1.38085	0.167325	0.999913
622	p-miR-233-1__p-miR-233-3__p-miR-233-2	5.13927	-1.07327	0.778805	-1.3781	0.168173	0.999913
623	RNA5SP199	35.5601	0.441854	0.320848	1.37714	0.168468	0.999913
624	piR_004271	303.017	0.254958	0.185334	1.37567	0.168925	0.999913
625	RNU6-549P	3.7996	0.952935	0.693723	1.37365	0.169549	0.999913
626	SNORD45C	140.306	-0.409586	0.298431	-1.37247	0.169918	0.999913
627	piR_002351	40.9259	-0.364583	0.265689	-1.37222	0.169996	0.999913
628	miR-4478	5.65087	1.03412	0.753625	1.3722	0.170001	0.999913
629	RNU6-435P	1.46794	1.90324	1.38812	1.3711	0.170344	0.999913
630	p-miR-326-2__p-miR-326-1	1.89264	-1.91125	1.3949	-1.37017	0.170633	0.999913
631	piR_000837	1.8931	2.31287	1.68879	1.36954	0.170831	0.999913
632	miR-6134	3.82613	-1.07866	0.787887	-1.36905	0.170983	0.999913
633	miR-4467	1.82753	-2.28175	1.66846	-1.36757	0.171445	0.999913
634	piR_004918	70.759	0.377565	0.276713	1.36446	0.172422	0.999913
635	piR_015961	1.50103	2.12935	1.56081	1.36426	0.172485	0.999913
636	miR-541-3p	2.19563	1.79922	1.3191	1.36398	0.172575	0.999913
637	SNORA10	6.14729	-1.30027	0.953339	-1.36392	0.172594	0.999913
638	piR_004462	1.58625	1.81615	1.33173	1.36375	0.172647	0.999913
639	piR_014965	0.930509	-3.26051	2.39148	-1.36339	0.172761	0.999913
640	piR_016999	4.53774	-0.879365	0.645184	-1.36297	0.172893	0.999913
641	miR-4448	18137.8	-0.380928	0.279597	-1.36242	0.173067	0.999913
642	RNA5SP165	4.01364	1.03886	0.762956	1.36163	0.173316	0.999913
643	RNU1-75P	3.43811	-1.59382	1.17246	-1.35939	0.174023	0.999913
644	piR_013870	3.5313	1.2447	0.916854	1.35758	0.174597	0.999913
645	SNORD115-8	3.17445	-1.9698	1.45223	-1.35639	0.174974	0.999913
646	miR-6803-5p	19.8879	0.460669	0.340042	1.35474	0.175499	0.999913
647	piR_011130	1.91088	-1.63185	1.20455	-1.35474	0.175501	0.999913
648	RNU6-1257P	1.01957	-1.89075	1.39572	-1.35467	0.175522	0.999913
649	piR_021247	1.26338	-1.93024	1.42568	-1.35391	0.175765	0.999913
650	RNU6-1340P	1.67855	2.40273	1.77569	1.35312	0.176016	0.999913
651	miR-548aw	4.32361	1.2438	0.91983	1.3522	0.17631	0.999913
652	SNORD53	597.994	0.554469	0.410312	1.35133	0.176589	0.999913
653	piR_022990	1.7301	1.80697	1.33839	1.35011	0.17698	0.999913
654	piR_018681	64.5612	0.548967	0.407138	1.34836	0.177544	0.999913
655	piR_002410	13.2053	-0.638907	0.473883	-1.34824	0.177582	0.999913
656	piR_008458	4.33523	0.899334	0.66716	1.348	0.177657	0.999913
657	RNU6-743P	3.27256	1.83066	1.35857	1.34749	0.177822	0.999913
658	piR_014716	1.63698	-2.46061	1.82695	-1.34684	0.178033	0.999913
659	p-miR-215	3.66709	1.64035	1.21905	1.3456	0.178433	0.999913
660	piR_009359	3.74341	-1.019	0.758305	-1.34379	0.179016	0.999913
661	RNU1-30P	3.1714	-1.31985	0.982583	-1.34324	0.179193	0.999913
662	piR_020599	2.31528	-2.27213	1.69303	-1.34205	0.17958	0.999913
663	miR-26a-2-3p	194.776	0.392615	0.292782	1.34098	0.179926	0.999913
664	piR_010220	2.54138	-1.40037	1.04434	-1.34091	0.179949	0.999913
665	miR-1273e	47.9567	0.377014	0.281279	1.34036	0.18013	0.999913
666	RNU6-678P	3.01941	1.32423	0.989271	1.33859	0.180705	0.999913
667	RNU2-59P	7.66426	0.708907	0.529683	1.33836	0.180779	0.999913
668	miR-4665-3p	1.03874	-2.75805	2.06542	-1.33534	0.181764	0.999913
669	miR-6859-5p	13.9813	0.72357	0.542361	1.33411	0.182168	0.999913
670	piR_001918	77.2453	0.361973	0.271423	1.33361	0.182332	0.999913
671	piR_007386	1.79898	1.56922	1.17778	1.33235	0.182744	0.999913
672	miR-146a-3p	27.7136	0.809554	0.607651	1.33227	0.182772	0.999913
673	piR_009154	248.4	0.309292	0.232195	1.33203	0.18285	0.999913
674	miR-7974	65.376	-0.499932	0.375807	-1.33029	0.183423	0.999913
675	miR-4755-5p	13.1217	-0.59698	0.448862	-1.32998	0.183524	0.999913
676	piR_015099	10.1804	1.17185	0.882027	1.32858	0.183985	0.999913
677	p-miR-261	1.52886	2.35991	1.77733	1.32779	0.184249	0.999913
678	ACA59	2.25453	1.66198	1.25175	1.32772	0.184271	0.999913
679	piR_016945	219.311	-0.364563	0.274709	-1.32709	0.18448	0.999913
680	piR_002897	1.99922	1.74432	1.31553	1.32594	0.184858	0.999913
681	RNU6-650P	3.22747	1.17028	0.88326	1.32496	0.185184	0.999913
682	miR-6732-3p	6.65348	-1.09183	0.824145	-1.3248	0.185238	0.999913
683	p-miR-64	3.35604	-1.23826	0.934772	-1.32466	0.185283	0.999913
684	SNORD125	154.65	0.367605	0.277944	1.32258	0.185974	0.999913
685	piR_002286	51.1557	0.391046	0.295847	1.32178	0.18624	0.999913
686	RNA5SP300	2.99081	-1.67551	1.26794	-1.32144	0.186355	0.999913
687	piR_017533	2.45671	2.0028	1.51838	1.31904	0.187157	0.999913
688	oan-miR-181c-5p	2.20922	1.78755	1.35625	1.31801	0.1875	0.999913
689	RNA5SP80	1.47577	1.66017	1.25976	1.31784	0.187556	0.999913
690	RNA5SP145	2.69411	1.28971	0.978887	1.31753	0.187662	0.999913
691	RNU6-979P	1.70118	-2.01566	1.53029	-1.31717	0.187781	0.999913
692	piR_001874	2.25832	-2.40414	1.8259	-1.31669	0.187941	0.999913
693	piR_006473	0.94406	-4.02644	3.06005	-1.31581	0.188237	0.999913
694	piR_007133	2.69722	-1.87738	1.42681	-1.31579	0.188246	0.999913
695	RNA5SP448	10.6074	-0.832367	0.63264	-1.3157	0.188274	0.999913
696	piR_019103	4.45264	0.956206	0.726892	1.31547	0.188352	0.999913
697	RNU4ATAC12P	4.02236	1.05778	0.804581	1.3147	0.188612	0.999913
698	miR-6815-5p	11.0615	-0.727171	0.553227	-1.31442	0.188706	0.999913
699	piR_002189	2.48988	1.53834	1.17128	1.31338	0.189054	0.999913
700	miR-1298-5p	12.8818	0.948967	0.722569	1.31332	0.189074	0.999913
701	miR-16-1-3p	5.61771	-0.941912	0.717478	-1.31281	0.189247	0.999913
702	miR-215-3p	1.40601	2.1619	1.64699	1.31264	0.189305	0.999913
703	SNORD59_SNORD59	8.34902	-0.700941	0.534375	-1.3117	0.18962	0.999913
704	piR_015261	1.11459	-1.90214	1.45197	-1.31005	0.19018	0.999913
705	piR_001366	5.36075	1.33416	1.01866	1.30972	0.190292	0.999913
706	miR-625-3p	578.784	-0.215517	0.16462	-1.30918	0.190475	0.999913
707	RNA5SP480	1.54092	2.1409	1.63533	1.30916	0.190481	0.999913
708	piR_014555	3.02546	-1.1695	0.893858	-1.30837	0.190748	0.999913
709	piR_018165	745.299	-0.475249	0.363476	-1.30751	0.191039	0.999913
710	piR_004228	1.08642	-1.98374	1.51719	-1.30751	0.19104	0.999913
711	miR-4524a-3p	3.092	-1.49271	1.14352	-1.30536	0.191769	0.999913
712	piR_013632	1.82036	-2.32046	1.77797	-1.30512	0.191853	0.999913
713	piR_012985	3.52388	1.12174	0.859562	1.30502	0.191888	0.999913
714	miR-4426	3.54821	1.56584	1.20069	1.30412	0.192193	0.999913
715	piR_016792	19.5057	0.533041	0.40912	1.3029	0.192609	0.999913
716	piR_004287	6.38053	0.778826	0.598058	1.30226	0.192828	0.999913
717	piR_021515	1.57668	1.90511	1.46312	1.30209	0.192887	0.999913
718	RNA5SP216	1.63226	-1.65596	1.2718	-1.30206	0.192895	0.999913
719	piR_015407	0.973448	2.61148	2.00587	1.30192	0.192942	0.999913
720	miR-3916	7.10928	1.04242	0.800741	1.30182	0.192977	0.999913
721	RNA5SP64	1.81736	1.75861	1.35143	1.3013	0.193155	0.999913
722	piR_007869	7.20189	0.791642	0.609245	1.29938	0.193813	0.999913
723	miR-4436b-5p	2.30143	-1.61057	1.2395	-1.29937	0.193817	0.999913
724	piR_013125	1.39241	2.93209	2.25658	1.29935	0.193825	0.999913
725	miR-5009-5p	7.94471	-0.862955	0.664235	-1.29917	0.193885	0.999913
726	RNU6-953P	1.01079	2.60517	2.00527	1.29916	0.193889	0.999913
727	piR_020501	2.16337	1.86266	1.43441	1.29855	0.194097	0.999913
728	miR-4477b	1.33374	-2.4224	1.86606	-1.29814	0.194239	0.999913
729	piR_011207	1.54739	2.0295	1.56432	1.29737	0.194502	0.999913
730	piR_013993	1.14962	2.07095	1.59783	1.2961	0.194941	0.999913
731	piR_003239	8.71522	-0.728793	0.562653	-1.29528	0.195224	0.999913
732	miR-543	2308.94	-0.332096	0.256522	-1.29461	0.195454	0.999913
733	miR-559	4.562	1.58703	1.22632	1.29414	0.195616	0.999913
734	p-miR-264	1.53972	-1.92537	1.48849	-1.2935	0.195837	0.999913
735	SNORD111_SNORD111	307.188	-0.234791	0.181518	-1.29349	0.195843	0.999913
736	piR_005989	5.15012	0.865956	0.670013	1.29245	0.196203	0.999913
737	RNU5F-1	14.4445	0.728071	0.563337	1.29243	0.19621	0.999913
738	piR_022144	22.8085	0.461154	0.356962	1.29188	0.196397	0.999913
739	SNORA45A	498.841	0.418118	0.323833	1.29115	0.196651	0.999913
740	RNU6-518P	1.4626	1.66895	1.2929	1.29086	0.196753	0.999913
741	piR_006830	4.39351	-0.929063	0.721015	-1.28855	0.197555	0.999913
742	miR-374b-3p	108.449	-0.425499	0.330436	-1.28769	0.197854	0.999913
743	miR-6871-5p	0.969952	2.56491	1.99246	1.28731	0.197986	0.999913
744	RNA5SP397	24.6523	-0.451648	0.351063	-1.28651	0.198264	0.999913
745	RNU6-366P	2.82811	1.40907	1.09577	1.28592	0.198472	0.999913
746	piR_006146	1.36298	-1.86553	1.45111	-1.28559	0.198586	0.999913
747	SNORD44	4692.35	-0.182266	0.141876	-1.28468	0.198903	0.999913
748	piR_013580	8.04899	-0.748219	0.582788	-1.28386	0.19919	0.999913
749	SNORA42_SNORA42	3.01255	1.24615	0.971077	1.28326	0.1994	0.999913
750	RNA5SP457	2.11077	1.33205	1.03819	1.28305	0.199475	0.999913
751	piR_021543	9.93515	0.655693	0.511963	1.28074	0.200284	0.999913
752	piR_008362	1.44888	-2.10377	1.64378	-1.27983	0.200604	0.999913
753	miR-378a-5p	243.628	-0.251474	0.196715	-1.27837	0.201119	0.999913
754	RNA5SP169	1.18253	1.87654	1.46944	1.27704	0.201589	0.999913
755	SNORD116-4	9.06735	-0.680937	0.533344	-1.27673	0.201697	0.999913
756	RNA5SP347	2.72613	-1.48391	1.16311	-1.27582	0.20202	0.999913
757	piR_004486	2.01677	1.29299	1.01369	1.27553	0.202123	0.999913
758	SNORA76A	3.92141	-1.34129	1.05227	-1.27466	0.202428	0.999913
759	miR-6513-5p	9.54195	0.73054	0.573131	1.27465	0.202434	0.999913
760	piR_008428	1.52298	-1.97141	1.54695	-1.27438	0.202528	0.999913
761	RNU5A-5P	2.5398	1.35815	1.06615	1.27388	0.202705	0.999913
762	snoZ278	6.51371	0.760889	0.597776	1.27286	0.203066	0.999913
763	piR_012965	1.08088	-1.8218	1.43179	-1.2724	0.203231	0.999913
764	piR_002852	120.28	0.316349	0.248683	1.2721	0.203337	0.999913
765	SNORD116-18	7.15806	-1.25877	0.990051	-1.27142	0.203578	0.999913
766	piR_013258	11.7924	0.855038	0.672612	1.27122	0.20365	0.999913
767	RNU4ATAC15P	2.78324	-1.08059	0.850044	-1.27121	0.203653	0.999913
768	RNU1-54P	17.652	0.614242	0.483604	1.27013	0.204037	0.999913
769	piR_010585	1.33607	-1.87091	1.47397	-1.2693	0.204334	0.999913
770	RNU6-1306P	2.22408	1.70984	1.34792	1.2685	0.204619	0.999913
771	miR-520a-3p	6.97445	0.822987	0.648918	1.26824	0.204711	0.999913
772	miR-6792-3p	1.25993	1.97184	1.5549	1.26815	0.204746	0.999913
773	RNU6ATAC12P	1.22051	2.4145	1.90448	1.2678	0.204869	0.999913
774	piR_020898	1.36281	-2.82497	2.22858	-1.26761	0.204938	0.999913
775	piR_018800	25.4136	0.60479	0.477556	1.26643	0.20536	0.999913
776	piR_009901	173.478	0.288679	0.228078	1.2657	0.20562	0.999913
777	RNU6-673P	2.85111	-1.07768	0.853904	-1.26206	0.206928	0.999913
778	SNORD45A	1425.77	-0.305547	0.242531	-1.25983	0.207732	0.999913
779	piR_015404	1.31996	-2.69212	2.13723	-1.25963	0.207801	0.999913
780	piR_017914	1.11045	1.93849	1.53941	1.25924	0.207942	0.999913
781	RNU6-1247P	1.13351	2.11779	1.68322	1.25817	0.20833	0.999913
782	miR-6889-3p	3.12893	-2.01697	1.60323	-1.25806	0.208368	0.999913
783	miR-656-3p	32.9691	1.28669	1.02283	1.25796	0.208405	0.999913
784	p-miR-135	106.567	-0.29845	0.237324	-1.25756	0.208549	0.999913
785	RNU2-29P	17.9344	0.614175	0.48849	1.25729	0.208647	0.999913
786	piR_010925	1.03293	2.72749	2.1698	1.25702	0.208745	0.999913
787	miR-6773-5p	3.19819	1.53121	1.21869	1.25644	0.208955	0.999913
788	SNORD56_SNORD56_SNORD5_SNORD5	2.44581	1.34667	1.07188	1.25636	0.208985	0.999913
789	RNU5F-7P	3.80237	0.910423	0.724667	1.25633	0.208995	0.999913
790	miR-203a-3p	72.4158	0.32909	0.26207	1.25573	0.209213	0.999913
791	piR_021057	7.92012	1.01835	0.81178	1.25447	0.209672	0.999913
792	miR-23a-3p	76995.8	-0.219994	0.175378	-1.2544	0.209697	0.999913
793	p-miR-225	59.9671	0.346672	0.276382	1.25432	0.209725	0.999913
794	piR_003045	2.02263	1.92785	1.53741	1.25396	0.209858	0.999913
795	miR-3910	10.0787	-0.766385	0.611547	-1.25319	0.210136	0.999913
796	let-7g-3p	38.0268	-0.341878	0.272856	-1.25296	0.210219	0.999913
797	RNA5SP130	10.6461	0.726356	0.580162	1.25199	0.210574	0.999913
798	piR_002710	2.97274	-1.20605	0.963867	-1.25126	0.210839	0.999913
799	piR_010444	1.51852	-2.31098	1.84752	-1.25085	0.210988	0.999913
800	piR_003873	1.36531	2.35909	1.88688	1.25026	0.211204	0.999913
801	RNU2-35P	7.79837	0.777398	0.622263	1.24931	0.211553	0.999913
802	p-miR-34	2.28384	-1.64496	1.31716	-1.24887	0.211714	0.999913
803	piR_021240	1.47859	1.66898	1.3366	1.24868	0.211783	0.999913
804	miR-3154	22.6033	-0.565197	0.452769	-1.24831	0.211917	0.999913
805	miR-6757-3p	2.66888	-2.36267	1.89382	-1.24756	0.212191	0.999913
806	RNA5SP361	4.50397	-0.950983	0.762587	-1.24705	0.21238	0.999913
807	miR-6894-3p	64.4809	-0.435813	0.349495	-1.24698	0.212405	0.999913
808	piR_006239	5.77768	0.881367	0.706962	1.2467	0.212509	0.999913
809	piR_003231	17.9182	0.576651	0.462921	1.24568	0.212882	0.999913
810	miR-4523	1.23301	-2.71398	2.17894	-1.24555	0.21293	0.999913
811	piR_014667	3.57206	1.03905	0.834673	1.24486	0.213183	0.999913
812	miR-1306-5p	61.1399	-0.421421	0.338569	-1.24471	0.213237	0.999913
813	piR_017212	1.72469	1.92773	1.54951	1.24409	0.213468	0.999913
814	miR-4645-3p	43.1137	-0.449425	0.36137	-1.24367	0.213621	0.999913
815	miR-451b	14.0978	0.655394	0.527205	1.24315	0.213813	0.999913
816	miR-3617-3p	7.87872	-0.839887	0.675948	-1.24253	0.21404	0.999913
817	RNU2-23P	1.75223	1.81687	1.46279	1.24205	0.214217	0.999913
818	piR_016273	9.36719	0.752824	0.606461	1.24134	0.21448	0.999913
819	let-7c-5p	91306.7	-0.182242	0.146834	-1.24115	0.214551	0.999913
820	piR_017380	1.27435	-2.54077	2.04825	-1.24046	0.214806	0.999913
821	miR-2115-5p	10.3937	0.719904	0.580505	1.24013	0.214926	0.999913
822	miR-33b-3p	19.132	-0.534659	0.431354	-1.23949	0.215164	0.999913
823	piR_015913	0.982149	-2.93246	2.36612	-1.23935	0.215214	0.999913
824	piR_001104	14.9688	-0.624833	0.504232	-1.23918	0.21528	0.999913
825	RNU2-64P	2.25845	1.53851	1.24259	1.23815	0.215659	0.999913
826	miR-212-3p	364.037	-0.455641	0.368444	-1.23666	0.216213	0.999913
827	miR-548as-5p	1.9989	-1.9711	1.59397	-1.2366	0.216237	0.999913
828	miR-142-3p	3829.65	0.455714	0.368579	1.23641	0.216307	0.999913
829	piR_010626	1.13281	1.88584	1.52587	1.23592	0.21649	0.999913
830	RNU6-31P	4.80646	1.49372	1.20869	1.23582	0.216525	0.999913
831	p-miR-141-1__p-miR-141-2	12.6005	0.57081	0.461967	1.23561	0.216604	0.999913
832	RNU6-225P	1.81424	-1.91944	1.55447	-1.23479	0.216908	0.999913
833	piR_007899	1.11388	2.94108	2.38213	1.23464	0.216963	0.999913
834	miR-194-3p	43.2599	0.379612	0.30755	1.23431	0.217088	0.999913
835	miR-873-3p	8.22359	-0.754924	0.612522	-1.23248	0.217768	0.999913
836	miR-2115-3p	6.77181	0.898266	0.729609	1.23116	0.218263	0.999913
837	piR_013301	25.5962	-0.456803	0.371039	-1.23114	0.218269	0.999913
838	p-miR-300	1.74108	1.63182	1.32588	1.23074	0.218419	0.999913
839	piR_007359	1.21357	2.49762	2.02988	1.23043	0.218536	0.999913
840	piR_019607	2.38185	1.68871	1.3726	1.2303	0.218586	0.999913
841	miR-221-3p	90416.1	-0.148535	0.120755	-1.23005	0.218678	0.999913
842	piR_008174	1.64402	1.61199	1.31157	1.22905	0.219051	0.999913
843	piR_009044	3.38945	-1.02946	0.837627	-1.22902	0.219063	0.999913
844	piR_016866	11.9658	0.930577	0.757231	1.22892	0.219102	0.999913
845	miR-8057	22.3948	0.473858	0.38569	1.2286	0.219223	0.999913
846	piR_009362	2.89386	-1.27722	1.03973	-1.22841	0.219293	0.999913
847	miR-3177-5p	1.23679	-2.3628	1.92414	-1.22798	0.219456	0.999913
848	miR-624-5p	16.6445	0.582939	0.474797	1.22776	0.219536	0.999913
849	piR_008252	15.9289	0.5538	0.451475	1.22665	0.219956	0.999913
850	miR-4487	1.31262	1.65888	1.35239	1.22663	0.219961	0.999913
851	piR_010341	1.2458	1.53608	1.25312	1.22581	0.220271	0.999913
852	piR_021300	1.37883	-1.97072	1.60836	-1.2253	0.220462	0.999913
853	miR-4745-5p	4.14618	0.922583	0.752988	1.22523	0.220488	0.999913
854	RNA5SP509	2.58752	-1.54545	1.26135	-1.22523	0.220489	0.999913
855	miR-34a-5p	3727.68	-0.179895	0.146863	-1.22492	0.220607	0.999913
856	RNU2-48P	1.63551	1.37476	1.12316	1.22401	0.220948	0.999913
857	p-miR-144	1.96995	1.8955	1.55064	1.2224	0.221556	0.999913
858	miR-4417	10.038	0.870321	0.71242	1.22164	0.221844	0.999913
859	piR_011532	6.06218	0.992849	0.813048	1.22114	0.222032	0.999913
860	piR_016450	1.02211	2.0525	1.68124	1.22082	0.222153	0.999913
861	p-miR-40	1.14565	2.80862	2.30568	1.21813	0.223175	0.999913
862	miR-6810-3p	5.02166	0.968592	0.795319	1.21787	0.223275	0.999913
863	RNU6-1233P	2.22625	-1.60494	1.31808	-1.21763	0.223364	0.999913
864	RNU5D-1	14.5759	0.811428	0.666611	1.21724	0.223511	0.999913
865	piR_018983	1.43303	1.70534	1.40418	1.21448	0.224565	0.999913
866	piR_010360	2.87712	1.51215	1.24589	1.21371	0.224858	0.999913
867	miR-3148	6.82297	0.912361	0.752081	1.21311	0.225086	0.999913
868	piR_014123	10.1157	-3.29083	2.71326	-1.21287	0.225178	0.999913
869	piR_011635	2.45952	1.14431	0.943652	1.21264	0.225267	0.999913
870	piR_015476	4.57499	1.08857	0.897775	1.21252	0.225313	0.999913
871	piR_011901	16.5962	0.544007	0.449012	1.21156	0.225679	0.999913
872	piR_007051	2.24933	-1.16395	0.960756	-1.21149	0.225707	0.999913
873	miR-224-3p	129.459	-0.293787	0.242521	-1.21139	0.225747	0.999913
874	miR-1185-2-3p	4.24725	-1.26281	1.04247	-1.21137	0.225753	0.999913
875	miR-222-3p	104134	-0.194263	0.160885	-1.20747	0.227251	0.999913
876	piR_017534	1.38393	1.40995	1.16804	1.20711	0.227389	0.999913
877	miR-6789-5p	1.35477	1.79695	1.48913	1.20671	0.227544	0.999913
878	piR_022437	79.1724	0.341057	0.28268	1.20651	0.22762	0.999913
879	piR_011872	8.57224	0.770685	0.638785	1.20649	0.22763	0.999913
880	p-miR-49	3.78659	-1.60187	1.32819	-1.20606	0.227795	0.999913
881	piR_000150	2.66324	-1.50577	1.24898	-1.2056	0.227971	0.999913
882	piR_017825	1.35114	1.63624	1.35723	1.20557	0.227982	0.999913
883	mmu-let-7j	2.01804	-1.52532	1.26536	-1.20545	0.228031	0.999913
884	piR_011500	1.44494	-1.55583	1.29084	-1.20528	0.228096	0.999913
885	miR-4421	5.50589	1.10108	0.913784	1.20496	0.228218	0.999913
886	miR-487a-5p	40.2992	-0.439025	0.364896	-1.20315	0.228917	0.999913
887	piR_019632	28.9341	0.485587	0.40382	1.20248	0.229176	0.999913
888	piR_019324	118.248	0.42127	0.350549	1.20174	0.229463	0.999913
889	miR-6886-3p	3.28131	-1.11783	0.930331	-1.20154	0.229543	0.999913
890	miR-607	1.14292	2.1243	1.76799	1.20153	0.229544	0.999913
891	piR_014225	1.08014	2.64514	2.20148	1.20153	0.229546	0.999913
892	piR_000035	1.23448	-2.0519	1.70845	-1.20103	0.22974	0.999913
893	miR-193b-3p	1013.49	-0.214196	0.178354	-1.20096	0.229767	0.999913
894	RNU6-1315P	1.75549	2.07479	1.72966	1.19953	0.23032	0.999913
895	piR_013797	7.90099	-0.85417	0.712558	-1.19874	0.23063	0.999913
896	piR_018838	1.3772	1.84782	1.54174	1.19853	0.230711	0.999913
897	piR_007719	2.55644	1.13835	0.949898	1.19839	0.230763	0.999913
898	miR-4804-5p	4.68981	-1.11928	0.934069	-1.19829	0.230804	0.999913
899	piR_013998	1.02823	2.77965	2.32059	1.19782	0.230987	0.999913
900	miR-1276	7.04922	0.881652	0.736161	1.19764	0.231059	0.999913
901	piR_017221	3.09469	-1.04578	0.873561	-1.19714	0.23125	0.999913
902	piR_017470	1.30764	1.76885	1.47764	1.19708	0.231275	0.999913
903	piR_010738	15.4506	0.574684	0.48045	1.19614	0.231643	0.999913
904	piR_001272	3.10163	-0.963726	0.8059	-1.19584	0.231759	0.999913
905	miR-5008-3p	1.56852	-2.18743	1.82967	-1.19553	0.23188	0.999913
906	piR_015988	1.87745	1.90844	1.59673	1.19522	0.232003	0.999913
907	ACA64_ACA64	3.78015	-1.06493	0.891183	-1.19496	0.232101	0.999913
908	miR-4754	3.27646	1.19631	1.00141	1.19463	0.232231	0.999913
909	p-miR-211	1.99001	-2.32079	1.94637	-1.19237	0.233117	0.999913
910	piR_018484	1.27853	-2.4609	2.0641	-1.19224	0.233168	0.999913
911	piR_003789	3.19308	-1.28809	1.0805	-1.19212	0.233213	0.999913
912	piR_017258	0.973008	-1.7425	1.46228	-1.19163	0.233406	0.999913
913	RNU6-319P	10.8864	0.607034	0.509744	1.19086	0.233709	0.999913
914	p-miR-6	97.3671	0.301305	0.253073	1.19058	0.233817	0.999913
915	piR_023279	2.0845	-1.38167	1.16054	-1.19054	0.233834	0.999913
916	piR_007489	3.29749	1.45361	1.221	1.1905	0.233848	0.999913
917	miR-876-3p	2.22445	1.51226	1.27042	1.19037	0.233903	0.999913
918	miR-6504-3p	1.4266	2.30556	1.93689	1.19034	0.233912	0.999913
919	piR_009646	1.49533	1.77962	1.49646	1.18922	0.234352	0.999913
920	piR_001124	1.2809	-1.81683	1.52852	-1.18862	0.23459	0.999913
921	miR-6866-3p	9.82126	-0.703433	0.592053	-1.18813	0.234784	0.999913
922	SNORA74B	56.5976	-0.369525	0.311027	-1.18808	0.234802	0.999913
923	piR_020096	3.00474	1.44281	1.21473	1.18776	0.234927	0.999913
924	miR-3161	1.9417	-1.59096	1.33958	-1.18765	0.23497	0.999913
925	piR_013067	1.26373	2.32033	1.95384	1.18757	0.235001	0.999913
926	piR_022102	4.3006	-1.24666	1.05048	-1.18675	0.235327	0.999913
927	piR_017405	1.55231	1.72301	1.45304	1.1858	0.235702	0.999913
928	RNA5SP344	1.19368	2.07727	1.75246	1.18535	0.235881	0.999913
929	SNORD71	3594.72	0.243532	0.205645	1.18423	0.23632	0.999913
930	miR-3617-5p	50.5994	0.260418	0.220218	1.18255	0.236989	0.999913
931	piR_016585	1.12254	2.09794	1.77428	1.18242	0.237039	0.999913
932	miR-449b-3p	17.6384	-1.69549	1.43524	-1.18133	0.237472	0.999913
933	piR_013569	64.9364	-0.427466	0.361872	-1.18127	0.237497	0.999913
934	piR_023164	1.49573	-2.02505	1.71446	-1.18116	0.237539	0.999913
935	piR_008216	11.8604	1.2256	1.03827	1.18043	0.23783	0.999913
936	RNA5SP372	4.65	-0.800562	0.678718	-1.17952	0.238191	0.999913
937	piR_014255	2.25405	1.51535	1.28641	1.17797	0.238809	0.999913
938	piR_012901	2.51582	-1.40699	1.19487	-1.17753	0.238985	0.999913
939	miR-183-3p	10.5622	0.710457	0.6035	1.17723	0.239104	0.999913
940	piR_007441	1.03553	2.26913	1.92826	1.17678	0.239285	0.999913
941	piR_003711	1.69587	2.1794	1.85207	1.17674	0.239299	0.999913
942	miR-381-3p	4452.93	-0.250567	0.212944	-1.17668	0.239323	0.999913
943	miR-888-5p	4.02325	-1.24277	1.05635	-1.17647	0.239406	0.999913
944	miR-92a-1-5p	334.241	-0.403425	0.342936	-1.17639	0.239441	0.999913
945	miR-3118	8.56261	1.16096	0.987098	1.17614	0.23954	0.999913
946	piR_006216	2.72442	-1.72102	1.46329	-1.17613	0.239544	0.999913
947	SNORD33_SNORD33	1.24534	1.71328	1.45731	1.17564	0.239737	0.999913
948	miR-1287-5p	443.058	-0.213818	0.181919	-1.17535	0.239854	0.999913
949	RNA5SP102	2.42366	1.37648	1.1714	1.17507	0.239967	0.999913
950	piR_012620	1.25906	2.13488	1.81689	1.17502	0.239987	0.999913
951	piR_008906	1.51476	-1.81238	1.54359	-1.17413	0.240343	0.999913
952	piR_018418	1.36167	-1.62708	1.3858	-1.17411	0.240353	0.999913
953	piR_000903	1.28174	1.58169	1.34719	1.17406	0.24037	0.999913
954	piR_006145	1.51214	1.58531	1.35063	1.17376	0.240493	0.999913
955	RNU6-65P	3.73501	0.989999	0.843829	1.17322	0.240706	0.999913
956	miR-6785-5p	4.31817	-0.854686	0.728797	-1.17274	0.240902	0.999913
957	piR_021381	1.18248	-2.64977	2.26078	-1.17206	0.241173	0.999913
958	piR_019825	585.917	-0.346526	0.295731	-1.17176	0.241293	0.999913
959	gga-let-7d	8.14443	-0.916148	0.781893	-1.17171	0.241315	0.999913
960	piR_018747	20.8119	0.634345	0.541457	1.17155	0.241377	0.999913
961	SNORD57	1912.87	-0.178495	0.152415	-1.17111	0.241553	0.999913
962	RNA5SP445	7.2849	0.81788	0.69892	1.17021	0.241918	0.999913
963	miR-4723-5p	4.63348	-1.0316	0.881895	-1.16976	0.242098	0.999913
964	piR_016677	245.05	-0.323897	0.276982	-1.16938	0.242251	0.999913
965	RNA5SP149	2.16699	1.42647	1.22009	1.16915	0.242344	0.999913
966	piR_013606	1.47146	1.99859	1.70997	1.16878	0.24249	0.999913
967	miR-6786-5p	4.44857	-1.63169	1.39632	-1.16857	0.242578	0.999913
968	piR_007971	4.89573	0.785147	0.673047	1.16656	0.24339	0.999913
969	piR_015037	1.3509	1.88598	1.61676	1.16652	0.243405	0.999913
970	piR_007382	16.6232	-0.713497	0.61166	-1.16649	0.243415	0.999913
971	piR_017246	1.37646	-1.9612	1.68171	-1.1662	0.243535	0.999913
972	piR_014440	2.36959	-1.64458	1.41199	-1.16473	0.244129	0.999913
973	piR_011744	1.20547	-2.19403	1.8878	-1.16222	0.245148	0.999913
974	miR-6822-5p	1.47297	2.11972	1.82405	1.1621	0.245197	0.999913
975	piR_013845	1.44457	1.74007	1.4987	1.16105	0.245621	0.999913
976	miR-6721-5p	8.83722	0.720426	0.621171	1.15979	0.246136	0.999913
977	SNORA5C	24.1293	-0.480556	0.414729	-1.15872	0.246569	0.999913
978	piR_014587	4.0105	-1.33246	1.15093	-1.15772	0.246978	0.999913
979	piR_022017	146.032	0.235279	0.203375	1.15688	0.247323	0.999913
980	piR_003833	2.08861	-1.71762	1.48645	-1.15552	0.247877	0.999913
981	RNU6-801P	4.22949	0.829703	0.718496	1.15478	0.248182	0.999913
982	piR_011883	1.30632	2.00226	1.73473	1.15422	0.24841	0.999913
983	piR_005276	1.21509	2.11804	1.83588	1.15369	0.248626	0.999913
984	miR-548ba	13.6714	0.92319	0.800281	1.15358	0.248672	0.999913
985	RNA5SP283_RNA5SP28	141.438	0.290723	0.252051	1.15343	0.248733	0.999913
986	RNU6-1234P	2.02969	1.50224	1.30244	1.1534	0.248744	0.999913
987	piR_003343	10.4412	-0.564059	0.489149	-1.15314	0.248852	0.999913
988	miR-6855-3p	12.2843	-0.654674	0.568578	-1.15142	0.249558	0.999913
989	piR_001799	4.96152	-0.911316	0.791754	-1.15101	0.249729	0.999913
990	RNU6-581P	1.46526	-1.52164	1.32231	-1.15074	0.249837	0.999913
991	piR_009898	3.20326	1.32261	1.14986	1.15023	0.250049	0.999913
992	RNU6-642P	2.88851	-1.36809	1.18975	-1.1499	0.250185	0.999913
993	miR-4466	21.1029	0.490059	0.426234	1.14974	0.25025	0.999913
994	piR_000222	3.23075	1.15964	1.00926	1.149	0.250554	0.999913
995	miR-101-3p	36123.5	0.501507	0.436511	1.1489	0.250597	0.999913
996	piR_008728	8.40823	-1.30002	1.13168	-1.14876	0.250656	0.999913
997	piR_009260	3.06836	-1.67538	1.45854	-1.14867	0.250694	0.999913
998	SNORD115-40	7.02933	0.969218	0.843888	1.14851	0.250756	0.999913
999	RNU1-140P	7.66178	0.942495	0.820996	1.14799	0.250972	0.999913
1000	piR_008562	3.78524	1.15714	1.00855	1.14733	0.251246	0.999913
1001	piR_008683	2.09994	-1.98149	1.72725	-1.1472	0.2513	0.999913
1002	piR_016190	2.43565	1.13824	0.992479	1.14686	0.251437	0.999913
1003	miR-650	10.6578	-1.11704	0.974168	-1.14666	0.251521	0.999913
1004	piR_007019	3.83112	1.0656	0.930083	1.1457	0.251917	0.999913
1005	miR-8071	3.23019	-1.6185	1.41276	-1.14563	0.251946	0.999913
1006	piR_016927	2.3652	1.97168	1.72169	1.1452	0.252126	0.999913
1007	RNU6-1197P	1.16214	2.19196	1.91414	1.14514	0.25215	0.999913
1008	p-miR-331	1.28926	1.94812	1.70126	1.1451	0.252166	0.999913
1009	miR-4449	52.4129	0.392485	0.34279	1.14497	0.252221	0.999913
1010	miR-3911	2.62653	1.52089	1.32832	1.14497	0.252221	0.999913
1011	RNA5SP307	2.51358	1.25662	1.09756	1.14492	0.252244	0.999913
1012	RNU7-183P	1.58372	1.3096	1.14405	1.14471	0.252331	0.999913
1013	RNU2-30P	41.2958	0.360931	0.315439	1.14422	0.252532	0.999913
1014	RNA5SP22_RNA5SP221	12.3078	-0.585625	0.512219	-1.14331	0.25291	0.999913
1015	piR_015682	1.06931	-1.97963	1.73196	-1.143	0.253039	0.999913
1016	miR-7844-5p	1.74747	-1.8769	1.6433	-1.14215	0.253392	0.999913
1017	miR-7113-3p	1.24947	1.63836	1.43472	1.14193	0.253483	0.999913
1018	piR_001795	1.07399	1.99771	1.75008	1.1415	0.253662	0.999913
1019	SNORD94_SNORD9	1184.9	0.195256	0.171094	1.14122	0.253777	0.999913
1020	piR_023244	32.3283	0.512607	0.449187	1.14119	0.253792	0.999913
1021	miR-7846-3p	3.18745	-1.36119	1.19303	-1.14095	0.25389	0.999913
1022	miR-30b-5p	18053.3	-0.334357	0.293106	-1.14074	0.25398	0.999913
1023	piR_010073	2.07274	1.21535	1.06554	1.1406	0.254038	0.999913
1024	piR_010526	4.03337	1.24264	1.08966	1.14039	0.254123	0.999913
1025	RNU2-20P	16.0619	0.579135	0.508169	1.13965	0.254432	0.999913
1026	RNU6-595P	1.53561	1.9589	1.71894	1.1396	0.254454	0.999913
1027	RNU2-71P	1.95069	1.38999	1.22021	1.13914	0.254646	0.999913
1028	piR_008565	27.2664	-0.352271	0.309254	-1.1391	0.254662	0.999913
1029	RNU6-373P	8.04691	0.564488	0.495627	1.13894	0.254729	0.999913
1030	RNU1-43P	2.46428	-1.37024	1.20389	-1.13818	0.255046	0.999913
1031	miR-3195	5934.63	-0.222509	0.195514	-1.13807	0.255091	0.999913
1032	miR-654-5p	148.107	-0.363587	0.319811	-1.13688	0.255587	0.999913
1033	piR_003766	2.0403	1.60685	1.41375	1.13659	0.255711	0.999913
1034	piR_018286	1.71466	1.77612	1.56291	1.13642	0.255781	0.999913
1035	piR_003678	20.297	0.560069	0.493258	1.13545	0.256188	0.999913
1036	piR_020306	1.76156	1.19949	1.0574	1.13437	0.25664	0.999913
1037	RNA5SP111	1.95618	1.26916	1.11907	1.13412	0.256745	0.999913
1038	RNU7-130P	2.10635	-1.38579	1.22521	-1.13107	0.258027	0.999913
1039	piR_018811	3.01156	1.37618	1.21712	1.13069	0.258185	0.999913
1040	RNU6-877P	1.09181	-1.8875	1.6697	-1.13044	0.258291	0.999913
1041	piR_016984	61.2904	0.407956	0.360998	1.13008	0.258442	0.999913
1042	piR_020614	1.72061	-1.73387	1.53579	-1.12898	0.258907	0.999913
1043	SNORD116-1_SNORD116-14	134.671	0.188886	0.167676	1.12649	0.259958	0.999913
1044	piR_009375	1.20818	1.87956	1.66967	1.12571	0.26029	0.999913
1045	piR_018735	42.8203	0.427145	0.379514	1.1255	0.260376	0.999913
1046	piR_018904	5.35125	0.759924	0.675371	1.1252	0.260506	0.999913
1047	miR-1224-3p	3.74884	-1.01244	0.901207	-1.12342	0.261259	0.999913
1048	piR_001946	1.13192	2.03656	1.81326	1.12315	0.261374	0.999913
1049	piR_007784	1.54696	-1.91732	1.70724	-1.12305	0.261416	0.999913
1050	RNU6-1054P	1.57002	-1.66314	1.48127	-1.12278	0.261532	0.999913
1051	miR-5699-5p	13.1261	-0.479065	0.426698	-1.12273	0.261554	0.999913
1052	piR_014051	3.64741	-1.33258	1.18707	-1.12259	0.261614	0.999913
1053	piR_003782	7.78266	0.826827	0.73678	1.12222	0.26177	0.999913
1054	miR-7156-5p	5.18942	0.817094	0.7287	1.1213	0.262159	0.999913
1055	RNA5SP62	18.3334	0.45049	0.401791	1.1212	0.262201	0.999913
1056	miR-4687-5p	4.73752	-0.814801	0.726821	-1.12105	0.262268	0.999913
1057	piR_011371	1.19413	-2.02363	1.80521	-1.12099	0.262291	0.999913
1058	piR_020498	49.1451	-0.441079	0.393526	-1.12084	0.262356	0.999913
1059	miR-3928-3p	88.2839	0.268754	0.239814	1.12068	0.262425	0.999913
1060	RNU6-567P	1.29422	2.03492	1.81589	1.12061	0.262452	0.999913
1061	miR-502-3p	586.323	-0.148774	0.132769	-1.12054	0.262482	0.999913
1062	piR_009471	1.06902	-1.75828	1.5693	-1.12042	0.262534	0.999913
1063	SNORD43	3608.61	0.238591	0.213182	1.11919	0.26306	0.999913
1064	miR-129-5p	311.559	-0.29922	0.26737	-1.11912	0.263088	0.999913
1065	piR_005019	1993.76	-0.191103	0.170911	-1.11814	0.263505	0.999913
1066	piR_014643	2.67375	1.30342	1.16625	1.11761	0.263733	0.999913
1067	RNU5A-2P	4.33057	-1.01398	0.907878	-1.11687	0.264049	0.999913
1068	piR_020855	1.65585	1.24706	1.11675	1.11668	0.264131	0.999913
1069	RNU2-24P	327.935	0.222888	0.199618	1.11657	0.264176	0.999913
1070	piR_019179	75.8458	0.382263	0.342594	1.11579	0.264512	0.999913
1071	miR-4669	2.17766	-1.33516	1.19662	-1.11578	0.264516	0.999913
1072	RNU4-51P	1.65219	1.50499	1.34899	1.11564	0.264578	0.999913
1073	piR_010610	2.75955	-1.26663	1.13546	-1.11552	0.264628	0.999913
1074	piR_014057	2.55191	1.47234	1.32023	1.11522	0.264757	0.999913
1075	RNU6-1338P	2.373	1.10548	0.992505	1.11383	0.265352	0.999913
1076	RNU6-723P	2.29829	1.33104	1.19535	1.11351	0.265488	0.999913
1077	piR_015191	8.52234	-0.62749	0.563947	-1.11267	0.265848	0.999913
1078	piR_016796	49.6323	0.327305	0.29421	1.11249	0.265928	0.999913
1079	RNU6-909P	1.7294	-1.65208	1.48531	-1.11228	0.266019	0.999913
1080	miR-1277-3p	12.2337	0.893549	0.803963	1.11143	0.266383	0.999913
1081	miR-150-5p	35867.8	-0.241952	0.217794	-1.11092	0.266603	0.999913
1082	piR_017810	1.27476	-2.01483	1.81425	-1.11056	0.26676	0.999913
1083	RNA5SP331	1.25846	-1.7916	1.61355	-1.11034	0.266851	0.999913
1084	miR-1291	536.164	-0.159385	0.143628	-1.10971	0.267123	0.999913
1085	piR_006526	1.18432	-2.21344	1.99619	-1.10883	0.267502	0.999913
1086	piR_004175	1.46191	-1.55502	1.40341	-1.10803	0.267848	0.999913
1087	miR-5698	12.4117	-0.81669	0.737802	-1.10692	0.268327	0.999913
1088	miR-4268	2.60615	-1.19768	1.08208	-1.10683	0.268367	0.999913
1089	piR_011181	26.6891	-0.577573	0.522246	-1.10594	0.268752	0.999913
1090	RNU6-1204P	2.18036	-1.41646	1.28118	-1.10559	0.268903	0.999913
1091	piR_019368	40.2162	0.367118	0.332093	1.10547	0.268957	0.999913
1092	piR_000796	612.839	-0.31801	0.287709	-1.10532	0.269022	0.999913
1093	let-7b-3p	4712.77	-0.188894	0.17093	-1.10509	0.269119	0.999913
1094	piR_013752	1.80813	-1.52553	1.38096	-1.10469	0.269293	0.999913
1095	miR-7703	3.08807	-1.37868	1.24812	-1.10461	0.269331	0.999913
1096	RNA5SP190	2.68452	-1.14477	1.03694	-1.10399	0.269598	0.999913
1097	miR-4485-3p	972.92	-0.280739	0.254296	-1.10399	0.269599	0.999913
1098	piR_006740	1.17369	-1.37892	1.25075	-1.10248	0.270255	0.999913
1099	RNU6-627P	1.73707	-1.51066	1.37035	-1.10239	0.270293	0.999913
1100	piR_002580	0.993853	2.38772	2.16598	1.10238	0.270298	0.999913
1101	p-miR-277	5.04374	0.821409	0.74609	1.10095	0.270918	0.999913
1102	miR-548f-5p	17.6406	0.599657	0.544942	1.10041	0.271155	0.999913
1103	RNU6-903P	2.77956	1.17484	1.06835	1.09968	0.271471	0.999913
1104	miR-6850-5p	2.28112	-1.21871	1.10831	-1.09961	0.271503	0.999913
1105	piR_017183	13.5793	0.707404	0.643383	1.09951	0.271547	0.999913
1106	piR_001840	4.56869	0.794993	0.723379	1.099	0.271768	0.999913
1107	piR_004644	1.29743	1.6923	1.54001	1.09889	0.271816	0.999913
1108	piR_008624	508.266	0.272295	0.247802	1.09884	0.271839	0.999913
1109	piR_004921	3.64129	-1.17723	1.07166	-1.09851	0.27198	0.999913
1110	RNU6-1187P	21.8674	0.527816	0.480491	1.09849	0.271989	0.999913
1111	miR-3925-3p	2.55209	-1.70861	1.55574	-1.09826	0.272091	0.999913
1112	miR-934	29.9499	0.462535	0.421485	1.09739	0.27247	0.999913
1113	RNU2-52P	34.7693	0.559063	0.509484	1.09731	0.272504	0.999913
1114	miR-1178-3p	1.55722	-1.7408	1.58667	-1.09714	0.272581	0.999913
1115	RNU1-149P	2.47369	1.06707	0.973309	1.09633	0.272934	0.999913
1116	SNORA13	50.8555	-0.35501	0.324153	-1.09519	0.273432	0.999913
1117	miR-6767-5p	2.70826	-1.21462	1.10974	-1.09451	0.273731	0.999913
1118	let-7c-3p	108.041	-0.249414	0.227899	-1.09441	0.273776	0.999913
1119	RNU4-47P	2.06519	1.1916	1.08891	1.09431	0.27382	0.999913
1120	piR_005867	3.53429	0.845603	0.773191	1.09365	0.274107	0.999913
1121	piR_022663	4.12006	-1.39993	1.28176	-1.09219	0.27475	0.999913
1122	miR-3652	5.02118	0.900689	0.824978	1.09177	0.274933	0.999913
1123	piR_009623	1.641	2.15961	1.97848	1.09155	0.27503	0.999913
1124	piR_007819	6.39287	0.830033	0.760746	1.09108	0.275239	0.999913
1125	RNU6-1084P	1.95789	1.7086	1.56605	1.09102	0.275263	0.999913
1126	piR_010570	1.15644	-1.63248	1.4969	-1.09057	0.275461	0.999913
1127	piR_017899	24.304	-0.373554	0.342658	-1.09016	0.275641	0.999913
1128	p-miR-288	1.53722	-1.59887	1.46704	-1.08986	0.275775	0.999913
1129	miR-590-3p	55.8302	0.735787	0.675202	1.08973	0.275833	0.999913
1130	RNA5SP286	15.6384	-0.463272	0.425152	-1.08966	0.275862	0.999913
1131	piR_009986	1.94368	1.30636	1.20019	1.08846	0.276391	0.999913
1132	piR_002926	2.42052	-1.14168	1.04931	-1.08803	0.276583	0.999913
1133	piR_012567	13.1469	-0.418761	0.385145	-1.08728	0.276912	0.999913
1134	piR_017085	8.99995	-0.546898	0.503334	-1.08655	0.277235	0.999913
1135	miR-4451	1.08039	2.40931	2.21805	1.08623	0.277378	0.999913
1136	RNU4-77P	1.56078	1.9823	1.8255	1.0859	0.277525	0.999913
1137	RNU2-49P	15.0092	0.684198	0.630193	1.0857	0.277613	0.999913
1138	RNU1-114P	1.21264	1.77838	1.64022	1.08423	0.278262	0.999913
1139	piR_019949	1502.69	-0.425146	0.392197	-1.08401	0.27836	0.999913
1140	piR_020712	1.45129	2.09369	1.9316	1.08391	0.278404	0.999913
1141	piR_010818	1.66784	-2.07073	1.91148	-1.08332	0.278668	0.999913
1142	piR_019438	9.29479	-0.985838	0.910201	-1.0831	0.278764	0.999913
1143	SCARNA10	176.527	-0.212821	0.196562	-1.08272	0.278933	0.999913
1144	miR-4463	10.7399	0.711698	0.65745	1.08251	0.279025	0.999913
1145	piR_019544	198.855	0.247174	0.228433	1.08204	0.279236	0.999913
1146	miR-3157-3p	19.9539	0.451688	0.417616	1.08159	0.279435	0.999913
1147	miR-4781-5p	4.39605	1.04598	0.967191	1.08146	0.279492	0.999913
1148	miR-4640-5p	3.24565	-1.29688	1.20002	-1.08072	0.279823	0.999913
1149	piR_014275	48.6267	0.352529	0.326422	1.07998	0.280151	0.999913
1150	miR-1273h-3p	102.839	-0.256506	0.237648	-1.07935	0.280431	0.999913
1151	miR-548ay-3p	5.05064	0.881029	0.816275	1.07933	0.280441	0.999913
1152	mmu-miR-2137	5.89391	-0.909422	0.842761	-1.0791	0.280544	0.999913
1153	miR-129-2-3p	4.88125	-0.992355	0.91963	-1.07908	0.280552	0.999913
1154	RNU6-257P	1.2836	1.63312	1.51362	1.07895	0.28061	0.999913
1155	miR-1234-3p	12.9314	0.533098	0.494876	1.07723	0.281376	0.999913
1156	miR-1255a	60.6709	-0.282667	0.262416	-1.07717	0.281404	0.999913
1157	p-miR-50	1.98692	1.65398	1.53695	1.07614	0.281863	0.999913
1158	piR_008305	1.39712	2.35784	2.19142	1.07594	0.281953	0.999913
1159	piR_015501	1.35252	2.10072	1.95459	1.07476	0.282481	0.999913
1160	piR_008547	7.81922	-0.754138	0.701914	-1.0744	0.282642	0.999913
1161	piR_015249	3229.76	-0.174204	0.162151	-1.07433	0.282674	0.999913
1162	piR_015232	0.983994	2.23765	2.08305	1.07422	0.282723	0.999913
1163	RNU6-153P	3.24897	0.912527	0.850017	1.07354	0.283029	0.999913
1164	miR-17-3p	179.719	-0.186862	0.174063	-1.07353	0.283032	0.999913
1165	piR_022760	1.00057	-1.67241	1.55856	-1.07305	0.283247	0.999913
1166	RNU6-889P	5.88304	0.666835	0.621554	1.07285	0.283338	0.999913
1167	SNORD96B	2.30967	1.0303	0.960486	1.07269	0.283412	0.999913
1168	piR_006063	3.50219	1.11146	1.03629	1.07255	0.283474	0.999913
1169	piR_012490	1.20701	2.22039	2.07263	1.07129	0.284039	0.999913
1170	miR-335-5p	1933.14	0.621671	0.580511	1.0709	0.284213	0.999913
1171	piR_012059	11.4193	0.518495	0.484484	1.0702	0.28453	0.999913
1172	RNU6-300P	1.04859	1.91747	1.79202	1.07001	0.284616	0.999913
1173	piR_004993	439.976	-0.289398	0.270526	-1.06976	0.284728	0.999913
1174	piR_020399	0.893724	-2.13216	1.99427	-1.06914	0.285006	0.999913
1175	piR_014939	2.54299	-1.116	1.04402	-1.06895	0.285093	0.999913
1176	miR-548h-3p__miR-548z	2.99807	1.11768	1.04595	1.06857	0.285263	0.999913
1177	miR-509-3-5p	146.229	-0.445177	0.416689	-1.06837	0.285355	0.999913
1178	piR_021289	1.7467	1.27052	1.18927	1.06832	0.285375	0.999913
1179	piR_013763	1.24329	1.93871	1.81482	1.06827	0.2854	0.999913
1180	piR_016245	5.65544	-0.793206	0.742741	-1.06794	0.285546	0.999913
1181	piR_022417	4.41786	0.82736	0.775274	1.06718	0.285889	0.999913
1182	SNORD114-15	31.6736	0.369658	0.346406	1.06712	0.285916	0.999913
1183	miR-125b-2-3p	1970.28	-0.170864	0.16025	-1.06624	0.286317	0.999913
1184	RNU6-591P	2.82022	1.03217	0.968406	1.06585	0.286493	0.999913
1185	RNU6-91P	1.19411	1.77558	1.66651	1.06545	0.286673	0.999913
1186	piR_007681	3.17649	-0.944091	0.88627	-1.06524	0.286767	0.999913
1187	miR-5708	6.64025	-0.705712	0.662525	-1.06519	0.286792	0.999913
1188	miR-6820-3p	8.25146	-0.601985	0.565167	-1.06515	0.28681	0.999913
1189	piR_019623	8.37034	0.683377	0.641864	1.06468	0.287022	0.999913
1190	SNORA64_SNORA64	1.7087	1.61322	1.51567	1.06436	0.287165	0.999913
1191	miR-3196	532.969	-0.177339	0.166662	-1.06406	0.287302	0.999913
1192	piR_013559	90.3172	0.311816	0.293067	1.06398	0.287339	0.999913
1193	piR_007525	1.98566	1.81477	1.70645	1.06348	0.287564	0.999913
1194	piR_014669	1.71377	-1.92398	1.80918	-1.06345	0.287576	0.999913
1195	miR-3131	2.58548	-1.21049	1.1387	-1.06304	0.287763	0.999913
1196	piR_002498	1.31799	-1.58881	1.49469	-1.06297	0.287797	0.999913
1197	RNU6-927P	1.85386	-1.18811	1.11795	-1.06275	0.287893	0.999913
1198	miR-3664-3p	12.2554	-0.586131	0.551774	-1.06227	0.288114	0.999913
1199	miR-185-5p	7029.29	0.164471	0.154944	1.06148	0.288471	0.999913
1200	piR_014539	7.86848	0.573928	0.540961	1.06094	0.288717	0.999913
1201	piR_021264	1.37274	2.25277	2.12582	1.05972	0.289273	0.999913
1202	SNORD114-26	180.519	-0.209977	0.198145	-1.05971	0.289275	0.999913
1203	RNA5SP403	1.1515	-1.52715	1.44242	-1.05874	0.289718	0.999913
1204	miR-1179	3.1163	0.876923	0.828297	1.05871	0.289734	0.999913
1205	piR_007341	1.62034	1.33445	1.26075	1.05846	0.289848	0.999913
1206	piR_020989	1.40228	-1.60571	1.51825	-1.05761	0.290234	0.999913
1207	piR_018298	1.18047	2.47321	2.34046	1.05672	0.290641	0.999913
1208	RNU6-1134P	1.10031	-2.51124	2.3789	-1.05563	0.291136	0.999913
1209	piR_004112	4.05371	-0.998159	0.946023	-1.05511	0.291375	0.999913
1210	miR-6860	1.81339	1.46912	1.39267	1.0549	0.291473	0.999913
1211	RNU7-141P	3.18014	0.839737	0.796593	1.05416	0.291809	0.999913
1212	piR_019884	2.49558	-0.933506	0.886593	-1.05291	0.29238	0.999913
1213	miR-345-3p	1.99252	-1.61677	1.53661	-1.05217	0.292722	0.999913
1214	miR-628-5p	249.35	0.295725	0.281165	1.05179	0.292898	0.999913
1215	piR_021861	7.25076	0.850812	0.808975	1.05172	0.29293	0.999913
1216	RNU6-61P	1.67521	1.73229	1.64724	1.05163	0.292968	0.999913
1217	piR_008899	5.76868	0.637141	0.606086	1.05124	0.293149	0.999913
1218	piR_005931	2.33912	1.32385	1.26117	1.0497	0.293855	0.999913
1219	piR_005468	1.33715	-2.00954	1.91466	-1.04955	0.293925	0.999913
1220	RNU6ATAC8P	3.2076	-1.45455	1.38623	-1.04928	0.294048	0.999913
1221	miR-5000-3p	6.28796	-0.681999	0.650196	-1.04891	0.294218	0.999913
1222	piR_022596	8.26598	0.541371	0.516146	1.04887	0.294237	0.999913
1223	piR_015912	0.872821	2.36155	2.25192	1.04868	0.294324	0.999913
1224	piR_006182	1.66532	-1.69303	1.61475	-1.04848	0.294419	0.999913
1225	piR_005996	3.43711	1.13231	1.08038	1.04806	0.294609	0.999913
1226	miR-513a-5p	2.2279	1.4484	1.38246	1.04769	0.29478	0.999913
1227	miR-190a-5p	10.5623	0.803413	0.767527	1.04676	0.295212	0.999913
1228	piR_017265	0.998959	2.7366	2.61545	1.04632	0.295413	0.999913
1229	piR_004995	2.94418	0.909951	0.869902	1.04604	0.295543	0.999913
1230	miR-19b-3p	550.042	0.425936	0.407424	1.04544	0.295822	0.999913
1231	piR_020345	5.75403	-1.03518	0.990485	-1.04513	0.295964	0.999913
1232	SNORD13P3	4.93766	0.809264	0.775536	1.04349	0.296722	0.999913
1233	miR-6797-5p	0.991964	-2.57814	2.47127	-1.04324	0.296836	0.999913
1234	RNU4ATAC10P	278.073	0.416909	0.399848	1.04267	0.297102	0.999913
1235	miR-8485	46.057	-0.326856	0.313541	-1.04247	0.297195	0.999913
1236	SNORA73B_SNORA73_SNORA73	934.2	-0.372373	0.35728	-1.04224	0.297298	0.999913
1237	piR_007181	1.21268	1.31667	1.26406	1.04162	0.297588	0.999913
1238	piR_007424	1.24168	-1.54848	1.48667	-1.04158	0.297608	0.999913
1239	p-miR-29	1.66045	1.78402	1.7132	1.04134	0.297719	0.999913
1240	miR-1296-5p	156.712	-0.192576	0.184978	-1.04107	0.297841	0.999913
1241	miR-676-3p	111.764	-0.27515	0.264345	-1.04087	0.297934	0.999913
1242	miR-6864-5p	3.07409	1.32294	1.27151	1.04044	0.298133	0.999913
1243	SNORD114-24	3.72874	-1.2032	1.15674	-1.04016	0.298264	0.999913
1244	miR-4658	3.41963	1.42045	1.36601	1.03985	0.298408	0.999913
1245	piR_011574	3.3737	1.95213	1.87764	1.03967	0.298492	0.999913
1246	RNU6-606P	1.03945	1.82816	1.75994	1.03876	0.298916	0.999913
1247	miR-6738-3p	15.5807	-0.510409	0.491523	-1.03842	0.299073	0.999913
1248	piR_015124	2.62995	1.32212	1.27329	1.03835	0.299107	0.999913
1249	SNORA57_SNORA57	114.896	0.277774	0.267516	1.03835	0.299108	0.999913
1250	piR_013313	3.22644	-1.02781	0.989965	-1.03823	0.299162	0.999913
1251	RNA5SP152	13.4225	0.456385	0.440135	1.03692	0.299773	0.999913
1252	piR_018491	1.28513	1.80966	1.74601	1.03646	0.299989	0.999913
1253	miR-139-3p	1532.08	-0.25273	0.243945	-1.03601	0.300197	0.999913
1254	SNORA14A	19.2258	-0.45382	0.438149	-1.03577	0.300311	0.999913
1255	piR_017151	1.1506	-1.95288	1.88591	-1.03551	0.300431	0.999913
1256	RNU1-52P	2.96559	1.06879	1.03271	1.03493	0.300699	0.999913
1257	miR-4640-3p	7.09006	-0.933333	0.902128	-1.03459	0.300861	0.999913
1258	p-miR-4	8.93413	0.593118	0.573342	1.03449	0.300906	0.999913
1259	piR_011244	1.00402	-1.55626	1.50456	-1.03436	0.300966	0.999913
1260	piR_003166	1.52271	1.83055	1.7709	1.03369	0.301283	0.999913
1261	miR-4656	1.1365	1.94031	1.87724	1.0336	0.301324	0.999913
1262	miR-4659b-3p	1.20346	-1.75582	1.69885	-1.03353	0.301355	0.999913
1263	SNORA21	60.0192	0.460225	0.445388	1.03331	0.301458	0.999913
1264	miR-7152-3p	1.36586	2.3	2.22764	1.03248	0.301847	0.999913
1265	RNA5SP280	4.77218	0.807222	0.782268	1.0319	0.302119	0.999913
1266	RNA5SP270	2.09567	1.21199	1.17457	1.03186	0.30214	0.999913
1267	miR-6890-5p	0.946896	-2.59128	2.5115	-1.03177	0.302182	0.999913
1268	piR_017456	2.91292	1.12294	1.08859	1.03155	0.302281	0.999913
1269	miR-4634	13.3962	-0.409142	0.396789	-1.03113	0.302479	0.999913
1270	miR-4288	1.23037	1.78884	1.73542	1.03078	0.302643	0.999913
1271	p-miR-113	3435.79	-0.247239	0.240038	-1.03	0.30301	0.999913
1272	miR-3179	15.0758	-0.455371	0.442225	-1.02973	0.303138	0.999913
1273	RNA5SP85	6.39557	0.681037	0.662266	1.02834	0.303788	0.999913
1274	piR_005588	1.00507	-1.97942	1.92541	-1.02805	0.303926	0.999913
1275	RNU1-19P	4.06133	0.828484	0.807119	1.02647	0.30467	0.999913
1276	piR_021176	1.73035	-1.59898	1.55775	-1.02647	0.30467	0.999913
1277	piR_001243	1.34141	-1.96348	1.91463	-1.02551	0.305123	0.999913
1278	miR-5585-3p	1230.82	0.157965	0.154119	1.02495	0.305387	0.999913
1279	piR_015149	64.9186	0.272119	0.265659	1.02431	0.305687	0.999913
1280	SNORD4B	112.218	-0.24666	0.240834	-1.02419	0.305745	0.999913
1281	piR_019911	4.137	0.81602	0.796988	1.02388	0.305892	0.999913
1282	piR_023314	1.26685	1.37324	1.34132	1.0238	0.305931	0.999913
1283	piR_012252	1.80574	-1.38665	1.35476	-1.02354	0.306052	0.999913
1284	miR-5191	1.08985	-1.7753	1.73452	-1.02351	0.306065	0.999913
1285	piR_015554	2.47552	0.996793	0.974025	1.02338	0.30613	0.999913
1286	miR-522-5p__miR-523-5p__miR-519c-5p__miR-519b-5p__miR-519a-5p__miR-518e-5p	66.5235	0.345489	0.3376	1.02337	0.306134	0.999913
1287	RNU1-34P	2.01297	-1.10793	1.08272	-1.02329	0.306172	0.999913
1288	RNU7-160P	2.18519	1.27598	1.24728	1.02301	0.306301	0.999913
1289	RNU6-277P	1.03746	2.26343	2.21281	1.02287	0.306367	0.999913
1290	piR_022249	3.04954	1.23591	1.20864	1.02256	0.306516	0.999913
1291	miR-4674	4.30109	-1.0298	1.00711	-1.02254	0.306527	0.999913
1292	RNA5SP476	3.51824	0.896908	0.877192	1.02248	0.306556	0.999913
1293	miR-4479	10.9508	0.494561	0.483693	1.02247	0.306559	0.999913
1294	SNORA30	2.11005	1.45384	1.42246	1.02206	0.306751	0.999913
1295	miR-6865-5p	1.26508	-2.05798	2.01506	-1.0213	0.307113	0.999913
1296	piR_021720	1.16461	2.18863	2.14304	1.02127	0.307127	0.999913
1297	RNU6-260P	2.41691	1.17385	1.14951	1.02117	0.307174	0.999913
1298	miR-6788-5p	4.42585	0.854622	0.837438	1.02052	0.307482	0.999913
1299	miR-874-5p	21.2978	-0.449086	0.440215	-1.02015	0.307656	0.999913
1300	piR_007252	2.83875	1.20249	1.17923	1.01972	0.307861	0.999913
1301	SNORD110	1083.18	-0.215687	0.211551	-1.01955	0.307943	0.999913
1302	piR_012793	17.785	0.502535	0.493061	1.01922	0.3081	0.999913
1303	RNU6-479P	2.45421	0.931676	0.914155	1.01917	0.308124	0.999913
1304	miR-6743-3p	8.24873	0.731867	0.719141	1.01769	0.308823	0.999913
1305	piR_021764	1.72688	1.35689	1.33383	1.01729	0.309015	0.999913
1306	RNU6-1064P	2.58756	1.16745	1.14767	1.01724	0.30904	0.999913
1307	piR_012684	10.9745	-0.668861	0.657684	-1.01699	0.309157	0.999913
1308	piR_015690	3.19346	0.991417	0.975677	1.01613	0.309566	0.999913
1309	piR_013674	1.13823	-2.12296	2.08931	-1.01611	0.309578	0.999913
1310	piR_014500	4.03712	1.25169	1.23214	1.01587	0.309692	0.999913
1311	miR-1468-3p	1.09923	-1.72483	1.69826	-1.01564	0.309799	0.999913
1312	RNA5-8SP7	2.95394	1.08227	1.06602	1.01525	0.309989	0.999913
1313	piR_012443	168.444	0.249409	0.245665	1.01524	0.309992	0.999913
1314	RNU1-150P	1.224	1.55374	1.53079	1.015	0.310108	0.999913
1315	SNORA7_SNORA7_SNORA79	53.1328	-0.234704	0.231245	-1.01496	0.310125	0.999913
1316	piR_011345	1.71633	1.70427	1.67955	1.01472	0.310241	0.999913
1317	SNORD123_SNORD12	2285.72	-0.124187	0.122432	-1.01434	0.310422	0.999913
1318	SNORA36B	10.8197	0.655364	0.646578	1.01359	0.310779	0.999913
1319	piR_009684	0.930832	2.8755	2.83699	1.01357	0.310787	0.999913
1320	piR_000353	3.44814	-1.07089	1.05814	-1.01205	0.311516	0.999913
1321	miR-4750-5p	6.68616	-0.901024	0.890518	-1.0118	0.311635	0.999913
1322	RNU2-43P	8.04848	0.619463	0.612731	1.01099	0.312023	0.999913
1323	piR_011961	1.9418	-1.64599	1.62853	-1.01072	0.312148	0.999913
1324	miR-4676-3p	6.61335	-0.694252	0.687004	-1.01055	0.312231	0.999913
1325	RNU6-1018P	4.10044	-0.933143	0.923455	-1.01049	0.31226	0.999913
1326	miR-106a-3p	1.99707	1.19714	1.18479	1.01043	0.312291	0.999913
1327	pma-miR-29d-3p	3.50157	-0.885221	0.876403	-1.01006	0.312465	0.999913
1328	miR-4491	11.0633	-1.00512	0.996737	-1.00841	0.313256	0.999913
1329	piR_002919	1.62459	-1.79426	1.78022	-1.00788	0.31351	0.999913
1330	miR-3197	1.46096	-1.52273	1.5114	-1.00749	0.313698	0.999913
1331	miR-99a-3p	222.051	-0.145021	0.143952	-1.00742	0.313732	0.999913
1332	piR_000215	1.63287	-1.12849	1.12022	-1.00738	0.313751	0.999913
1333	piR_013932	1.06878	-1.94302	1.92932	-1.0071	0.313886	0.999913
1334	piR_017809	2.5246	1.04784	1.04169	1.0059	0.314461	0.999913
1335	piR_022113	7.53043	1.00473	0.999244	1.0055	0.314659	0.999913
1336	miR-148a-3p	792970	-0.26942	0.268053	-1.0051	0.31485	0.999913
1337	miR-7847-3p	8.8664	0.661897	0.65873	1.00481	0.314989	0.999913
1338	miR-3129-5p	11.8003	-0.506388	0.504133	-1.00447	0.31515	0.999913
1339	miR-200c-5p	34.9777	-0.392197	0.390621	-1.00404	0.315362	0.999913
1340	piR_002355	5.00495	-0.695185	0.692441	-1.00396	0.315397	0.999913
1341	miR-92a-3p	157519	-0.203741	0.202975	-1.00377	0.315489	0.999913
1342	SNORD11B	85.6883	0.330639	0.329427	1.00368	0.315534	0.999913
1343	miR-6857-3p	8.16721	0.644909	0.642838	1.00322	0.315754	0.999913
1344	SNORA70E	1.74061	1.78356	1.7797	1.00217	0.316262	0.999913
1345	piR_003621	1.14062	-1.45151	1.44842	-1.00213	0.316279	0.999913
1346	miR-138-2-3p	4.29285	-0.779813	0.778225	-1.00204	0.316324	0.999913
1347	SNORA77_SNORA77	2.97606	1.23217	1.23007	1.0017	0.316486	0.999913
1348	RNU6-783P	14.6201	0.382648	0.382252	1.00104	0.31681	0.999913
1349	miR-541-5p	1.24003	1.99308	1.99255	1.00026	0.317183	0.999913
1350	piR_002332	6.03969	-0.704767	0.705009	-0.999658	0.317476	0.999913
1351	piR_013675	16.8832	0.405184	0.405563	0.999065	0.317763	0.999913
1352	piR_020363	5.4925	-0.696815	0.697574	-0.998912	0.317837	0.999913
1353	p-miR-109	9.3968	0.552669	0.553479	0.998536	0.318019	0.999913
1354	miR-4746-5p	27.9404	0.342854	0.343805	0.997234	0.318651	0.999913
1355	RNU1-85P	2.18615	0.930956	0.933547	0.997225	0.318655	0.999913
1356	piR_019204	1.49042	-1.76082	1.76714	-0.996422	0.319045	0.999913
1357	piR_020326	10.1476	-0.511094	0.513118	-0.996056	0.319223	0.999913
1358	piR_013073	1.17728	-1.80343	1.81072	-0.995974	0.319263	0.999913
1359	piR_020831	0.98333	2.06726	2.07571	0.995933	0.319283	0.999913
1360	miR-214-3p	6833.91	-0.159481	0.160165	-0.995728	0.319383	0.999913
1361	RNU7-87P	1.57041	1.39153	1.39751	0.995718	0.319387	0.999913
1362	p-miR-97	1.19453	-1.58309	1.59056	-0.9953	0.31959	0.999913
1363	RNU6-159P	2.37007	-1.02872	1.03392	-0.994962	0.319755	0.999913
1364	miR-6784-3p	5.66966	-0.647224	0.650673	-0.994699	0.319883	0.999913
1365	piR_003894	0.969189	2.83843	2.85361	0.994677	0.319893	0.999913
1366	piR_009388	3.04608	-0.864537	0.869386	-0.994422	0.320017	0.999913
1367	miR-3675-5p	3.65971	1.00554	1.01197	0.993648	0.320394	0.999913
1368	piR_002431	1.7801	1.66793	1.67964	0.993028	0.320696	0.999913
1369	piR_013379	1.4297	1.29507	1.30447	0.99279	0.320812	0.999913
1370	piR_008417	14.8584	-0.491522	0.495151	-0.992671	0.32087	0.999913
1371	piR_020124	4.71744	-0.721312	0.726839	-0.992397	0.321004	0.999913
1372	piR_007141	1.09258	1.85425	1.86916	0.992021	0.321187	0.999913
1373	miR-487b-5p	8.12659	-0.688912	0.694589	-0.991826	0.321283	0.999913
1374	miR-431-3p	21.2652	-0.369742	0.372933	-0.991443	0.321469	0.999913
1375	piR_022609	2.05973	1.26191	1.27321	0.991119	0.321627	0.999913
1376	piR_023369	40.0759	-0.417074	0.421225	-0.990146	0.322103	0.999913
1377	piR_021682	5.01234	0.920508	0.929761	0.990048	0.322151	0.999913
1378	miR-4641	1.33454	-1.61904	1.63581	-0.989744	0.322299	0.999913
1379	piR_002372	21.5764	0.427627	0.432254	0.989294	0.322519	0.999913
1380	piR_020388	7245.33	-0.257566	0.26045	-0.988929	0.322698	0.999913
1381	piR_009356	1.27901	-1.32935	1.34446	-0.988763	0.322779	0.999913
1382	piR_010785	13.1112	0.482922	0.488609	0.98836	0.322976	0.999913
1383	miR-518c-5p	1.39862	-2.16959	2.19686	-0.987589	0.323354	0.999913
1384	piR_013319	4.79631	-0.816099	0.82657	-0.987332	0.32348	0.999913
1385	miR-485-3p	161.676	-0.334675	0.338993	-0.987261	0.323515	0.999913
1386	miR-6842-5p	10.9956	0.519783	0.526658	0.986946	0.323669	0.999913
1387	miR-1273c	20.4401	0.464938	0.471283	0.986536	0.32387	0.999913
1388	miR-3907	2.37811	-1.61462	1.63749	-0.986034	0.324117	0.999913
1389	SNORD93	14043.8	-0.123532	0.125287	-0.985987	0.324139	0.999913
1390	miR-378a-3p	13598.2	-0.15467	0.156869	-0.985984	0.324141	0.999913
1391	piR_018416	1.03021	2.03152	2.06043	0.985968	0.324149	0.999913
1392	miR-6813-5p	2.76839	1.32037	1.33933	0.985846	0.324209	0.999913
1393	p-miR-171	1.05125	-2.02433	2.05344	-0.985823	0.32422	0.999913
1394	miR-345-5p	2124.67	-0.118439	0.120194	-0.985397	0.324429	0.999913
1395	piR_005531	9.30069	0.503853	0.511353	0.985333	0.324461	0.999913
1396	snoZ6_snoZ6	2.35552	-1.09172	1.10929	-0.984164	0.325035	0.999913
1397	miR-2682-3p	1.66925	-1.12983	1.14806	-0.984126	0.325053	0.999913
1398	piR_004057	2.03667	1.28128	1.3025	0.983707	0.32526	0.999913
1399	piR_017268	1.80022	1.2306	1.25123	0.983513	0.325355	0.999913
1400	RNU6-635P	3.01709	-0.908394	0.923745	-0.983382	0.325419	0.999913
1401	pma-miR-30a-3p	3.3495	-0.953971	0.970813	-0.982652	0.325779	0.999913
1402	piR_013083	1.34457	-1.87793	1.91389	-0.981206	0.326491	0.999913
1403	piR_009133	1.05145	-1.9486	1.98665	-0.98085	0.326667	0.999913
1404	piR_013882	5.32416	0.6504	0.66314	0.980787	0.326698	0.999913
1405	RNA5SP441	3.12787	0.91723	0.93597	0.979978	0.327097	0.999913
1406	miR-301a-3p	7.03516	1.05555	1.07721	0.979894	0.327139	0.999913
1407	piR_012016	2.14249	-1.16344	1.18736	-0.979859	0.327156	0.999913
1408	piR_011537	4.35086	0.946717	0.966187	0.979849	0.327161	0.999913
1409	piR_013458	11.5433	0.529768	0.54067	0.979837	0.327167	0.999913
1410	miR-1301-3p	1289.4	-0.219251	0.223791	-0.979715	0.327227	0.999913
1411	piR_005182	1.15572	-2.30189	2.35054	-0.979301	0.327431	0.999913
1412	piR_002245	1.12843	1.77055	1.80893	0.978782	0.327688	0.999913
1413	piR_011917	1.88381	1.03039	1.05275	0.978763	0.327697	0.999913
1414	RNU6ATAC22P	1.15994	2.35869	2.41043	0.978536	0.327809	0.999913
1415	miR-4636	29.4067	-0.419752	0.429378	-0.977581	0.328281	0.999913
1416	piR_008765	1.33617	-1.40585	1.4404	-0.976015	0.329057	0.999913
1417	RNU6-138P	1.59428	1.49882	1.53634	0.975578	0.329274	0.999913
1418	piR_011186	2.83532	1.10613	1.13441	0.975064	0.329529	0.999913
1419	RNU1-106P	2.06196	1.25489	1.28714	0.974942	0.329589	0.999913
1420	RNU7-164P	6.67229	0.639583	0.6561	0.974825	0.329647	0.999913
1421	RNU6-1296P	2.54637	0.98106	1.00659	0.974638	0.32974	0.999913
1422	RNU6-661P	1.54587	1.45362	1.49248	0.973963	0.330075	0.999913
1423	p-miR-105	40.561	0.294348	0.302782	0.972145	0.330978	0.999913
1424	piR_003759	10.3799	0.570393	0.586987	0.97173	0.331185	0.999913
1425	RNU2-15P	18.8147	0.460155	0.473862	0.971072	0.331512	0.999913
1426	SNORD15B	335.436	0.192197	0.197989	0.970745	0.331675	0.999913
1427	RNU7-121P	1.28565	1.24916	1.28762	0.970131	0.331981	0.999913
1428	miR-3194-3p	16.1693	0.421266	0.434272	0.970051	0.332021	0.999913
1429	RNU6-1095P	16.7259	0.445592	0.459477	0.96978	0.332156	0.999913
1430	miR-3917	10.219	-0.61657	0.635938	-0.969543	0.332274	0.999913
1431	piR_019752	601.57	-0.2219	0.229039	-0.96883	0.33263	0.999913
1432	piR_015683	7.64153	-0.646644	0.667566	-0.96866	0.332715	0.999913
1433	RNU6-910P	2.7017	1.27582	1.3181	0.967924	0.333083	0.999913
1434	miR-101-5p	32.582	0.378277	0.390847	0.967838	0.333125	0.999913
1435	piR_006540	14.3874	0.615635	0.636116	0.967802	0.333143	0.999913
1436	miR-6772-3p	27.6585	-0.474676	0.490639	-0.967464	0.333312	0.999913
1437	miR-7107-5p	1.54116	1.31106	1.35576	0.967026	0.333531	0.999913
1438	miR-222-5p	43.1478	-0.412581	0.426999	-0.966233	0.333927	0.999913
1439	RNA5SP515	1.33197	1.2497	1.29426	0.965571	0.334259	0.999913
1440	miR-606	5.69335	0.646767	0.670423	0.964715	0.334688	0.999913
1441	miR-675-5p	66.3213	-0.33391	0.34622	-0.964444	0.334823	0.999913
1442	SNORD101_SNORD10	2765.02	-0.237741	0.246511	-0.964422	0.334834	0.999913
1443	piR_003772	2.3049	-1.04113	1.07998	-0.964025	0.335034	0.999913
1444	RNU6-998P	4.73263	-0.643714	0.667854	-0.963855	0.335119	0.999913
1445	piR_020668	4049.38	0.274518	0.284855	0.96371	0.335191	0.999913
1446	SNORA33	5.30847	0.634562	0.658489	0.963663	0.335215	0.999913
1447	miR-942-3p	5.32513	0.632748	0.656976	0.963122	0.335486	0.999913
1448	miR-301b-3p	4.20768	-0.803326	0.834098	-0.963108	0.335493	0.999913
1449	miR-7151-5p	1.89806	1.61764	1.68013	0.962805	0.335645	0.999913
1450	RNU6-766P	1.72067	1.23261	1.28029	0.962759	0.335669	0.999913
1451	snoMe28S-Am2634_snoMe28S-Am2634	133.515	0.215365	0.223769	0.96244	0.335829	0.999913
1452	piR_004153	2656.04	-0.429212	0.446131	-0.962077	0.336011	0.999913
1453	miR-450a-2-3p	47.3126	0.30707	0.319198	0.962006	0.336047	0.999913
1454	miR-6891-5p	13.506	0.662073	0.688492	0.961628	0.336236	0.999913
1455	SNORD14A	88.8341	0.200949	0.209024	0.961368	0.336367	0.999913
1456	piR_019514	2.3072	-1.46065	1.51976	-0.961106	0.336499	0.999913
1457	RNA5SP418	2.41382	-1.20406	1.25454	-0.959769	0.337171	0.999913
1458	piR_003087	1.47558	1.26922	1.32303	0.959333	0.337391	0.999913
1459	RNU1-47P	3.29033	-0.931965	0.971608	-0.959199	0.337458	0.999913
1460	piR_011374	55.7981	0.252077	0.26286	0.958979	0.337569	0.999913
1461	piR_002069	1.33529	1.25756	1.31214	0.958407	0.337858	0.999913
1462	p-miR-227	7.35792	-0.565193	0.590144	-0.95772	0.338204	0.999913
1463	piR_012992	13.9605	-0.565116	0.590096	-0.957668	0.33823	0.999913
1464	miR-6740-5p	1.21183	-2.18398	2.2808	-0.95755	0.33829	0.999913
1465	piR_009349	1.53	-1.33542	1.3955	-0.956946	0.338594	0.999913
1466	piR_005743	4.91995	0.87261	0.91205	0.956757	0.33869	0.999913
1467	piR_000460	2.82873	-1.08063	1.12955	-0.956697	0.33872	0.999913
1468	RNA5SP399	22.9784	0.356494	0.372783	0.956305	0.338918	0.999913
1469	miR-496	2.22845	1.1335	1.18556	0.956089	0.339027	0.999913
1470	miR-873-5p	35.6324	-0.34042	0.356128	-0.955894	0.339126	0.999913
1471	RNU6-630P	10.2601	-0.529458	0.554218	-0.955324	0.339414	0.999913
1472	RNU6-836P	1.85883	-1.03316	1.08165	-0.95517	0.339492	0.999913
1473	piR_020758	1.46391	-1.33433	1.39712	-0.955055	0.33955	0.999913
1474	RNA5SP75	7.41299	0.531692	0.556998	0.954568	0.339796	0.999913
1475	let-7a-5p	1.40143e+06	-0.13988	0.146631	-0.953954	0.340107	0.999913
1476	RNA5SP53	5.27347	-0.587701	0.616085	-0.953929	0.34012	0.999913
1477	RNU6-735P	2.17739	-1.69173	1.77376	-0.95375	0.34021	0.999913
1478	p-miR-73	1.83749	1.53894	1.61358	0.953742	0.340214	0.999913
1479	piR_003862	2.14871	-1.2624	1.32437	-0.953209	0.340484	0.999913
1480	piR_006493	1.11169	-1.36591	1.43308	-0.953127	0.340526	0.999913
1481	piR_001468	1.03839	2.47631	2.59962	0.952569	0.340809	0.999913
1482	RNA5SP128	3.21063	-0.828363	0.870164	-0.951961	0.341117	0.999913
1483	miR-6818-3p	54.2639	0.261092	0.274362	0.951632	0.341284	0.999913
1484	p-miR-61	2.97093	1.06198	1.11627	0.951369	0.341417	0.999913
1485	miR-520a-5p	1.72629	1.66733	1.75257	0.951364	0.34142	0.999913
1486	piR_007202	2.4528	1.74049	1.83353	0.949253	0.342492	0.999913
1487	fru-let-7j__tni-let-7j	1.12364	-1.38596	1.46012	-0.949205	0.342516	0.999913
1488	piR_022666	1.05444	-2.07345	2.18447	-0.949177	0.34253	0.999913
1489	piR_021474	1.61205	1.80227	1.899	0.94906	0.34259	0.999913
1490	SNORD42A	199.145	0.163889	0.172756	0.948674	0.342787	0.999913
1491	RNU6-1122P	23.0476	-0.49442	0.521346	-0.948353	0.34295	0.999913
1492	piR_004674	1.92683	-1.5446	1.62954	-0.947874	0.343194	0.999913
1493	piR_002737	6.55954	-0.756387	0.798457	-0.94731	0.343481	0.999913
1494	piR_004438	24.4298	0.382813	0.404217	0.947047	0.343615	0.999913
1495	piR_010135	1.38587	-1.2684	1.33934	-0.947029	0.343624	0.999913
1496	miR-124-5p	1.72376	-1.63969	1.73191	-0.946752	0.343765	0.999913
1497	RNU6-1079P	1.08673	-1.38556	1.46385	-0.94652	0.343883	0.999913
1498	piR_003066	10.288	-1.08069	1.142	-0.946308	0.343991	0.999913
1499	piR_012277	1.2597	-2.05607	2.17292	-0.946225	0.344034	0.999913
1500	miR-7704	8511.71	-0.124544	0.131694	-0.945703	0.3443	0.999913
1501	piR_023128	1.69361	1.582	1.67314	0.94553	0.344388	0.999913
1502	miR-1288-3p	8.96276	-0.487868	0.516295	-0.94494	0.34469	0.999913
1503	miR-1226-3p	104.692	-0.282359	0.298836	-0.944861	0.34473	0.999913
1504	piR_004954	1.8602	-1.08016	1.14344	-0.944656	0.344835	0.999913
1505	piR_004648	2.10775	-1.34074	1.41944	-0.944555	0.344886	0.999913
1506	piR_001173	1.82228	1.21041	1.28216	0.944038	0.34515	0.999913
1507	miR-6851-5p	2.63474	1.27891	1.35557	0.943448	0.345452	0.999913
1508	miR-7113-5p	10.1327	-0.479247	0.50804	-0.943327	0.345514	0.999913
1509	miR-6859-3p	1.79374	-1.39612	1.48055	-0.942975	0.345694	0.999913
1510	miR-188-3p	1.56689	-1.52433	1.61672	-0.942855	0.345755	0.999913
1511	SNORD113-7	78.6076	-0.306595	0.325201	-0.942786	0.34579	0.999913
1512	RNU6-1198P	1.45269	-1.4191	1.50596	-0.942326	0.346026	0.999913
1513	RNU6-271P	0.966809	2.04575	2.17394	0.941032	0.346688	0.999913
1514	RNA5SP73	17.5483	0.348954	0.370925	0.940767	0.346824	0.999913
1515	miR-6796-5p	1.32759	-1.56177	1.66048	-0.940554	0.346934	0.999913
1516	miR-6811-5p	7.7869	-0.611664	0.650346	-0.940522	0.34695	0.999913
1517	miR-6083	2.35196	0.86021	0.914723	0.940405	0.34701	0.999913
1518	piR_009636	1.18885	-1.66867	1.77525	-0.939963	0.347237	0.999913
1519	piR_012802	1.91124	-1.04308	1.11049	-0.939291	0.347581	0.999913
1520	miR-508-3p	48.5011	-0.388851	0.414099	-0.939028	0.347717	0.999913
1521	miR-501-5p	139.072	-0.201007	0.214269	-0.938107	0.348189	0.999913
1522	piR_014003	122.026	-0.297983	0.317777	-0.937711	0.348393	0.999913
1523	piR_006980	1.34305	1.35137	1.44237	0.936909	0.348805	0.999913
1524	p-miR-95	3.94038	1.02103	1.08979	0.936905	0.348807	0.999913
1525	miR-128-1-5p	23.3502	0.352364	0.376141	0.936787	0.348868	0.999913
1526	miR-181d-3p	1.87786	1.53546	1.63995	0.936283	0.349128	0.999913
1527	RNU6-888P	11.404	0.561813	0.601014	0.934775	0.349904	0.999913
1528	p-miR-18	1.33675	1.17261	1.2549	0.934431	0.350081	0.999913
1529	piR_001773	2.32338	-1.35149	1.4475	-0.933672	0.350473	0.999913
1530	piR_008803	7.11036	0.610899	0.655245	0.932322	0.35117	0.999913
1531	miR-585-5p	9.79482	0.520316	0.558101	0.932297	0.351183	0.999913
1532	piR_023262	1.3797	-1.4042	1.50716	-0.931684	0.3515	0.999913
1533	RNU4-65P	25.3451	-0.283718	0.304577	-0.931514	0.351588	0.999913
1534	RNU6-855P	4.43217	0.738563	0.793258	0.931051	0.351827	0.999913
1535	RNU6-593P	1.02765	-1.68087	1.80553	-0.930958	0.351875	0.999913
1536	piR_022298	10.3887	0.561013	0.60267	0.930879	0.351916	0.999913
1537	miR-30c-5p	118561	-0.130005	0.139677	-0.930754	0.351981	0.999913
1538	miR-224-5p	11129.2	-0.16129	0.173357	-0.93039	0.352169	0.999913
1539	piR_017153	0.930502	1.95808	2.1047	0.93034	0.352195	0.999913
1540	piR_013622	2.63456	0.98873	1.06322	0.929941	0.352402	0.999913
1541	piR_008990	4.06034	0.950492	1.0221	0.92994	0.352402	0.999913
1542	piR_017893	2.98922	1.57034	1.68894	0.929775	0.352487	0.999913
1543	piR_016853	38.7213	0.349361	0.375813	0.929615	0.35257	0.999913
1544	RNU6-546P	1.42122	1.10588	1.18992	0.929372	0.352696	0.999913
1545	miR-548al	19.8762	-0.465947	0.501799	-0.928552	0.353121	0.999913
1546	miR-6892-3p	12.6631	-0.464046	0.500211	-0.927701	0.353562	0.999913
1547	RNU6-1062P	4.11223	0.726215	0.783232	0.927203	0.353821	0.999913
1548	piR_004331	1.89582	1.35876	1.46562	0.927092	0.353879	0.999913
1549	miR-1258	18.1747	-0.385087	0.415488	-0.92683	0.354015	0.999913
1550	miR-140-3p	38696.9	-0.14555	0.157044	-0.926807	0.354027	0.999913
1551	piR_014460	1.45195	-2.26405	2.44374	-0.926471	0.354201	0.999913
1552	RNU4-78P	80.1209	0.412025	0.444817	0.926281	0.3543	0.999913
1553	RNU6-993P	1.989	-1.02988	1.11261	-0.92564	0.354633	0.999913
1554	piR_022714	1.20964	-1.23792	1.33863	-0.92477	0.355086	0.999913
1555	RNA5SP425	2.23848	1.00981	1.09249	0.924318	0.355321	0.999913
1556	piR_009974	1.07346	2.08235	2.2533	0.924134	0.355417	0.999913
1557	RNU5F-6P	2.81952	-0.776397	0.840246	-0.924011	0.355481	0.999913
1558	RNU6-1105P	11.2712	-0.393378	0.425824	-0.923805	0.355588	0.999913
1559	p-miR-90	9.40158	-0.534268	0.578395	-0.923707	0.355639	0.999913
1560	piR_000114	158.858	-0.265	0.287098	-0.923031	0.355991	0.999913
1561	piR_004436	9.1038	-0.48841	0.529702	-0.922046	0.356504	0.999913
1562	piR_001187	1.77807	1.22866	1.33321	0.921581	0.356747	0.999913
1563	RNU6-120P	3.10609	-0.75334	0.817574	-0.921433	0.356824	0.999913
1564	piR_001963	1.01189	-1.52157	1.65187	-0.921119	0.356988	0.999913
1565	piR_009580	1.37025	1.72106	1.86968	0.920511	0.357306	0.999913
1566	p-miR-63	1.26025	-2.15124	2.337	-0.92051	0.357306	0.999913
1567	miR-1266-5p	44.6244	0.250159	0.271848	0.920219	0.357458	0.999913
1568	piR_016645	1.06719	-1.50706	1.63815	-0.919974	0.357586	0.999913
1569	piR_014626	75.6026	0.278606	0.302923	0.919726	0.357716	0.999913
1570	piR_000007	1.10856	1.34756	1.46519	0.919718	0.35772	0.999913
1571	miR-4671-5p	1.21088	-1.94393	2.11612	-0.918629	0.358289	0.999913
1572	miR-181c-3p	294.736	0.155396	0.169181	0.918519	0.358347	0.999913
1573	piR_002565	3.07516	0.729388	0.794194	0.918401	0.358409	0.999913
1574	piR_006169	1.22482	1.41746	1.54374	0.9182	0.358514	0.999913
1575	miR-31-3p	8.37277	-0.571776	0.622919	-0.917899	0.358672	0.999913
1576	RNU2-61P	1.10864	1.53181	1.66987	0.91732	0.358975	0.999913
1577	snoU2_snoU2_snoU2-30_snoU2-30	8444	-0.126626	0.138171	-0.91644	0.359436	0.999913
1578	piR_009271	4.91212	-0.62656	0.684042	-0.915966	0.359685	0.999913
1579	piR_015712	1.24495	1.12817	1.23209	0.915658	0.359847	0.999913
1580	piR_001898	2.07233	1.1682	1.2772	0.914659	0.360371	0.999913
1581	miR-718	3.36026	-0.91053	0.996027	-0.914162	0.360632	0.999913
1582	piR_009108	1.71575	1.65652	1.81244	0.913973	0.360731	0.999913
1583	miR-6736-3p	4.56675	0.937582	1.026	0.913819	0.360812	0.999913
1584	piR_003912	1.43929	1.31533	1.43999	0.913434	0.361015	0.999913
1585	piR_003074	1.38542	-1.60356	1.75592	-0.913234	0.361119	0.999913
1586	piR_013982	3.37785	1.54878	1.69597	0.913211	0.361132	0.999913
1587	SNORD116-6	13.6409	-0.44767	0.490229	-0.913186	0.361145	0.999913
1588	RNU6-99P	5.1675	0.64714	0.708936	0.912832	0.361331	0.999913
1589	piR_000315	1.22242	-1.45389	1.59331	-0.912496	0.361508	0.999913
1590	miR-4313	12.9509	-0.433373	0.475546	-0.911319	0.362128	0.999913
1591	piR_001332	3.51978	0.786132	0.862712	0.911233	0.362173	0.999913
1592	RNU6-566P	1.34171	-1.22301	1.34217	-0.911221	0.362179	0.999913
1593	piR_015614	0.938992	-1.63074	1.79001	-0.91102	0.362285	0.999913
1594	piR_001450	4.68502	0.832616	0.915282	0.909683	0.36299	0.999913
1595	SNORA45B	1017.84	-0.187209	0.205803	-0.909652	0.363006	0.999913
1596	miR-433-3p	243.387	-0.239618	0.263574	-0.909114	0.36329	0.999913
1597	miR-4690-3p	9.41507	-0.63188	0.695091	-0.909061	0.363318	0.999913
1598	SNORA28	54.2746	0.428439	0.471578	0.908521	0.363603	0.999913
1599	RNU5A-6P	4.90838	0.829721	0.913518	0.90827	0.363735	0.999913
1600	piR_019064	1.45958	-1.2486	1.3757	-0.907609	0.364085	0.999913
1601	RNU4-6P	1.12372	-1.79793	1.98213	-0.907072	0.364369	0.999913
1602	miR-205-3p	1.42032	1.97579	2.17836	0.907005	0.364404	0.999913
1603	RNU6-697P	1.00715	1.31432	1.44914	0.906969	0.364423	0.999913
1604	RNU5E-4P	9.81543	-0.504362	0.556443	-0.906404	0.364722	0.999913
1605	RNU6-552P	2.90968	-0.773206	0.853514	-0.905908	0.364984	0.999913
1606	RNU6-349P	1.45351	-1.37414	1.51746	-0.905555	0.365172	0.999913
1607	piR_015848	2.35698	-1.51125	1.66919	-0.905381	0.365264	0.999913
1608	piR_012081	1.81809	1.25244	1.38338	0.905346	0.365282	0.999913
1609	SNORA31_SNORA31_SNORA3_SNORA3	58.5387	-0.224054	0.247529	-0.905165	0.365378	0.999913
1610	piR_008352	1.39976	1.2613	1.39447	0.904503	0.365729	0.999913
1611	piR_007150	38.9241	0.380013	0.420295	0.904159	0.365911	0.999913
1612	piR_022694	2.42944	1.06189	1.17454	0.904095	0.365945	0.999913
1613	piR_014620	101544	-0.142534	0.157758	-0.903498	0.366262	0.999913
1614	miR-4666b	1.27715	1.36037	1.50668	0.90289	0.366584	0.999913
1615	miR-210-3p	8500.33	-0.161949	0.179432	-0.902565	0.366757	0.999913
1616	miR-3180-3p	6.56223	-0.610707	0.677103	-0.901941	0.367088	0.999913
1617	RNU6-401P	1.35182	-1.15483	1.28064	-0.901762	0.367183	0.999913
1618	piR_021966	3.83501	0.67618	0.749866	0.901734	0.367198	0.999913
1619	miR-122-5p	2.62493	-0.843563	0.935694	-0.901537	0.367303	0.999913
1620	RNA5-8SP3	90.4892	0.210483	0.233673	0.900757	0.367717	0.999913
1621	piR_011458	1.2177	-1.5028	1.66862	-0.900624	0.367788	0.999913
1622	miR-1278	82.0339	-0.251293	0.279026	-0.900608	0.367797	0.999913
1623	piR_006443	1.66233	1.14044	1.26646	0.900497	0.367856	0.999913
1624	piR_001984	1.66089	1.05827	1.17627	0.899689	0.368286	0.999913
1625	miR-4747-3p	1.33905	-1.9399	2.15832	-0.898798	0.36876	0.999913
1626	RNU6-1107P	4.23865	0.708721	0.788638	0.898664	0.368832	0.999913
1627	miR-6756-3p	28.9353	-0.388601	0.432718	-0.898046	0.369161	0.999913
1628	piR_021126	1.08375	2.64884	2.95041	0.897788	0.369298	0.999913
1629	piR_007377	16.452	0.351213	0.391399	0.897328	0.369544	0.999913
1630	piR_010376	1.70889	1.06058	1.18223	0.897102	0.369665	0.999913
1631	piR_009728	2.83165	-1.06213	1.18396	-0.897101	0.369665	0.999913
1632	piR_006080	1.28332	1.27571	1.42304	0.896469	0.370002	0.999913
1633	RNU2-65P	10.6355	0.44745	0.499147	0.89643	0.370023	0.999913
1634	miR-3200-5p	3.11036	-1.07782	1.20242	-0.896381	0.37005	0.999913
1635	RNU6-965P	1.73698	1.12619	1.25695	0.895968	0.37027	0.999913
1636	SNORD42	31.5158	0.24906	0.278083	0.895633	0.370449	0.999913
1637	piR_003877	1.1727	1.51082	1.68758	0.895262	0.370647	0.999913
1638	RNA5SP373	1.3777	1.11411	1.24445	0.895261	0.370647	0.999913
1639	piR_013575	3.26648	-1.00284	1.12033	-0.895128	0.370719	0.999913
1640	piR_016745	159.79	-0.341566	0.381602	-0.895086	0.370741	0.999913
1641	miR-584-5p	421.816	-0.146178	0.163364	-0.8948	0.370894	0.999913
1642	RNU6-64P	1.09807	-1.62868	1.8203	-0.894734	0.370929	0.999913
1643	miR-320e	4.7803	-0.707164	0.790643	-0.894416	0.371099	0.999913
1644	mmu-miR-6240	1.41505	-1.36968	1.53251	-0.893754	0.371453	0.999913
1645	RNA5SP67	17.205	-0.355859	0.398352	-0.893328	0.371682	0.999913
1646	RNU6-430P	1.30374	1.25018	1.39986	0.893076	0.371816	0.999913
1647	RNA5SP52_RNA5SP521_RNA5SP522	5.85564	0.551184	0.617282	0.892921	0.3719	0.999913
1648	miR-576-5p	450.094	-0.166145	0.186123	-0.892664	0.372037	0.999913
1649	miR-6838-3p	1.8286	1.63229	1.82947	0.89222	0.372275	0.999913
1650	piR_010240	1.57693	1.53683	1.72252	0.892195	0.372288	0.999913
1651	RNU7-3P	1.21918	1.22407	1.37247	0.891871	0.372462	0.999913
1652	piR_010914	1.06306	2.24051	2.51224	0.891835	0.372481	0.999913
1653	piR_019091	3.1689	-1.18391	1.32779	-0.891645	0.372583	0.999913
1654	miR-4647	7.46058	-0.742461	0.833506	-0.890768	0.373053	0.999913
1655	SNORD61	4712.67	-0.134609	0.1512	-0.890277	0.373317	0.999913
1656	piR_006206	2.07751	-3.30718	3.71598	-0.889991	0.373471	0.999913
1657	piR_019477	1.80919	-0.980892	1.10227	-0.889883	0.373529	0.999913
1658	miR-3202	7.16303	-0.610531	0.686391	-0.88948	0.373745	0.999913
1659	piR_016940	1.64561	-1.32189	1.48636	-0.889346	0.373817	0.999913
1660	miR-1225-5p	4.08419	-0.69787	0.784773	-0.889264	0.373861	0.999913
1661	p-miR-12	12.4069	0.477577	0.537082	0.889207	0.373892	0.999913
1662	RNU6-386P	2.3679	0.925026	1.04083	0.888739	0.374143	0.999913
1663	miR-1256	2.58679	-1.23362	1.38849	-0.888463	0.374292	0.999913
1664	miR-29c-5p	1992.99	-0.140703	0.15865	-0.886873	0.375147	0.999913
1665	miR-6718-5p	3.67643	0.801061	0.903308	0.886808	0.375182	0.999913
1666	RNA5SP378	4.1941	-0.660584	0.745184	-0.886472	0.375364	0.999913
1667	SNORD38_SNORD38	0.986025	1.38465	1.5632	0.885784	0.375734	0.999913
1668	RNU6-1191P	9.4179	0.433578	0.489547	0.885672	0.375794	0.999913
1669	SNORA53	44.2353	-0.276481	0.312218	-0.885538	0.375866	0.999913
1670	miR-548an	1.18658	-1.43006	1.61615	-0.884856	0.376234	0.999913
1671	piR_006681	2.24887	-1.15373	1.30454	-0.884395	0.376483	0.999913
1672	piR_001168	1102.1	-0.240109	0.271583	-0.884108	0.376638	0.999913
1673	miR-548ax	1.16976	-2.26245	2.55937	-0.883988	0.376703	0.999913
1674	piR_022583	1.49622	1.59286	1.80192	0.883979	0.376708	0.999913
1675	piR_018664	3.27545	-0.748408	0.846767	-0.883841	0.376782	0.999913
1676	piR_010202	3.65085	1.06736	1.20787	0.88367	0.376875	0.999913
1677	piR_010431	19.1428	-0.320684	0.362918	-0.883625	0.376899	0.999913
1678	RNU6-972P	2.60461	0.974025	1.10245	0.883513	0.376959	0.999913
1679	piR_013031	0.971466	2.20714	2.49924	0.883121	0.377171	0.999913
1680	piR_013456	0.976672	-2.10523	2.38387	-0.883116	0.377174	0.999913
1681	RNU6-644P	1.41156	-1.27034	1.43861	-0.883031	0.377219	0.999913
1682	piR_015089	2.55515	0.793259	0.8985	0.88287	0.377306	0.999913
1683	piR_018952	1.12637	-2.11094	2.39138	-0.88273	0.377382	0.999913
1684	RNA5SP407	2.12104	1.14716	1.29958	0.882718	0.377389	0.999913
1685	piR_015875	2.89793	0.897956	1.01754	0.882475	0.37752	0.999913
1686	miR-6882-3p	4.56401	-0.79747	0.903698	-0.882452	0.377532	0.999913
1687	miR-1909-5p	3.1145	1.04686	1.18633	0.882438	0.37754	0.999913
1688	piR_013393	45.6454	0.295367	0.334826	0.882152	0.377695	0.999913
1689	piR_008702	1.50085	-1.29336	1.46719	-0.881519	0.378037	0.999913
1690	RNA5SP226	26.5322	0.348107	0.395543	0.880072	0.37882	0.999913
1691	RNU6-426P	2.97724	0.793909	0.902737	0.879447	0.379159	0.999913
1692	RNA5SP171	4.13558	-0.625561	0.71211	-0.878461	0.379693	0.999913
1693	RNU4-83P	10.027	-0.549152	0.625396	-0.878087	0.379897	0.999913
1694	miR-6756-5p	2.03494	1.01649	1.15831	0.877569	0.380178	0.999913
1695	miR-6089	3277.54	-0.177368	0.202127	-0.877509	0.38021	0.999913
1696	piR_007336	46.1621	0.35821	0.408263	0.8774	0.380269	0.999913
1697	piR_017394	1.11141	1.71506	1.95543	0.877073	0.380447	0.999913
1698	piR_022763	1.7284	-1.03873	1.18495	-0.876602	0.380703	0.999913
1699	miR-135a-5p	509.839	0.248867	0.283922	0.876534	0.38074	0.999913
1700	piR_005187	1.47573	1.35129	1.54193	0.876358	0.380836	0.999913
1701	RNA5SP92	5.29395	0.629177	0.718096	0.876174	0.380936	0.999913
1702	RNA5SP353_RNA5SP35	17.7922	-0.392404	0.448014	-0.875875	0.381098	0.999913
1703	piR_004475	4.57847	-0.567885	0.648486	-0.87571	0.381188	0.999913
1704	piR_009305	15.2814	-0.430642	0.491994	-0.875299	0.381411	0.999913
1705	piR_022213	3.69011	1.22487	1.39978	0.875042	0.381551	0.999913
1706	piR_006475	1.29806	2.09068	2.39051	0.874576	0.381805	0.999913
1707	piR_000766	4.40354	0.639146	0.731025	0.874314	0.381947	0.999913
1708	miR-4286	149.227	-0.214981	0.245887	-0.874306	0.381951	0.999913
1709	miR-616-3p	12.3941	-0.40657	0.465214	-0.873942	0.38215	0.999913
1710	piR_007273	1.48231	-1.48172	1.69616	-0.873573	0.382351	0.999913
1711	piR_002266	1.11478	-1.36179	1.55946	-0.873248	0.382528	0.999913
1712	piR_014045	11.3542	-0.391711	0.449017	-0.872376	0.383003	0.999913
1713	mmu-miR-5126	98.0143	-0.989445	1.1347	-0.871986	0.383216	0.999913
1714	snoU109_snoU109	1.61159	-1.04744	1.20122	-0.871983	0.383218	0.999913
1715	piR_006946	1.77019	-1.65084	1.89409	-0.871576	0.38344	0.999913
1716	piR_005387	1.1592	-1.21676	1.39626	-0.871439	0.383514	0.999913
1717	miR-6849-3p	6.77184	0.906625	1.04103	0.870891	0.383814	0.999913
1718	piR_003245	1.53437	-1.10923	1.27381	-0.870802	0.383862	0.999913
1719	piR_003510	2.40926	-0.804177	0.923673	-0.87063	0.383956	0.999913
1720	piR_022874	3.45506	1.05029	1.20641	0.870596	0.383975	0.999913
1721	RNA5SP103	3.72904	0.791717	0.910173	0.869853	0.38438	0.999913
1722	miR-4745-3p	6.25104	0.780339	0.89711	0.869837	0.38439	0.999913
1723	piR_008712	1.22799	2.03668	2.34289	0.869303	0.384682	0.999913
1724	RNU5E-1_RNU5E-10P	106.179	0.194539	0.223983	0.868543	0.385097	0.999913
1725	miR-5187-3p	4.25304	-0.681713	0.785064	-0.868353	0.385201	0.999913
1726	RNU1-94P	1.7236	1.10602	1.27397	0.868174	0.385299	0.999913
1727	hsv2-miR-H10	15.2801	-0.608801	0.701328	-0.868069	0.385356	0.999913
1728	piR_019172	1.04072	1.33681	1.54184	0.867022	0.38593	0.999913
1729	miR-10b-5p	37717.1	-0.317348	0.366092	-0.866854	0.386022	0.999913
1730	miR-652-3p	3892.07	-0.171348	0.197758	-0.866453	0.386242	0.999913
1731	piR_018068	1.16431	-1.16856	1.349	-0.86624	0.386359	0.999913
1732	piR_021493	1.62917	1.70413	1.96752	0.866133	0.386417	0.999913
1733	piR_007591	3.37865	-0.7376	0.851628	-0.866106	0.386432	0.999913
1734	piR_022578	1.36819	1.63777	1.89174	0.865749	0.386628	0.999913
1735	piR_015289	1.78279	-1.21163	1.39957	-0.865714	0.386647	0.999913
1736	piR_009894	6.20246	0.602314	0.696046	0.865336	0.386854	0.999913
1737	miR-3126-3p	1.59044	1.22636	1.41795	0.864883	0.387103	0.999913
1738	miR-3135a	4.74656	-0.79055	0.914147	-0.864795	0.387151	0.999913
1739	piR_003450	1.81359	-1.35226	1.56375	-0.864757	0.387172	0.999913
1740	miR-651-5p	71.6257	0.323653	0.374366	0.864537	0.387293	0.999913
1741	miR-3183	3.67339	0.760394	0.879552	0.864525	0.3873	0.999913
1742	piR_011214	2.63914	-0.809078	0.93594	-0.864456	0.387338	0.999913
1743	piR_022114	2.83845	1.24481	1.44004	0.864426	0.387354	0.999913
1744	piR_008921	52.7499	0.236427	0.273565	0.864243	0.387454	0.999913
1745	RNA5SP326	10.7047	0.48186	0.557602	0.864164	0.387498	0.999913
1746	piR_003616	1.11899	-1.64102	1.89931	-0.864006	0.387585	0.999913
1747	miR-4687-3p	1.93081	-1.58532	1.83512	-0.863878	0.387655	0.999913
1748	RNU6-27P	1.54638	1.22116	1.41462	0.863239	0.388006	0.999913
1749	piR_014170	7.96203	0.545397	0.631861	0.86316	0.38805	0.999913
1750	piR_009628	1.88507	1.36173	1.57908	0.86236	0.388489	0.999913
1751	SNORD78	2.58583	-0.894513	1.03745	-0.862222	0.388565	0.999913
1752	piR_008515	1.27637	1.53093	1.77569	0.862158	0.388601	0.999913
1753	RNU6-218P	2.23315	-1.02306	1.18673	-0.862083	0.388642	0.999913
1754	RNA5SP110	5.00401	-0.753049	0.874034	-0.861578	0.38892	0.999913
1755	p-miR-119	4.0005	0.602102	0.698974	0.861409	0.389013	0.999913
1756	piR_012849	3.23812	0.925189	1.0743	0.861199	0.389128	0.999913
1757	miR-551a	34.9014	-0.244333	0.283737	-0.861125	0.389169	0.999913
1758	miR-127-3p	13321.6	-0.222039	0.257909	-0.860921	0.389282	0.999913
1759	SNORD14E	276.813	0.185728	0.21605	0.859655	0.389979	0.999913
1760	RNU6-565P	7.21685	0.491069	0.571602	0.85911	0.39028	0.999913
1761	miR-1297	4.4777	-0.595778	0.69355	-0.859027	0.390326	0.999913
1762	miR-3944-5p	5.69915	-0.782317	0.910854	-0.858882	0.390405	0.999913
1763	RNU6-587P	3.75862	0.947447	1.10332	0.858722	0.390494	0.999913
1764	piR_003149	1.09914	-1.52337	1.77449	-0.858481	0.390627	0.999913
1765	RNA5SP189	1.88633	-1.02932	1.19948	-0.858139	0.390816	0.999913
1766	miR-6764-5p	5.19639	0.609986	0.710855	0.858102	0.390836	0.999913
1767	SNORA71E	5.56988	0.860631	1.0034	0.857715	0.39105	0.999913
1768	piR_023391	1.09332	-1.70322	1.98589	-0.85766	0.39108	0.999913
1769	piR_012963	1.09275	-1.87638	2.18943	-0.857018	0.391435	0.999913
1770	piR_003112	0.955216	-1.5096	1.76256	-0.85648	0.391732	0.999913
1771	piR_005920	1.90787	-1.11648	1.30369	-0.856396	0.391779	0.999913
1772	RNU6-693P	1.3928	-1.35763	1.58702	-0.855458	0.392298	0.999913
1773	piR_014367	1.47818	-1.13439	1.32744	-0.854569	0.39279	0.999913
1774	miR-7107-3p	1.38598	-1.28929	1.50964	-0.854038	0.393084	0.999913
1775	piR_001864	1.05157	1.46475	1.71598	0.85359	0.393332	0.999913
1776	piR_006465	58.0474	0.283382	0.33208	0.853354	0.393463	0.999913
1777	piR_000183	1.26988	-1.71083	2.00556	-0.853044	0.393635	0.999913
1778	RNU6-210P	3.72423	-0.869359	1.01913	-0.853042	0.393636	0.999913
1779	piR_022959	2.29965	-1.46089	1.71277	-0.852936	0.393695	0.999913
1780	piR_007384	1.09492	-1.901	2.22912	-0.852803	0.393768	0.999913
1781	piR_021125	0.995912	-1.67156	1.96012	-0.852784	0.393779	0.999913
1782	miR-1245b-5p	6.0399	0.740071	0.868093	0.852525	0.393923	0.999913
1783	piR_011723	3.53332	0.95627	1.12227	0.852083	0.394168	0.999913
1784	piR_016363	1.15839	1.44331	1.69446	0.851782	0.394335	0.999913
1785	piR_016344	1.76544	-1.0008	1.17534	-0.851499	0.394492	0.999913
1786	piR_015689	1.60077	1.50575	1.76967	0.850863	0.394846	0.999913
1787	miR-629-3p	59.7728	-0.248149	0.291853	-0.850255	0.395184	0.999913
1788	piR_005722	4.49457	-0.692475	0.814535	-0.850148	0.395243	0.999913
1789	piR_022285	1.8579	-0.966338	1.13692	-0.849964	0.395345	0.999913
1790	miR-486-3p	2.37567	-0.847838	0.997606	-0.849872	0.395396	0.999913
1791	SNORD114-31	1.87641	-1.27419	1.50004	-0.849434	0.39564	0.999913
1792	miR-153-3p	8.93343	0.734668	0.864922	0.849404	0.395657	0.999913
1793	RNVU1-17	4.59326	-0.653022	0.76906	-0.849117	0.395816	0.999913
1794	miR-362-5p	320.453	-0.15897	0.187236	-0.849035	0.395862	0.999913
1795	RNA5SP129	1.6288	1.02776	1.21122	0.848536	0.396139	0.999913
1796	piR_008025	4.40142	0.58186	0.68591	0.848304	0.396269	0.999913
1797	SNORD65_SNORD65	231.005	0.243679	0.287441	0.847754	0.396575	0.999913
1798	piR_011714	3.2594	-1.06732	1.25945	-0.847449	0.396745	0.999913
1799	miR-6761-3p	5.84053	-0.581639	0.686402	-0.847374	0.396787	0.999913
1800	miR-4482-3p	6.14624	0.857275	1.01175	0.847316	0.396819	0.999913
1801	SNORD99	708.651	0.178203	0.210459	0.846734	0.397144	0.999913
1802	lva-let-7-5p__spu-let-7	8.34915	-0.694117	0.821821	-0.844609	0.398329	0.999913
1803	piR_021656	1.2221	-1.62318	1.92228	-0.844405	0.398443	0.999913
1804	piR_010799	1.83338	1.34718	1.59571	0.844251	0.398529	0.999913
1805	SNORD118	502.873	0.238637	0.282694	0.844153	0.398584	0.999913
1806	miR-665	64.686	0.232607	0.275714	0.84365	0.398865	0.999913
1807	RNA5SP420	1.75529	1.12818	1.33729	0.84363	0.398876	0.999913
1808	RNA5SP282	2.26924	0.968719	1.14867	0.843337	0.39904	0.999913
1809	piR_021276	21.7015	0.303865	0.360614	0.842633	0.399434	0.999913
1810	RNA5SP438	1.38346	-1.18862	1.41129	-0.842219	0.399666	0.999913
1811	RNA5SP349	4.3661	-0.634117	0.752958	-0.842168	0.399694	0.999913
1812	piR_003536	1.28183	1.87388	2.22512	0.842146	0.399706	0.999913
1813	piR_004163	53.3192	-0.276753	0.328652	-0.842084	0.399741	0.999913
1814	SNORD54	122.367	-0.158795	0.188597	-0.841979	0.3998	0.999913
1815	miR-765	5.72262	0.652868	0.775515	0.84185	0.399872	0.999913
1816	miR-6873-5p	1.55891	1.26905	1.50778	0.841668	0.399974	0.999913
1817	piR_019587	1.81728	-1.31257	1.55952	-0.841652	0.399983	0.999913
1818	piR_005882	2.90531	-1.47374	1.7532	-0.840597	0.400574	0.999913
1819	piR_019543	1.36589	-1.49393	1.7773	-0.840561	0.400594	0.999913
1820	miR-517c-3p	7.87076	0.69586	0.82789	0.840522	0.400615	0.999913
1821	miR-6127	1.48763	1.31868	1.56948	0.840204	0.400794	0.999913
1822	RNU5E-6P	26.6158	-0.299245	0.356272	-0.839933	0.400946	0.999913
1823	sha-miR-150	6.45026	0.809743	0.964378	0.839652	0.401103	0.999913
1824	SNORA70G	1.63148	-0.988653	1.17801	-0.839256	0.401326	0.999913
1825	piR_016894	1.04983	-1.72588	2.05686	-0.839086	0.401421	0.999913
1826	piR_010775	1.48847	-1.11094	1.32433	-0.838869	0.401543	0.999913
1827	piR_021858	1.79725	-1.17628	1.40242	-0.838747	0.401611	0.999913
1828	piR_016751	1.14202	1.58702	1.8925	0.838587	0.401701	0.999913
1829	piR_002353	2.66838	1.02746	1.22794	0.836735	0.402742	0.999913
1830	piR_000765	1.44676	-1.00473	1.20102	-0.836567	0.402836	0.999913
1831	piR_003665	1.86117	-0.935356	1.11834	-0.836379	0.402942	0.999913
1832	SNORA71C	2.69729	1.146	1.37033	0.836294	0.40299	0.999913
1833	miR-8054	1.00902	1.52321	1.82314	0.835487	0.403444	0.999913
1834	SNORD87	1201.79	0.146493	0.175397	0.835208	0.4036	0.999913
1835	SNORD114-7	1.66789	0.983136	1.17763	0.834843	0.403806	0.999913
1836	miR-885-5p	68.2498	-0.218084	0.261271	-0.834702	0.403885	0.999913
1837	SNORD63_SNORD6	2239.23	0.264622	0.317349	0.833853	0.404364	0.999913
1838	miR-4757-3p	2.9975	-1.01742	1.22016	-0.833841	0.404371	0.999913
1839	RNU6-602P	4.83638	0.642378	0.770518	0.833696	0.404452	0.999913
1840	p-miR-335	4552.62	-0.233895	0.280564	-0.83366	0.404473	0.999913
1841	RNU6-1276P	1.00668	1.78546	2.14286	0.833215	0.404723	0.999913
1842	miR-493-5p	2224.92	-0.194975	0.234011	-0.833186	0.40474	0.999913
1843	piR_003704	0.925846	1.35601	1.62781	0.833029	0.404829	0.999913
1844	SNORA9_SNORA9	1.53236	1.48678	1.78557	0.832665	0.405034	0.999913
1845	piR_013202	1.066	1.40281	1.68537	0.832348	0.405212	0.999913
1846	piR_020528	1.21617	1.08493	1.30448	0.831695	0.405581	0.999913
1847	piR_013755	119.19	0.20056	0.24116	0.831646	0.405609	0.999913
1848	RNU6-843P	1.07846	1.34614	1.61869	0.831622	0.405623	0.999913
1849	miR-548c-3p	3.81368	0.709374	0.85345	0.831183	0.40587	0.999913
1850	RNU7-52P	3.81045	0.670139	0.806776	0.830639	0.406178	0.999913
1851	SNORD48	9271.82	-0.11612	0.139862	-0.830248	0.406398	0.999913
1852	miR-219b-5p	3.66515	-0.852504	1.02704	-0.83006	0.406505	0.999913
1853	piR_001776	3.32727	0.94137	1.13476	0.829576	0.406778	0.999913
1854	piR_001312	7.3478	-0.609698	0.735059	-0.829454	0.406847	0.999913
1855	RNU6-274P	3.88563	-0.904964	1.09116	-0.829359	0.406902	0.999913
1856	piR_003668	1.60137	1.40882	1.6987	0.829351	0.406906	0.999913
1857	piR_023383	2.56194	-0.818103	0.986647	-0.829175	0.407005	0.999913
1858	piR_015891	1.02215	-1.75354	2.11511	-0.829055	0.407073	0.999913
1859	piR_007924	1.08722	1.17825	1.4221	0.828525	0.407373	0.999913
1860	RNU6-845P	1.9852	-0.893987	1.0791	-0.828459	0.407411	0.999913
1861	piR_002034	1.27149	-1.0377	1.25282	-0.828288	0.407507	0.999913
1862	SNORA6_SNORA68_SNORA68	44.9227	0.220139	0.265847	0.828067	0.407633	0.999913
1863	piR_015169	1.61099	1.31123	1.58444	0.827565	0.407917	0.999913
1864	piR_004221	1.35308	1.19737	1.44721	0.827364	0.408031	0.999913
1865	RNA5SP336	65.8203	0.266603	0.322434	0.826846	0.408324	0.999913
1866	piR_001386	1.98325	-1.13799	1.37657	-0.826684	0.408416	0.999913
1867	piR_013232	2.13913	1.4566	1.76226	0.826552	0.408491	0.999913
1868	RNU6-152P	1.64057	1.17728	1.42437	0.82653	0.408504	0.999913
1869	U2_U2_RNU2-31P	2.85786	-0.7616	0.922084	-0.825956	0.408829	0.999913
1870	SNORA5_SNORA50_SNORA50	230.301	0.157009	0.190157	0.825684	0.408983	0.999913
1871	RNU1-122P	12.8406	-0.544739	0.659869	-0.825526	0.409073	0.999913
1872	piR_000708	6.66121	0.684503	0.829182	0.825516	0.409079	0.999913
1873	piR_020125	2.4482	0.727159	0.881046	0.825336	0.409181	0.999913
1874	RNA5SP273_RNA5SP27	283.244	0.230848	0.279824	0.824976	0.409385	0.999913
1875	RNA5SP136	12.4082	0.43089	0.522334	0.824931	0.409411	0.999913
1876	piR_006382	1.08117	1.53158	1.85664	0.824917	0.409419	0.999913
1877	SNORA80A	5.2228	0.752138	0.911907	0.824796	0.409487	0.999913
1878	piR_007848	1.32187	1.28198	1.55475	0.824557	0.409623	0.999913
1879	piR_008813	4.13464	-0.662088	0.803077	-0.824439	0.40969	0.999913
1880	miR-2277-3p	6.28086	-0.574471	0.696834	-0.824401	0.409712	0.999913
1881	piR_000482	1.16825	1.31507	1.59555	0.824206	0.409822	0.999913
1882	miR-370-3p	2042.47	-0.214087	0.259763	-0.824164	0.409847	0.999913
1883	piR_014276	1.05939	-1.33299	1.61741	-0.824154	0.409852	0.999913
1884	RNU6ATAC17P	1.12819	-1.25727	1.52758	-0.823046	0.410482	0.999913
1885	miR-2467-5p	1.01326	2.39952	2.91723	0.822531	0.410775	0.999913
1886	miR-4697-3p	6.72098	-0.772092	0.938745	-0.822473	0.410808	0.999913
1887	piR_017876	13.2153	-0.454451	0.552608	-0.822376	0.410863	0.999913
1888	miR-605-5p	21.5561	-0.33805	0.411079	-0.822349	0.410878	0.999913
1889	piR_006250	1.06514	-1.61493	1.96423	-0.822169	0.41098	0.999913
1890	miR-4516	1301.72	-0.130002	0.158162	-0.821955	0.411102	0.999913
1891	miR-4662a-5p	77.6456	0.222983	0.271463	0.821414	0.41141	0.999913
1892	piR_002753	2.16939	0.857055	1.0434	0.821403	0.411417	0.999913
1893	miR-1292-5p	128.965	-0.265301	0.323051	-0.821237	0.411511	0.999913
1894	miR-365b-5p	151.861	-0.246924	0.300694	-0.821179	0.411544	0.999913
1895	piR_014722	1.87183	-0.96644	1.17729	-0.820905	0.4117	0.999913
1896	p-miR-107	0.913566	-2.3348	2.84427	-0.820878	0.411716	0.999913
1897	SNORD82_SNORD8	6823.97	-0.0950962	0.115908	-0.820447	0.411961	0.999913
1898	miR-1247-3p	60.4681	-0.240148	0.292705	-0.820443	0.411964	0.999913
1899	miR-3605-3p	568.244	-0.180546	0.220074	-0.820389	0.411995	0.999913
1900	piR_001571	2.17995	1.41237	1.72193	0.820223	0.412089	0.999913
1901	miR-409-3p	2008.02	-0.195912	0.238931	-0.81995	0.412245	0.999913
1902	piR_011681	3.5934	-0.726597	0.88687	-0.819282	0.412625	0.999913
1903	RNA5SP251	7.35051	0.469614	0.573526	0.818819	0.41289	0.999913
1904	RNU6-438P	8.78768	0.452387	0.552504	0.818795	0.412903	0.999913
1905	miR-664b-3p	46.1027	-0.263292	0.321667	-0.818524	0.413058	0.999913
1906	p-miR-282	2.38682	-1.00651	1.22994	-0.81834	0.413163	0.999913
1907	piR_022128	0.936102	2.01402	2.46161	0.818171	0.41326	0.999913
1908	RNA5SP77	23.7176	-0.341836	0.417842	-0.818099	0.413301	0.999913
1909	piR_004761	2.64071	0.813329	0.99488	0.817515	0.413634	0.999913
1910	RNU7-24P	1.40865	-0.959224	1.1745	-0.816711	0.414094	0.999913
1911	piR_000060	2.15075	0.972583	1.19133	0.816383	0.414281	0.999913
1912	RNA5SP423	2.48325	-0.80381	0.98461	-0.816374	0.414287	0.999913
1913	piR_022057	1.15547	-1.7052	2.08937	-0.816131	0.414425	0.999913
1914	RNU6-1255P	7.33344	0.44474	0.545216	0.815714	0.414664	0.999913
1915	miR-32-3p	138.571	0.198486	0.24355	0.81497	0.415089	0.999913
1916	p-miR-69	1.76652	-1.50417	1.84605	-0.814807	0.415183	0.999913
1917	piR_018372	1.6635	-1.07673	1.32148	-0.814792	0.415192	0.999913
1918	piR_020949	1.51189	-1.24279	1.52608	-0.814366	0.415435	0.999913
1919	p-miR-260	5.8261	0.607155	0.74593	0.813957	0.41567	0.999913
1920	miR-301b-5p	1.86197	1.09864	1.35051	0.813503	0.41593	0.999913
1921	SNORD114-11	3.03196	-0.865738	1.06467	-0.813155	0.416129	0.999913
1922	RNA5SP505	2.55803	0.839726	1.03297	0.812923	0.416262	0.999913
1923	RNU6-745P	2.68029	0.801125	0.986456	0.812124	0.41672	0.999913
1924	piR_003673	1.85524	1.39565	1.71893	0.811931	0.416831	0.999913
1925	piR_022940	0.939605	1.57397	1.93857	0.811924	0.416836	0.999913
1926	piR_019443	20.6043	-0.335603	0.413574	-0.811469	0.417096	0.999913
1927	piR_004449	1.2796	1.06632	1.31449	0.811208	0.417246	0.999913
1928	miR-532-5p	12953.2	-0.133503	0.164615	-0.811002	0.417365	0.999913
1929	RNU4-39P	33.0118	0.270412	0.333493	0.81085	0.417452	0.999913
1930	miR-15b-3p	301.77	0.142641	0.17596	0.810644	0.41757	0.999913
1931	piR_016754	3.72002	0.918154	1.13334	0.810135	0.417863	0.999913
1932	RNU6ATAC28P	4.84181	-0.863331	1.06593	-0.809934	0.417978	0.999913
1933	miR-6128	6.99302	0.510882	0.630832	0.809855	0.418024	0.999913
1934	RNA5SP460	12.5119	0.334824	0.413753	0.809235	0.41838	0.999913
1935	piR_002442	3.81842	-1.03737	1.28245	-0.808899	0.418573	0.999913
1936	miR-642a-5p	146.901	-0.381488	0.471766	-0.808639	0.418723	0.999913
1937	miR-299-5p	21.0694	-0.38721	0.478848	-0.808629	0.418728	0.999913
1938	SNORD3D	1.63437	1.43993	1.78071	0.808627	0.41873	0.999913
1939	piR_003778	4.45594	0.940348	1.16306	0.808514	0.418794	0.999913
1940	miR-652-5p	9.60708	0.511673	0.633051	0.808266	0.418937	0.999913
1941	piR_010096	1.16698	3.39659	4.21106	0.806588	0.419904	0.999913
1942	miR-7976	46.853	0.210573	0.261073	0.806568	0.419915	0.999913
1943	miR-4801	1.34628	-1.09579	1.35921	-0.8062	0.420127	0.999913
1944	piR_006245	2.42965	-0.902311	1.11944	-0.806038	0.420221	0.999913
1945	RNU1-63P	1.78244	-0.868313	1.07817	-0.805355	0.420615	0.999913
1946	piR_002784	1.49741	1.14565	1.42397	0.804545	0.421082	0.999913
1947	RNA5SP366	7.77257	0.539231	0.67025	0.804522	0.421096	0.999913
1948	RNU5B-2P	7.41477	0.511834	0.636578	0.80404	0.421374	0.999913
1949	piR_011328	3.74913	2.97936	3.70694	0.803725	0.421556	0.999913
1950	piR_018422	3.24889	0.734532	0.914037	0.803613	0.42162	0.999913
1951	piR_001802	1.32826	1.30683	1.62628	0.80357	0.421645	0.999913
1952	piR_015673	1.25428	1.54507	1.92442	0.802872	0.422048	0.999913
1953	piR_020133	1.0278	-1.52654	1.90184	-0.802665	0.422168	0.999913
1954	RNA5SP502	3.14138	0.751952	0.936984	0.802525	0.42225	0.999913
1955	miR-6741-3p	31.5674	0.320814	0.399781	0.802475	0.422278	0.999913
1956	miR-491-3p	1.90414	-1.24052	1.54683	-0.801973	0.422569	0.999913
1957	RNU4ATAC8P	5.29053	0.783546	0.977053	0.801948	0.422583	0.999913
1958	piR_012721	1.55286	-1.43625	1.79262	-0.801199	0.423017	0.999913
1959	piR_011030	1.94859	1.169	1.45909	0.801185	0.423025	0.999913
1960	miR-519d-3p	3.52082	1.01715	1.26999	0.800906	0.423186	0.999913
1961	RNU6-539P	1.05112	1.20104	1.50033	0.800519	0.42341	0.999913
1962	piR_018893	1.70387	1.51742	1.89563	0.800484	0.42343	0.999913
1963	miR-6849-5p	1.02725	1.45347	1.81585	0.800434	0.423459	0.999913
1964	SCARNA18	17.3687	0.467297	0.583919	0.800277	0.42355	0.999913
1965	RNU4-29P	2.2008	-0.77781	0.971932	-0.800272	0.423553	0.999913
1966	miR-505-5p	210.677	0.203889	0.254982	0.799623	0.423929	0.999913
1967	piR_004399	1.21528	1.17381	1.46916	0.79897	0.424308	0.999913
1968	piR_007985	3.20855	0.635633	0.795578	0.798957	0.424315	0.999913
1969	RNU6-842P	1.48942	1.04397	1.30701	0.798746	0.424438	0.999913
1970	miR-425-3p	1417	-0.111323	0.13945	-0.798302	0.424695	0.999913
1971	piR_020500	32.6465	-0.332333	0.416304	-0.798292	0.424701	0.999913
1972	miR-506-3p	50.9992	-0.391209	0.490325	-0.797856	0.424954	0.999913
1973	RNU1-36P	70.8205	0.166407	0.208587	0.797783	0.424997	0.999913
1974	miR-6838-5p	4.20767	0.720568	0.903279	0.797725	0.42503	0.999913
1975	piR_018053	2.41696	0.962925	1.20783	0.797237	0.425313	0.999913
1976	piR_017301	1.10928	-1.39217	1.74649	-0.797121	0.425381	0.999913
1977	piR_023331	1.29614	1.53473	1.92586	0.796909	0.425504	0.999913
1978	RNU1-92P	1.76066	0.979694	1.22938	0.7969	0.425509	0.999913
1979	p-miR-291	5.32067	-0.630557	0.791313	-0.796849	0.425539	0.999913
1980	piR_009766	1.44725	1.25664	1.57822	0.796236	0.425895	0.999913
1981	piR_000721	1.28021	1.07872	1.35497	0.79612	0.425962	0.999913
1982	miR-1251-5p	3.78316	-0.800061	1.00534	-0.795811	0.426142	0.999913
1983	oha-miR-10b-5p__aca-miR-10c-5p	0.978352	-1.95885	2.46167	-0.795743	0.426182	0.999913
1984	miR-4437	1.11863	1.63838	2.05913	0.795669	0.426225	0.999913
1985	miR-539-3p	10.7883	0.773717	0.973439	0.794828	0.426713	0.999913
1986	piR_013424	1.39618	-1.1051	1.39137	-0.794251	0.427049	0.999913
1987	RNU6-616P	0.968705	1.48733	1.87344	0.7939	0.427254	0.999913
1988	piR_019557	43.8662	0.222075	0.279743	0.793853	0.427281	0.999913
1989	piR_008857	1.09172	1.55209	1.95527	0.793794	0.427315	0.999913
1990	RNU6-924P	8.29733	-0.41283	0.52021	-0.793584	0.427438	0.999913
1991	RNU4-24P	1.21932	1.19564	1.50671	0.793546	0.42746	0.999913
1992	piR_011055	0.98101	-1.93801	2.44267	-0.793397	0.427547	0.999913
1993	miR-329-3p	241.607	-0.204188	0.25787	-0.791824	0.428463	0.999913
1994	miR-7114-3p	1.2226	-1.85601	2.34446	-0.791659	0.42856	0.999913
1995	RNA5SP114	9.23009	0.429992	0.543198	0.791594	0.428598	0.999913
1996	piR_008895	1.32181	-1.44633	1.82714	-0.791585	0.428603	0.999913
1997	piR_002314	3.20706	-0.926673	1.17164	-0.790921	0.42899	0.999913
1998	SNORD83B	545.475	0.172823	0.218576	0.790675	0.429134	0.999913
1999	miR-6514-5p	26.2509	-0.295249	0.373704	-0.790061	0.429492	0.999913
[truncated: 3,850 more rows]
