# Supplementary material for: Differential transcriptomic host responses in the early phase of viral and bacterial infections in human lung tissue explants ex vivo
Source: Respir Res. 2024 Oct 12;25:369. doi: 10.1186/s12931-024-02988-8 (PMC11471021; doi:10.1186/s12931-024-02988-8)
Supplement: Supplementary file 3 — Supplementary table 2. [file 12931_2024_2988_MOESM3_ESM.xlsx]

## Sheet: IAV vs. C
	ENSEMBLE	baseMean	log2FoldChange	lfcSE	stat	pvalue	padj	SYMBOL
1	ENSG00000108700	5009.63	4.60288	0.580509	7.92903	2.21e-15	6.16e-11	CCL8
2	ENSG00000229922	31.3757	3.87319	0.55359	6.9965	2.62e-12	3.66e-08	LINC02865
3	ENSG00000253939	105.84	4.35123	0.637152	6.82919	8.54e-12	7.93e-08	AC007991.3
4	ENSG00000226025	338.379	5.99459	0.887989	6.75075	1.47e-11	1.03e-07	LGALS17A
5	ENSG00000225492	2366.27	3.1283	0.477971	6.54496	5.95e-11	3.32e-07	GBP1P1
6	ENSG00000162654	7994.41	2.77324	0.431822	6.42218	1.34e-10	5.97e-07	GBP4
7	ENSG00000227531	107.354	2.53689	0.396044	6.40559	1.5e-10	5.97e-07	AL162414.1
8	ENSG00000117228	17522.2	3.05627	0.488312	6.25884	3.88e-10	1.35e-06	GBP1
9	ENSG00000137959	3083.68	3.14246	0.536405	5.85837	4.67e-09	1.45e-05	IFI44L
10	ENSG00000133106	3214.57	2.31766	0.396786	5.84109	5.19e-09	1.45e-05	EPSTI1
11	ENSG00000157601	4964.74	2.31165	0.401483	5.75778	8.52e-09	2.16e-05	MX1
12	ENSG00000101438	4.77512	15.7458	2.79464	5.63428	1.76e-08	4.08e-05	SLC32A1
13	ENSG00000154451	916.978	3.1683	0.568928	5.56889	2.56e-08	5.5e-05	GBP5
14	ENSG00000004468	1011.53	2.33637	0.430314	5.42945	5.65e-08	0.000112554	CD38
15	ENSG00000245928	36.9245	4.62472	0.860494	5.37449	7.68e-08	0.000142722	AC112719.2
16	ENSG00000226004	10.6067	4.46318	0.847831	5.26423	1.41e-07	0.000245273	SIMALR
17	ENSG00000010030	903.303	1.86581	0.355249	5.25211	1.5e-07	0.000246562	ETV7
18	ENSG00000025708	5645.85	1.50837	0.293306	5.14264	2.71e-07	0.000414363	TYMP
19	ENSG00000197272	73.3888	2.74913	0.53539	5.13481	2.82e-07	0.000414363	IL27
20	ENSG00000002549	2701.7	1.7418	0.340812	5.11074	3.21e-07	0.000447278	LAP3
21	ENSG00000089127	223.22	2.27876	0.448462	5.08127	3.75e-07	0.000497677	OAS1
22	ENSG00000214929	2.97771	21.2035	4.22573	5.01772	5.23e-07	0.000662525	SPATA31D1
23	ENSG00000183486	1568.61	2.17553	0.437123	4.97692	6.46e-07	0.000772793	MX2
24	ENSG00000269460	74.5527	5.43576	1.09345	4.97122	6.65e-07	0.000772793	AC005515.1
25	ENSG00000115415	18144.6	2.11377	0.429159	4.92538	8.42e-07	0.00091328	STAT1
26	ENSG00000101342	29.1096	1.6662	0.338446	4.9231	8.52e-07	0.00091328	TLDC2
27	ENSG00000136514	258.039	1.81751	0.372183	4.88336	1.04e-06	0.00107676	RTP4
28	ENSG00000138755	161.404	5.08954	1.04731	4.85964	1.18e-06	0.00117078	CXCL9
29	ENSG00000177673	1.43142	20.3073	4.22033	4.81179	1.5e-06	0.00143788	TEX44
30	ENSG00000130589	1421.74	1.59419	0.332051	4.80103	1.58e-06	0.00146676	HELZ2
31	ENSG00000164509	58.3217	2.44479	0.510226	4.79158	1.65e-06	0.00148801	IL31RA
32	ENSG00000138496	5173.89	1.55621	0.325538	4.78042	1.75e-06	0.00152386	PARP9
33	ENSG00000183709	4.93163	6.48689	1.35995	4.76996	1.84e-06	0.0015565	IFNL2
34	ENSG00000140511	2951.03	2.2761	0.479795	4.7439	2.1e-06	0.00171881	HAPLN3
35	ENSG00000213886	13.892	4.76263	1.00789	4.72536	2.3e-06	0.0018295	UBD
36	ENSG00000177409	2388.44	1.8441	0.392146	4.70259	2.57e-06	0.00198914	SAMD9L
37	ENSG00000214872	52.4234	1.64467	0.351191	4.68311	2.83e-06	0.00211792	SMTNL1
38	ENSG00000126709	1135.16	2.02582	0.432989	4.67869	2.89e-06	0.00211792	IFI6
39	ENSG00000140105	9790.51	1.95189	0.419511	4.65277	3.28e-06	0.00234091	WARS
40	ENSG00000179583	844.478	1.37734	0.299475	4.59918	4.24e-06	0.00292467	CIITA
41	ENSG00000213512	20.3753	2.16283	0.470565	4.59625	4.3e-06	0.00292467	GBP7
42	ENSG00000197646	934.393	0.658868	0.143976	4.57625	4.73e-06	0.0031419	PDCD1LG2
43	ENSG00000237988	372.438	3.60646	0.792583	4.55026	5.36e-06	0.00347341	OR2I1P
44	ENSG00000187608	4863.85	2.13251	0.471746	4.52046	6.17e-06	0.00390926	ISG15
45	ENSG00000240065	5895.83	1.08657	0.242409	4.48238	7.38e-06	0.00457258	PSMB9
46	ENSG00000214107	1.97879	18.876	4.2314	4.46094	8.16e-06	0.00494493	MAGEB1
47	ENSG00000188282	34.6574	2.22489	0.500643	4.44406	8.83e-06	0.00523565	RUFY4
48	ENSG00000231894	10.0941	3.06566	0.691031	4.43636	9.15e-06	0.00523584	WDR95P
49	ENSG00000134321	6230.03	2.36181	0.532529	4.43509	9.2e-06	0.00523584	RSAD2
50	ENSG00000188820	17.141	2.14018	0.484444	4.41781	9.97e-06	0.00555879	CALHM6
51	ENSG00000257452	27.8812	2.26996	0.515523	4.40322	1.07e-05	0.00582969	AC004551.1
52	ENSG00000152766	533.635	1.48126	0.338197	4.37988	1.19e-05	0.00636556	ANKRD22
53	ENSG00000175643	198.928	1.95303	0.448193	4.35756	1.32e-05	0.00691763	RMI2
54	ENSG00000184979	767.826	1.97897	0.455904	4.34076	1.42e-05	0.00732979	USP18
55	ENSG00000221963	3242.94	1.37532	0.317368	4.33351	1.47e-05	0.00743781	APOL6
56	ENSG00000133321	918.704	1.32954	0.307118	4.32907	1.5e-05	0.00745391	RARRES3
57	ENSG00000204001	1.69908	18.2619	4.2231	4.32429	1.53e-05	0.00748358	LCN8
58	ENSG00000134363	254.301	1.20635	0.280899	4.29461	1.75e-05	0.00841081	FST
59	ENSG00000162645	13256.9	1.59991	0.376245	4.25231	2.12e-05	0.00999649	GBP2
60	ENSG00000137965	1724.09	1.81623	0.431848	4.20571	2.6e-05	0.0120917	IFI44
61	ENSG00000086300	385.793	0.789272	0.187984	4.19861	2.69e-05	0.0122183	SNX10
62	ENSG00000156219	165.964	3.27749	0.781111	4.19593	2.72e-05	0.0122183	ART3
63	ENSG00000117226	4253.93	1.39508	0.333245	4.18635	2.83e-05	0.012543	GBP3
64	ENSG00000186452	65.7089	1.01501	0.245161	4.14018	3.47e-05	0.0151152	TMPRSS12
65	ENSG00000213417	26.9015	-2.07353	0.502939	-4.12283	3.74e-05	0.0158723	KRTAP2-4
66	ENSG00000163599	76.6668	1.12727	0.273485	4.12188	3.76e-05	0.0158723	CTLA4
67	ENSG00000268088	10.4999	3.71675	0.902977	4.1161	3.85e-05	0.016032	AC093063.1
68	ENSG00000132530	1048.14	1.61814	0.393982	4.10713	4.01e-05	0.0164221	XAF1
69	ENSG00000164136	1557.73	0.806565	0.196548	4.10366	4.07e-05	0.0164292	IL15
70	ENSG00000204264	5763.41	1.04443	0.254775	4.09943	4.14e-05	0.0164931	PSMB8
71	ENSG00000134326	581.754	2.06706	0.505414	4.08983	4.32e-05	0.0169451	CMPK2
72	ENSG00000197588	7.49927	2.79771	0.6846	4.08664	4.38e-05	0.0169451	KLKP1
73	ENSG00000137496	1859.99	1.61766	0.396556	4.07926	4.52e-05	0.0172525	IL18BP
74	ENSG00000223601	4.37742	17.2427	4.24349	4.06333	4.84e-05	0.0182239	EBLN1
75	ENSG00000104951	2550.76	1.22957	0.303042	4.05743	4.96e-05	0.0184408	IL4I1
76	ENSG00000068079	1604.72	1.35542	0.334364	4.05371	5.04e-05	0.0184902	IFI35
77	ENSG00000128335	6469.91	1.35582	0.336101	4.03397	5.48e-05	0.0198545	APOL2
78	ENSG00000214518	25.3223	-1.98224	0.492392	-4.02573	5.68e-05	0.020299	KRTAP2-2
79	ENSG00000181381	1735.5	1.37722	0.343355	4.01107	6.04e-05	0.0211276	DDX60L
80	ENSG00000101347	1096.56	1.16124	0.289562	4.01033	6.06e-05	0.0211276	SAMHD1
81	ENSG00000248596	20.5802	1.58364	0.395317	4.006	6.18e-05	0.0212371	AC139491.2
82	ENSG00000107201	3997.44	1.31507	0.328499	4.00328	6.25e-05	0.0212371	DDX58
83	ENSG00000156587	5437.91	1.27466	0.319358	3.99131	6.57e-05	0.0218223	UBE2L6
84	ENSG00000248601	31.7439	1.27798	0.320403	3.98867	6.64e-05	0.0218223	AC116634.1
85	ENSG00000102524	1014.52	1.25407	0.314601	3.98621	6.71e-05	0.0218223	TNFSF13B
86	ENSG00000163568	444.962	0.687473	0.172491	3.98555	6.73e-05	0.0218223	AIM2
87	ENSG00000100342	6281.79	1.32012	0.332306	3.97262	7.11e-05	0.022777	APOL1
88	ENSG00000280266	1.47652	-16.4246	4.13954	-3.96775	7.26e-05	0.0229833	AC006372.4
89	ENSG00000096968	4367.42	1.26009	0.317851	3.96441	7.36e-05	0.023046	JAK2
90	ENSG00000120217	2578.4	1.7119	0.434624	3.93882	8.19e-05	0.0253625	CD274
91	ENSG00000157766	132.934	2.07608	0.53109	3.90909	9.26e-05	0.0283797	ACAN
92	ENSG00000271646	122.717	0.925708	0.238474	3.8818	0.000103686	0.0314169	AC099343.3
93	ENSG00000204397	1235.83	0.716876	0.18589	3.85645	0.000115044	0.0344836	CARD16
94	ENSG00000212725	21.1758	-1.94304	0.504872	-3.84859	0.000118801	0.0352308	KRTAP2-1
95	ENSG00000173193	19486.6	1.38139	0.359206	3.84567	0.000120223	0.0352771	PARP14
96	ENSG00000108688	513.776	2.3322	0.609139	3.82868	0.000128831	0.0370513	CCL7
97	ENSG00000251230	257.189	1.79869	0.469817	3.8285	0.000128927	0.0370513	MIR3945HG
98	ENSG00000144837	1342.31	1.8636	0.488891	3.8119	0.000137903	0.0392263	PLA1A
99	ENSG00000138642	1034.26	1.35474	0.359292	3.77056	0.00016288	0.0458629	HERC6
100	ENSG00000140853	3692.54	0.92084	0.244511	3.76605	0.00016585	0.0462323	NLRC5
101	ENSG00000236404	757.5	-0.633064	0.168549	-3.75596	0.000172677	0.0476589	VLDLR-AS1
102	ENSG00000124256	145.69	1.24604	0.332719	3.74503	0.000180373	0.048762	ZBP1
103	ENSG00000173239	26.6217	2.13957	0.5714	3.74444	0.000180799	0.048762	LIPM
104	ENSG00000106785	1212.47	0.978428	0.261643	3.73956	0.000184345	0.048762	TRIM14
105	ENSG00000134571	17.3615	1.46675	0.392232	3.7395	0.000184388	0.048762	MYBPC3
106	ENSG00000168404	1129.48	1.05098	0.281153	3.73809	0.00018542	0.048762	MLKL
107	ENSG00000161133	97.6027	2.03655	0.545474	3.73355	0.0001888	0.0491868	USP41
108	ENSG00000267013	28.7861	-2.702	0.724475	-3.72959	0.00019179	0.0495031	LINC01929
109	ENSG00000266202	115.273	1.04802	0.281693	3.72043	0.000198886	0.0508637	AC005697.1
110	ENSG00000159239	325.559	-0.698954	0.188843	-3.70125	0.000214544	0.0543692	AC005041.1
111	ENSG00000137628	2221.44	1.26339	0.341752	3.69679	0.000218341	0.0548331	DDX60
112	ENSG00000128284	3247.25	1.16223	0.314811	3.69184	0.000222634	0.0554119	APOL3
113	ENSG00000170091	16.6004	1.55638	0.421833	3.68957	0.000224631	0.0554143	NSG2
114	ENSG00000165949	6398.52	1.04223	0.283088	3.68165	0.000231727	0.0564198	IFI27
115	ENSG00000228804	7.0541	2.34862	0.638121	3.68052	0.000232755	0.0564198	AC072022.1
116	ENSG00000158714	276.707	1.41399	0.384749	3.67511	0.00023775	0.0571337	SLAMF8
117	ENSG00000228035	10.2525	3.17118	0.863486	3.67253	0.000240161	0.05722	NGF-AS1
118	ENSG00000076351	40.5366	-0.888481	0.242154	-3.66907	0.000243432	0.0575078	SLC46A1
119	ENSG00000225791	104.554	-0.658689	0.180012	-3.65915	0.000253058	0.0592793	TRAM2-AS1
120	ENSG00000182261	5.49002	3.31307	0.915329	3.61954	0.000295129	0.0685586	NLRP10
121	ENSG00000204252	403.677	1.22142	0.33858	3.60748	0.000309181	0.0712292	HLA-DOA
122	ENSG00000140464	5019.98	0.926299	0.257158	3.60206	0.000315704	0.0721358	PML
123	ENSG00000163746	456.664	0.981723	0.273961	3.58344	0.000339102	0.076852	PLSCR2
124	ENSG00000059378	1107.12	1.13191	0.316654	3.57459	0.000350781	0.0788579	PARP12
125	ENSG00000262412	16.403	-1.49836	0.420455	-3.56366	0.000365715	0.0815574	AL160291.1
126	ENSG00000145451	27.4423	1.06404	0.298944	3.55934	0.000371794	0.0817642	GLRA3
127	ENSG00000170581	4171.73	0.954714	0.268266	3.55883	0.000372509	0.0817642	STAT2
128	ENSG00000183734	9.8751	1.78845	0.506093	3.53384	0.000409565	0.0891955	ASCL2
129	ENSG00000226383	42.4654	-1.10455	0.314232	-3.51506	0.000439658	0.0950071	LINC01876
130	ENSG00000185507	3910.39	1.24055	0.354135	3.50304	0.000459974	0.0986325	IRF7
131	ENSG00000152430	10.8048	2.83381	0.809562	3.50042	0.000464524	0.0988479	BOLL
132	ENSG00000277511	76.1012	1.08145	0.310219	3.48607	0.00049018	0.103021	AC116407.2
133	ENSG00000212724	57.64	-1.51126	0.433606	-3.48533	0.000491528	0.103021	KRTAP2-3
134	ENSG00000110446	430.339	0.983496	0.282955	3.4758	0.000509323	0.105954	SLC15A3
135	ENSG00000137752	2462.68	0.755709	0.21762	3.47261	0.000515423	0.106429	CASP1
136	ENSG00000135899	129.073	1.11454	0.321566	3.46599	0.000528285	0.107581	SP110
137	ENSG00000135114	2313.79	1.86015	0.53684	3.46499	0.00053025	0.107581	OASL
138	ENSG00000187979	5.86714	2.70186	0.780026	3.46381	0.00053258	0.107581	FAM230D
139	ENSG00000245311	265.177	0.962966	0.278711	3.45508	0.000550136	0.109479	ARNTL2-AS1
140	ENSG00000255558	53.1692	0.714203	0.206728	3.45479	0.000550719	0.109479	AC013762.1
141	ENSG00000138646	1187.57	1.18068	0.342066	3.4516	0.000557277	0.109479	HERC5
142	ENSG00000088827	112.074	1.91597	0.555127	3.4514	0.000557683	0.109479	SIGLEC1
143	ENSG00000128203	85.1271	0.888677	0.257744	3.44791	0.000564942	0.109636	ASPHD2
144	ENSG00000270792	178.258	0.796048	0.231013	3.4459	0.000569152	0.109636	AL050403.2
145	ENSG00000196116	1038.71	0.86988	0.252478	3.44537	0.000570285	0.109636	TDRD7
146	ENSG00000116663	927.279	1.19302	0.347766	3.43053	0.0006024	0.114769	FBXO6
147	ENSG00000205045	687.257	1.01238	0.295217	3.42926	0.00060522	0.114769	SLFN12L
148	ENSG00000271797	3.31829	-3.66732	1.07059	-3.42552	0.000613614	0.115575	AC008494.3
149	ENSG00000188313	9645.01	1.00342	0.293792	3.41541	0.00063687	0.11915	PLSCR1
150	ENSG00000036565	5.96464	2.61479	0.76682	3.40992	0.000649831	0.12009	SLC18A1
151	ENSG00000115267	2641.93	1.36932	0.401603	3.40963	0.000650511	0.12009	IFIH1
152	ENSG00000258834	2.13771	14.5113	4.26301	3.40401	0.000664038	0.121133	DUX4L4
153	ENSG00000233785	43.8943	0.90721	0.266538	3.40368	0.000664852	0.121133	AC131011.1
154	ENSG00000227115	18.1719	1.47386	0.433677	3.39852	0.000677511	0.121594	LINC01630
155	ENSG00000234028	50.7439	-0.761211	0.223983	-3.39852	0.000677513	0.121594	EIF2AK3-DT
156	ENSG00000060140	302.455	0.804612	0.236836	3.39733	0.000680467	0.121594	STYK1
157	ENSG00000226979	105.348	1.61715	0.476736	3.39212	0.000693535	0.12314	LTA
158	ENSG00000137198	306.604	0.937231	0.276799	3.38596	0.000709306	0.125143	GMPR
159	ENSG00000253427	7.30292	2.21317	0.655355	3.37706	0.000732656	0.12845	AC084116.2
160	ENSG00000234956	23.333	1.46249	0.435097	3.36129	0.000775781	0.135161	LINC02539
161	ENSG00000224666	14.1961	1.86345	0.554939	3.35793	0.000785278	0.135965	Z84484.1
162	ENSG00000029153	475.595	0.942197	0.281341	3.34895	0.000811181	0.139583	ARNTL2
163	ENSG00000131738	5.82737	2.73728	0.817994	3.34633	0.000818894	0.140046	KRT33B
164	ENSG00000114127	6941.7	0.808129	0.241846	3.3415	0.000833271	0.140858	XRN1
165	ENSG00000205846	17.9669	1.53294	0.458915	3.34036	0.000836703	0.140858	CLEC6A
166	ENSG00000121060	1096.47	0.904285	0.270837	3.33886	0.000841238	0.140858	TRIM25
167	ENSG00000188676	59.666	1.37441	0.411748	3.33799	0.000843853	0.140858	IDO2
168	ENSG00000172724	632.528	2.48495	0.745837	3.33176	0.000862992	0.143195	CCL19
169	ENSG00000174792	17.7595	1.76684	0.53168	3.32313	0.000890146	0.146827	ODAPH
170	ENSG00000132109	2213.77	0.957764	0.288427	3.32064	0.000898099	0.147267	TRIM21
171	ENSG00000259529	132.093	1.00714	0.303491	3.31852	0.000904952	0.147523	AL136295.5
172	ENSG00000206142	3.7793	2.96871	0.896897	3.30998	0.000933034	0.151217	FAM230H
173	ENSG00000281652	2.2085	14.0765	4.26236	3.30252	0.000958217	0.1544	DUX4L7
174	ENSG00000251138	14.5042	1.34134	0.406464	3.30001	0.00096681	0.15489	AC090502.1
175	ENSG00000131979	1611.44	1.41603	0.431371	3.28262	0.00102847	0.16208	GCH1
176	ENSG00000163840	3752.75	0.876412	0.267181	3.28022	0.00103727	0.16208	DTX3L
177	ENSG00000055332	3290.8	1.00883	0.307577	3.27992	0.00103836	0.16208	EIF2AK2
178	ENSG00000072080	8.31848	-1.70352	0.519448	-3.27947	0.00104001	0.16208	SPP2
179	ENSG00000267265	101.739	0.685013	0.208892	3.27927	0.00104076	0.16208	AC011476.3
180	ENSG00000197085	51.3658	0.772779	0.23577	3.27768	0.00104666	0.162092	NPSR1-AS1
181	ENSG00000261040	5.48974	-2.52084	0.769653	-3.27529	0.00105554	0.162565	WFDC21P
182	ENSG00000179639	52.0605	-1.4513	0.443593	-3.27171	0.00106901	0.163735	FCER1A
183	ENSG00000198865	178.037	-0.683205	0.209277	-3.2646	0.0010962	0.166982	CCDC152
184	ENSG00000231246	66.9604	0.830654	0.254786	3.2602	0.00111334	0.168671	AL445426.1
185	ENSG00000182108	171.96	1.02823	0.315626	3.25775	0.00112299	0.169213	DEXI
186	ENSG00000067066	15450	0.677622	0.2084	3.25154	0.0011478	0.171046	SP100
187	ENSG00000255071	173.65	1.68946	0.519646	3.25117	0.00114931	0.171046	SAA2-SAA4
188	ENSG00000171916	54.2333	1.31	0.403062	3.25012	0.00115356	0.171046	LGALS9C
189	ENSG00000196684	324.517	0.875764	0.270155	3.24171	0.00118815	0.173446	HSH2D
190	ENSG00000227462	34.1558	1.08635	0.335232	3.24059	0.00119282	0.173446	PSME2P6
191	ENSG00000205837	22.6633	1.72978	0.533867	3.24009	0.00119492	0.173446	LINC00487
192	ENSG00000233816	3.07971	4.80297	1.48265	3.23946	0.00119756	0.173446	IFNA13
193	ENSG00000268916	16.8412	2.4752	0.764368	3.23823	0.00120274	0.173446	CSAG3
194	ENSG00000163377	51.115	0.747506	0.230911	3.2372	0.00120708	0.173446	FAM19A4
195	ENSG00000259616	28.1736	0.996903	0.308228	3.23431	0.00121938	0.174316	AC104574.2
196	ENSG00000254470	200.779	0.853798	0.264225	3.23133	0.00123216	0.175243	AP5B1
197	ENSG00000042781	98.7489	0.680182	0.21076	3.22729	0.00124971	0.176837	USH2A
198	ENSG00000173250	3.57745	2.53847	0.788184	3.22066	0.00127895	0.179239	GPR151
199	ENSG00000231082	2.4528	2.97853	0.924858	3.22053	0.00127954	0.179239	AL731544.1
200	ENSG00000266049	49.8087	0.963348	0.299771	3.21361	0.00131076	0.182694	AP001011.1
201	ENSG00000139292	40.4239	1.7542	0.550326	3.18757	0.00143472	0.198976	LGR5
202	ENSG00000185404	1890.52	0.476938	0.149984	3.17993	0.00147313	0.203292	SP140L
203	ENSG00000238015	6.03237	2.8304	0.890498	3.17844	0.00148069	0.203328	AC104837.2
204	ENSG00000178685	1596.96	0.906922	0.286079	3.17018	0.00152345	0.208175	PARP10
205	ENSG00000173762	483.548	0.616876	0.194725	3.16793	0.00153527	0.208766	CD7
206	ENSG00000261727	23.9178	1.0069	0.317991	3.16644	0.00154319	0.208826	AC142381.4
207	ENSG00000215498	730.109	0.727	0.229789	3.16377	0.00155738	0.209727	FAM230B
208	ENSG00000100911	13051.6	0.814345	0.258016	3.15618	0.0015985	0.21423	PSME2
209	ENSG00000120210	647.675	1.3889	0.441212	3.14792	0.00164439	0.219326	INSL6
210	ENSG00000196154	5414.87	-0.568057	0.180561	-3.14608	0.00165478	0.21966	S100A4
211	ENSG00000006659	2.49382	4.94788	1.57376	3.14398	0.00166664	0.220186	LGALS14
212	ENSG00000079462	238.08	-0.627489	0.199783	-3.14085	0.00168461	0.22151	PAFAH1B3
213	ENSG00000163145	153.901	-0.471233	0.150218	-3.137	0.00170684	0.22251	C1QTNF7
214	ENSG00000115956	1927.91	0.933323	0.297598	3.13619	0.0017116	0.22251	PLEK
215	ENSG00000104738	620.577	-0.795871	0.253833	-3.13541	0.00171616	0.22251	MCM4
216	ENSG00000267745	21.9335	1.17363	0.374872	3.13075	0.00174358	0.225018	AC060766.7
217	ENSG00000102794	58.697	0.990962	0.316951	3.12655	0.00176873	0.227213	ACOD1
218	ENSG00000271003	2.05246	4.20964	1.34706	3.12506	0.00177768	0.227314	AC009237.13
219	ENSG00000225964	89.2793	1.83644	0.58901	3.11784	0.00182182	0.231895	NRIR
220	ENSG00000259742	327.034	0.76524	0.246015	3.11054	0.00186745	0.236242	AC090888.3
221	ENSG00000204694	4.18846	2.98363	0.959488	3.10961	0.00187337	0.236242	OR11A1
222	ENSG00000130303	4334.54	1.36707	0.439808	3.10834	0.00188139	0.236242	BST2
223	ENSG00000138092	126.228	-0.574062	0.184803	-3.10635	0.00189415	0.236778	CENPO
224	ENSG00000205413	1250.94	1.0126	0.326176	3.10446	0.00190626	0.237227	SAMD9
225	ENSG00000120160	20.189	1.42669	0.460259	3.09976	0.00193678	0.239954	EQTN
226	ENSG00000171864	10.4327	-1.92866	0.622686	-3.09733	0.00195272	0.240366	PRND
227	ENSG00000186907	44.4738	0.715586	0.231094	3.09651	0.00195812	0.240366	RTN4RL2
228	ENSG00000268101	3.75894	2.17962	0.704165	3.09532	0.00196598	0.240366	CYP2G2P
229	ENSG00000121446	22.2465	1.38316	0.447663	3.08973	0.00200339	0.243871	RGSL1
230	ENSG00000167633	32.5596	1.2266	0.397751	3.08383	0.00204355	0.247679	KIR3DL1
231	ENSG00000123609	2221.31	0.774764	0.251626	3.07903	0.00207676	0.250614	NMI
232	ENSG00000229274	4.87332	3.77878	1.2322	3.0667	0.00216439	0.260063	AL662860.1
233	ENSG00000105939	5415.23	0.809798	0.264703	3.05927	0.0022188	0.265456	ZC3HAV1
234	ENSG00000225963	187.242	1.06041	0.347193	3.05425	0.00225625	0.26795	AC009950.1
235	ENSG00000166796	85.8602	0.799883	0.261922	3.0539	0.00225887	0.26795	LDHC
236	ENSG00000125826	3314.27	0.757299	0.248184	3.05136	0.00227809	0.269085	RBCK1
237	ENSG00000242258	65.9585	1.07233	0.351622	3.04968	0.00229088	0.269454	LINC00996
238	ENSG00000226950	487.68	-0.401414	0.132185	-3.03676	0.00239139	0.280093	DANCR
239	ENSG00000184428	663.428	-0.363408	0.119884	-3.03133	0.00243479	0.283984	TOP1MT
240	ENSG00000234736	8.05534	1.49972	0.496004	3.02361	0.00249779	0.288252	FAM170B-AS1
241	ENSG00000272549	4.89704	-3.98696	1.31872	-3.02336	0.00249982	0.288252	LINC02538
242	ENSG00000168961	1187.23	1.14596	0.379074	3.02305	0.0025024	0.288252	LGALS9
243	ENSG00000184828	479.593	-0.477345	0.157988	-3.0214	0.00251606	0.288633	ZBTB7C
244	ENSG00000023171	83.4431	0.753152	0.249514	3.01848	0.00254045	0.28942	GRAMD1B,GRAMD1B
245	ENSG00000108684	156.245	0.633842	0.210014	3.0181	0.00254369	0.28942	ASIC2
246	ENSG00000203499	197.383	-0.695819	0.231033	-3.01178	0.00259722	0.293155	IQANK1
247	ENSG00000038427	1700.61	-0.659672	0.219033	-3.01174	0.00259755	0.293155	VCAN
248	ENSG00000232000	52.8572	0.641568	0.213255	3.00845	0.00262583	0.295152	CLCN3P1
249	ENSG00000222017	166.219	1.146	0.381318	3.00536	0.00265268	0.296972	AC011997.1
250	ENSG00000197110	4.6143	3.7606	1.25353	3.00001	0.00269967	0.299393	IFNL3
251	ENSG00000224789	108.548	1.16496	0.388331	2.9999	0.00270065	0.299393	AC012363.1
252	ENSG00000007171	1024.89	1.18889	0.396405	2.99918	0.00270704	0.299393	NOS2
253	ENSG00000266786	63.1037	1.24378	0.414863	2.99804	0.00271726	0.299393	LGALS9DP
254	ENSG00000099956	3263.66	-0.319943	0.106816	-2.99527	0.00274198	0.300927	SMARCB1
255	ENSG00000123610	28266.8	1.68349	0.562966	2.99039	0.00278623	0.303073	TNFAIP6
256	ENSG00000173821	3310.78	0.824548	0.275783	2.98984	0.0027912	0.303073	RNF213
257	ENSG00000232294	5.9629	3.61162	1.20809	2.98952	0.00279415	0.303073	AL031674.1
258	ENSG00000234511	119.532	0.636998	0.213238	2.98727	0.00281484	0.304133	C5orf58
259	ENSG00000205562	11.9805	-1.4257	0.478778	-2.97779	0.00290332	0.311356	AL049775.1
260	ENSG00000164270	84.9203	0.512898	0.172272	2.97725	0.00290847	0.311356	HTR4
261	ENSG00000238000	407.358	0.819822	0.275428	2.97654	0.00291519	0.311356	AC116347.1
262	ENSG00000236807	2.14889	3.97441	1.33679	2.97311	0.00294799	0.313058	AC092066.1
263	ENSG00000271893	10.9965	1.63579	0.550644	2.97068	0.00297143	0.313058	AC064834.1
264	ENSG00000230006	191.388	-0.579431	0.195112	-2.96974	0.00298052	0.313058	ANKRD36BP2
265	ENSG00000258733	286.481	0.548138	0.184602	2.96929	0.00298486	0.313058	LINC02328
266	ENSG00000259353	27.4784	-0.980521	0.330478	-2.96698	0.00300741	0.313058	AC090515.4
267	ENSG00000259475	60.1848	0.795357	0.268112	2.96651	0.00301199	0.313058	AC036108.1
268	ENSG00000089692	80.4372	0.903369	0.304535	2.96639	0.00301317	0.313058	LAG3
269	ENSG00000094916	5363.51	-0.363756	0.122659	-2.9656	0.00302097	0.313058	CBX5
270	ENSG00000166106	90.1111	-1.29918	0.439526	-2.95586	0.00311794	0.320909	ADAMTS15
271	ENSG00000064932	538.2	0.442763	0.1498	2.95568	0.00311976	0.320909	SBNO2
272	ENSG00000225131	413.551	0.82205	0.278443	2.95231	0.00315404	0.323086	PSME2P2
273	ENSG00000162444	121.492	-0.954228	0.32336	-2.95098	0.00316769	0.323086	RBP7
274	ENSG00000226097	8.89492	1.5486	0.524912	2.9502	0.00317569	0.323086	AC099342.1
275	ENSG00000168899	2277.25	0.88823	0.301274	2.94824	0.00319588	0.323958	VAMP5
276	ENSG00000169403	1040.68	0.698968	0.237334	2.94508	0.00322872	0.326101	PTAFR
277	ENSG00000260493	5.32231	-2.51907	0.855827	-2.94344	0.0032459	0.326653	AC011773.4
278	ENSG00000149131	20008	0.574355	0.195744	2.93422	0.00334386	0.3353	SERPING1
279	ENSG00000163833	11.6375	1.56382	0.533186	2.93298	0.00335722	0.335433	FBXO40
280	ENSG00000172137	90.8725	-1.28105	0.437061	-2.93106	0.00337808	0.336312	CALB2
281	ENSG00000000971	5253.7	0.784227	0.267818	2.9282	0.00340927	0.337514	CFH
282	ENSG00000258344	17.9419	1.01355	0.346187	2.92774	0.00341437	0.337514	AC078778.1
283	ENSG00000228078	191.728	0.604754	0.206734	2.92528	0.00344146	0.33899	HLA-U
284	ENSG00000224116	64.996	0.967829	0.331844	2.91652	0.00353959	0.347428	INHBA-AS1
285	ENSG00000250954	13.2919	1.24506	0.428428	2.90612	0.00365944	0.357932	AC016687.3
286	ENSG00000176490	18.5064	-1.48696	0.51195	-2.90451	0.00367829	0.358518	DIRAS1
287	ENSG00000262488	5.44324	-1.85631	0.639404	-2.90319	0.00369387	0.358782	AC133065.2
288	ENSG00000160932	9615.97	0.776636	0.267638	2.90181	0.0037101	0.359106	LY6E
289	ENSG00000184571	35.157	0.83149	0.286977	2.89741	0.00376261	0.362929	PIWIL3
290	ENSG00000110848	1017.59	0.819863	0.283704	2.88986	0.00385418	0.369506	CD69
291	ENSG00000163440	11.7718	1.11242	0.384972	2.8896	0.0038573	0.369506	PDCL2
292	ENSG00000163810	22.2317	1.13546	0.393529	2.88534	0.00390996	0.373268	TGM4
293	ENSG00000146352	3.44413	2.28417	0.794361	2.87548	0.00403415	0.382619	CLVS2
294	ENSG00000227070	106.192	0.514507	0.178935	2.87538	0.00403537	0.382619	AC104170.1
295	ENSG00000271615	9.93632	1.58188	0.55117	2.87005	0.00410411	0.386268	ACTG1P22
296	ENSG00000134216	7.68221	1.62257	0.565396	2.86979	0.00410747	0.386268	CHIA
297	ENSG00000204592	119211	0.653489	0.227762	2.86918	0.00411543	0.386268	HLA-E
298	ENSG00000137414	1159.02	0.38319	0.13381	2.86369	0.00418736	0.391098	FAM8A1
299	ENSG00000188393	6.87969	1.87274	0.654091	2.86312	0.00419494	0.391098	CLEC2A
300	ENSG00000158985	8601.02	0.410526	0.143501	2.86079	0.00422584	0.392665	CDC42SE2
301	ENSG00000249942	37.2802	-1.30581	0.457305	-2.85544	0.00429777	0.396222	AC239584.1
302	ENSG00000108691	26028.5	1.34546	0.471368	2.85437	0.00431229	0.396222	CCL2
303	ENSG00000241956	65.5283	0.866217	0.30358	2.85334	0.00432628	0.396222	AC109466.1
304	ENSG00000109511	302.898	1.18157	0.414181	2.85278	0.00433385	0.396222	ANXA10
305	ENSG00000175857	40.1185	-1.24678	0.437056	-2.85268	0.00433519	0.396222	GAPT
306	ENSG00000166428	13.0651	-1.81833	0.640153	-2.84047	0.00450474	0.410373	PLD4
307	ENSG00000128383	155.337	1.39575	0.491883	2.83756	0.00454596	0.412779	APOBEC3A,APOBEC3A
308	ENSG00000103313	26.0122	1.10534	0.390102	2.83345	0.00460486	0.41677	MEFV
309	ENSG00000136689	2057.67	1.05944	0.374113	2.83188	0.00462755	0.417467	IL1RN
310	ENSG00000185272	132.564	0.787425	0.278402	2.82837	0.00467852	0.420704	RBM11
311	ENSG00000115419	6704.21	0.450362	0.159348	2.82627	0.00470931	0.421528	GLS
312	ENSG00000124491	523.667	-1.26147	0.44643	-2.82569	0.00471792	0.421528	F13A1
313	ENSG00000117091	57.3688	0.906793	0.321209	2.82307	0.00475667	0.422346	CD48
314	ENSG00000108771	1297.76	1.03192	0.365536	2.82302	0.00475738	0.422346	DHX58
315	ENSG00000156875	916.714	0.401823	0.142485	2.8201	0.00480081	0.424849	MFSD14A
316	ENSG00000167476	54.7729	0.691769	0.245521	2.81755	0.00483912	0.426884	JSRP1,JSRP1
317	ENSG00000259255	12.267	1.16951	0.415437	2.81512	0.00487588	0.42877	AC073941.1
318	ENSG00000279025	12.6903	1.58711	0.564855	2.80976	0.00495783	0.434605	AL356863.1
319	ENSG00000073536	322.996	-0.396804	0.141454	-2.80517	0.00502897	0.439459	NLE1
320	ENSG00000257800	15.1848	-1.10451	0.394229	-2.80169	0.00508352	0.442838	FNBP1P1
321	ENSG00000122025	89.8106	0.605545	0.216762	2.7936	0.00521257	0.452665	FLT3
322	ENSG00000259478	3.88876	2.68832	0.963166	2.79113	0.00525241	0.454709	AC024651.1
323	ENSG00000123240	7789.83	0.559941	0.200908	2.78705	0.00531904	0.459051	OPTN
324	ENSG00000160716	6.93249	2.41507	0.867334	2.78447	0.00536147	0.461285	CHRNB2
325	ENSG00000056487	34.6618	0.875208	0.314606	2.78192	0.00540389	0.463166	PHF21B
326	ENSG00000229932	443.509	-0.287755	0.103493	-2.78043	0.00542862	0.463166	YWHAZP3
327	ENSG00000152778	2070.79	0.736809	0.265133	2.77902	0.00545238	0.463166	IFIT5
328	ENSG00000198870	47.3527	-0.737322	0.265374	-2.77843	0.00546219	0.463166	STKLD1
329	ENSG00000280013	4.5039	-2.12684	0.76555	-2.77818	0.00546641	0.463166	CU639417.3
330	ENSG00000259675	6.27204	2.57829	0.929084	2.77509	0.00551872	0.466182	AC018618.1
331	ENSG00000255085	36.7225	-1.15204	0.415347	-2.77369	0.0055424	0.466767	AF186192.2
332	ENSG00000116514	1056.99	0.989018	0.356826	2.77171	0.00557622	0.467562	RNF19B
333	ENSG00000154370	375.541	0.365151	0.131813	2.77022	0.00560178	0.467562	TRIM11
334	ENSG00000186088	1936.3	0.544075	0.196483	2.76907	0.00562166	0.467562	GSAP
335	ENSG00000143185	20.1244	1.11182	0.401579	2.76863	0.00562929	0.467562	XCL2
336	ENSG00000275302	3640.11	1.58055	0.570954	2.76826	0.0056357	0.467562	CCL4
337	ENSG00000170298	40.2778	1.41213	0.511632	2.76005	0.00577932	0.477471	LGALS9B
338	ENSG00000261000	3.35381	3.03246	1.09944	2.75818	0.00581241	0.477471	AC244034.2
339	ENSG00000006757	299.166	-0.606846	0.220088	-2.75728	0.00582839	0.477471	PNPLA4
340	ENSG00000106628	4785.09	-0.262432	0.0952124	-2.75628	0.00584634	0.477471	POLD2
341	ENSG00000242550	12.744	1.72778	0.627065	2.75534	0.00586311	0.477471	SERPINB10
342	ENSG00000205220	1697.31	0.897759	0.325854	2.75509	0.00586755	0.477471	PSMB10
343	ENSG00000102543	782.636	0.391007	0.141943	2.75468	0.00587504	0.477471	CDADC1
344	ENSG00000256394	2.71483	3.26221	1.1851	2.75267	0.00591106	0.477755	ASIC5
345	ENSG00000182393	9.8986	2.29745	0.83475	2.75226	0.00591862	0.477755	IFNL1
346	ENSG00000185056	9.5867	1.21002	0.439745	2.75163	0.00592994	0.477755	C5orf47
347	ENSG00000178107	8.97241	3.35518	1.22021	2.74968	0.0059654	0.479226	AL161668.1
348	ENSG00000163131	6386.37	1.04841	0.381659	2.74697	0.00601479	0.480664	CTSS
349	ENSG00000277870	2.64971	2.44873	0.891722	2.74607	0.00603135	0.480664	FAM230A
350	ENSG00000243531	5.89815	2.19829	0.80058	2.74587	0.00603502	0.480664	AC079804.2
351	ENSG00000259223	7.3294	1.40454	0.512578	2.74015	0.00614115	0.486837	AC009654.1
352	ENSG00000268902	14.6987	1.97132	0.71956	2.73961	0.00615117	0.486837	CSAG2
353	ENSG00000248516	4.09588	2.55619	0.9333	2.73888	0.00616492	0.486837	AC105415.1
354	ENSG00000160349	2.96929	3.25571	1.19055	2.73463	0.00624513	0.491778	LCN1
355	ENSG00000261327	3.8469	-1.90889	0.699629	-2.72843	0.00636359	0.498128	AC134312.5
356	ENSG00000181019	1514.3	-0.442237	0.162129	-2.72768	0.00637816	0.498128	NQO1
357	ENSG00000156194	21.8744	1.07577	0.3944	2.72762	0.00637938	0.498128	PPEF2
358	ENSG00000120526	2266.41	0.510748	0.187391	2.72557	0.00641904	0.499825	NUDCD1
359	ENSG00000198948	23.7983	-0.998074	0.367139	-2.71852	0.00655747	0.507895	MFAP3L
360	ENSG00000143452	42.5693	1.23796	0.455393	2.71844	0.00655913	0.507895	HORMAD1
361	ENSG00000258673	22.4413	1.46189	0.538358	2.71547	0.00661819	0.511049	LINC01397
362	ENSG00000197721	319.577	1.02784	0.379132	2.71103	0.00670753	0.515582	CR1L
363	ENSG00000197536	5052.74	0.753318	0.277904	2.71071	0.00671389	0.515582	C5orf56
364	ENSG00000101596	2193.9	0.569601	0.210272	2.70888	0.00675107	0.517013	SMCHD1
365	ENSG00000125347	42305.3	1.50841	0.557501	2.70567	0.00681668	0.520607	IRF1
366	ENSG00000271978	22.1533	-0.943921	0.349167	-2.70335	0.00686435	0.521944	AL359643.2
367	ENSG00000092010	5402.39	0.511772	0.189492	2.70075	0.00691833	0.521944	PSME1
368	ENSG00000253706	18.3771	1.72269	0.637916	2.7005	0.00692358	0.521944	AC011632.1
369	ENSG00000198785	68.6881	0.504508	0.186832	2.70033	0.00692714	0.521944	GRIN3A
370	ENSG00000114200	246.769	-1.21527	0.450079	-2.70013	0.00693132	0.521944	BCHE
371	ENSG00000171766	311.302	-0.979527	0.36297	-2.69864	0.00696228	0.521944	GATM
372	ENSG00000079263	677.818	0.533793	0.197913	2.69711	0.00699435	0.521944	SP140
373	ENSG00000008517	31550.4	0.794885	0.294752	2.69679	0.00700115	0.521944	IL32
374	ENSG00000196368	82.6409	0.8208	0.304377	2.69666	0.00700393	0.521944	NUDT11
375	ENSG00000243629	65.6563	1.03306	0.383208	2.69583	0.00702141	0.521944	LINC00880
376	ENSG00000259371	29.9146	0.954724	0.354426	2.69372	0.00706596	0.523676	AL136295.3
377	ENSG00000173862	3.20691	-3.22631	1.19806	-2.69295	0.00708228	0.523676	AC008080.1
378	ENSG00000224481	17.7201	1.12414	0.417895	2.69	0.00714519	0.52693	AC245100.1
379	ENSG00000242574	348.482	0.735199	0.273483	2.68828	0.00718208	0.528252	HLA-DMB
380	ENSG00000248740	14.8381	1.01328	0.377154	2.68663	0.00721758	0.529466	LINC02428
381	ENSG00000205436	110.662	1.28943	0.480229	2.68504	0.00725222	0.530611	EXOC3L4
382	ENSG00000230286	9.22191	1.29794	0.483766	2.68298	0.00729684	0.532478	AC013472.2
383	ENSG00000214897	2.99569	-4.24323	1.58339	-2.67983	0.00736591	0.536115	PNMA6E
384	ENSG00000277089	28.5917	1.08757	0.406044	2.67845	0.00739646	0.536937	AC243829.4
385	ENSG00000229021	94.4195	0.784456	0.292999	2.67733	0.00742109	0.537326	AL450992.1
386	ENSG00000111432	120.539	0.728507	0.27223	2.67607	0.00744912	0.537612	FZD10
387	ENSG00000102445	329.382	-0.627662	0.234603	-2.67542	0.00746362	0.537612	RUBCNL
388	ENSG00000249881	81.5845	0.760713	0.284478	2.67406	0.00749387	0.5384	AC008696.2
389	ENSG00000264672	60.0133	1.09444	0.40952	2.6725	0.00752883	0.539521	SEPT4-AS1
390	ENSG00000172543	254.433	0.467741	0.175113	2.67108	0.00756069	0.539696	CTSW
391	ENSG00000267273	6.33865	1.51421	0.567175	2.66975	0.00759084	0.539696	AC008567.2
392	ENSG00000267922	34.2944	0.789892	0.295939	2.6691	0.00760545	0.539696	AC007785.1
393	ENSG00000129493	363.777	-0.354009	0.132656	-2.66862	0.00761636	0.539696	HEATR5A
394	ENSG00000107984	324.195	-0.659176	0.247058	-2.6681	0.00762807	0.539696	DKK1
395	ENSG00000218565	17.3696	-1.31671	0.493799	-2.66648	0.00766502	0.540513	AL592429.1
396	ENSG00000245008	9.34815	1.67537	0.628448	2.66589	0.0076784	0.540513	AP001122.1
397	ENSG00000267079	6.37403	1.79682	0.676755	2.65506	0.00792942	0.556777	AP001269.2
398	ENSG00000224596	268.264	-0.420915	0.158689	-2.65246	0.00799076	0.559675	ZMIZ1-AS1
399	ENSG00000144290	177.112	0.43887	0.165515	2.65154	0.00801248	0.559789	SLC4A10
400	ENSG00000205786	8.56676	1.24614	0.470622	2.64787	0.00810019	0.564502	LINC01531
401	ENSG00000112038	36.7243	0.644393	0.244104	2.63983	0.00829479	0.576623	OPRM1
402	ENSG00000117148	8.01643	1.46093	0.553673	2.63861	0.00832472	0.57708	ACTL8
403	ENSG00000136155	2706.84	-0.357935	0.13571	-2.63749	0.00835221	0.57708	SCEL
404	ENSG00000155287	563.105	0.842633	0.319563	2.63683	0.00836845	0.57708	SLC25A28
405	ENSG00000122679	730.55	0.762972	0.289422	2.63619	0.00838418	0.57708	RAMP3
406	ENSG00000125872	324.147	-0.619045	0.234973	-2.63453	0.00842527	0.577214	LRRN4
407	ENSG00000229498	24.0626	1.0502	0.398643	2.63444	0.00842754	0.577214	AC105053.1
408	ENSG00000258986	6.75116	1.64023	0.622833	2.6335	0.00845104	0.577405	TMEM179
409	ENSG00000187642	21.4651	-1.20207	0.456723	-2.63194	0.00848993	0.577723	PERM1
410	ENSG00000270068	5.46497	-2.04238	0.776091	-2.63162	0.00849795	0.577723	AC125494.3
411	ENSG00000070759	1219.49	0.556209	0.211447	2.63049	0.00852617	0.577723	TESK2
412	ENSG00000249816	160.829	0.805363	0.306222	2.63	0.0085386	0.577723	LINC00964
413	ENSG00000120498	112.748	0.606004	0.230725	2.62652	0.00862627	0.582242	TEX11
414	ENSG00000127318	86.4203	3.7983	1.44678	2.62535	0.00865594	0.582833	IL22
415	ENSG00000235505	565.889	0.694751	0.265023	2.62147	0.00875516	0.588094	CASP17P
416	ENSG00000129673	48.0844	1.22958	0.469776	2.61737	0.008861	0.593772	AANAT
417	ENSG00000172380	8147.42	-0.196757	0.0752144	-2.61595	0.00889786	0.594812	GNG12
418	ENSG00000197256	2864.53	-0.724262	0.277539	-2.60959	0.00906511	0.603931	KANK2
419	ENSG00000160190	2408.5	0.498346	0.191002	2.60912	0.00907759	0.603931	SLC37A1
420	ENSG00000164976	149.404	-0.702781	0.269508	-2.60765	0.00911674	0.604001	MYORG
421	ENSG00000135069	674.995	-0.653949	0.2508	-2.60745	0.00912198	0.604001	PSAT1
422	ENSG00000127564	78.5706	-0.935151	0.358984	-2.60499	0.00918763	0.60645	PKMYT1
423	ENSG00000278703	6.52568	1.40711	0.540394	2.60386	0.00921798	0.60645	AC100847.1
424	ENSG00000090104	1272.78	0.837779	0.321773	2.60363	0.00922424	0.60645	RGS1
425	ENSG00000226676	5.91611	1.62873	0.626484	2.59979	0.00932798	0.610039	BX248123.1
426	ENSG00000104755	14.005	1.19568	0.45997	2.59948	0.00933662	0.610039	ADAM2
427	ENSG00000168135	6.20662	1.50789	0.580273	2.59859	0.00936075	0.610039	KCNJ4
428	ENSG00000277618	5.48107	-1.72143	0.662498	-2.59838	0.00936636	0.610039	AL627230.6
429	ENSG00000198324	192.185	-0.512773	0.197502	-2.5963	0.00942344	0.612326	PHETA1
430	ENSG00000162692	2240.41	1.03151	0.397476	2.59514	0.00945533	0.612969	VCAM1
431	ENSG00000106346	947.724	0.448758	0.173079	2.5928	0.00951983	0.615719	USP42
432	ENSG00000101916	51.2656	1.21515	0.468904	2.59148	0.00955652	0.616661	TLR8
433	ENSG00000146733	315.102	-0.472724	0.182682	-2.58769	0.00966222	0.622042	PSPH
434	ENSG00000049768	47.4177	0.707735	0.273793	2.58493	0.00973981	0.624429	FOXP3
435	ENSG00000249898	219.668	-0.434124	0.167972	-2.5845	0.00975209	0.624429	MCPH1-AS1
436	ENSG00000142920	652.213	0.624829	0.241808	2.58399	0.00976651	0.624429	AZIN2
437	ENSG00000250264	9.19057	1.4076	0.544926	2.5831	0.0097916	0.624462	AL669918.1
438	ENSG00000249743	13.55	1.10735	0.428924	2.58169	0.0098318	0.624462	AC116345.1
439	ENSG00000072858	859.51	0.554605	0.21483	2.5816	0.00983423	0.624462	SIDT1
440	ENSG00000070190	1480.2	0.874189	0.338803	2.58023	0.00987338	0.625296	DAPP1
441	ENSG00000232629	801.225	0.785129	0.304471	2.57867	0.00991825	0.625296	HLA-DQB2
442	ENSG00000236366	14.9614	0.931112	0.361133	2.57831	0.00992852	0.625296	AL359313.1
443	ENSG00000103196	5521.96	0.705515	0.273729	2.57742	0.00995399	0.625296	CRISPLD2
444	ENSG00000171759	53.2971	1.15433	0.448018	2.57653	0.00997969	0.625296	PAH
445	ENSG00000213921	1.6648	4.26815	1.6566	2.57645	0.00998195	0.625296	LEUTX
446	ENSG00000205628	8.30469	1.60501	0.623748	2.57318	0.010077	0.629836	LINC01446
447	ENSG00000250532	6.50909	1.51848	0.590473	2.57164	0.0101218	0.631219	AC021180.1
448	ENSG00000162374	23.8506	0.788613	0.306762	2.57077	0.0101473	0.631396	ELAVL4
449	ENSG00000120662	340.984	-0.381212	0.14835	-2.56969	0.010179	0.631957	MTRF1
450	ENSG00000243811	301.047	0.522075	0.203648	2.56361	0.0103591	0.639822	APOBEC3D
451	ENSG00000139053	5.70321	2.71519	1.05914	2.56358	0.0103598	0.639822	PDE6H
452	ENSG00000013374	3820	0.617903	0.241107	2.56277	0.0103841	0.639822	NUB1
453	ENSG00000240710	71.7558	0.798213	0.311597	2.56168	0.0104167	0.639822	AL512306.3
454	ENSG00000183527	682.099	-0.334956	0.130861	-2.55964	0.0104781	0.639822	PSMG1
455	ENSG00000084710	358.546	-0.559361	0.218572	-2.55916	0.0104927	0.639822	EFR3B
456	ENSG00000265107	304.597	-1.49979	0.586072	-2.55906	0.0104956	0.639822	GJA5
457	ENSG00000244649	27.2445	0.856381	0.33466	2.55896	0.0104986	0.639822	LINC02086
458	ENSG00000150556	327.1	1.04456	0.408268	2.55851	0.0105122	0.639822	LYPD6B
459	ENSG00000183347	75.2138	1.63124	0.637827	2.5575	0.0105428	0.640285	GBP6
460	ENSG00000231175	16.4027	1.13046	0.442522	2.55458	0.0106315	0.644268	LINC01720
461	ENSG00000274443	10.4322	1.42932	0.559763	2.55344	0.0106666	0.644992	C8orf89
462	ENSG00000251010	2.71324	2.62427	1.02818	2.55236	0.0106997	0.645594	AC097372.1
463	ENSG00000245213	170.23	-0.479649	0.188117	-2.54974	0.0107802	0.648837	AC105285.1
464	ENSG00000236885	50.304	0.864309	0.339272	2.54754	0.0108486	0.648837	AC018731.1
465	ENSG00000255690	25.154	-1.34461	0.527926	-2.54697	0.0108664	0.648837	TRIL
466	ENSG00000166710	375657	0.519147	0.203872	2.54643	0.010883	0.648837	B2M
467	ENSG00000138030	96.5915	-0.763123	0.299755	-2.54582	0.0109021	0.648837	KHK
468	ENSG00000119599	302.507	-0.402157	0.157983	-2.54558	0.0109097	0.648837	DCAF4
469	ENSG00000112343	1451.8	0.472079	0.185466	2.54536	0.0109164	0.648837	TRIM38
470	ENSG00000060709	25.5618	0.8488	0.333873	2.54229	0.011013	0.652299	RIMBP2
471	ENSG00000237452	12.9139	1.18993	0.468104	2.54202	0.0110214	0.652299	BHMG1
472	ENSG00000233521	5.06468	-2.8096	1.1058	-2.54079	0.0110602	0.653208	LINC01638
473	ENSG00000253108	4.96187	1.99212	0.784785	2.53843	0.0111352	0.654978	AC090993.1
474	ENSG00000203995	24.1529	0.752648	0.296509	2.53837	0.0111372	0.654978	ZYG11A
475	ENSG00000185697	127.631	0.451312	0.178005	2.53538	0.0112324	0.65613	MYBL1
476	ENSG00000223485	88.3857	-0.848924	0.334833	-2.53537	0.0112329	0.65613	LINC01615
477	ENSG00000240859	57.8509	-0.943489	0.372137	-2.53533	0.0112342	0.65613	AC093627.4
478	ENSG00000247746	70.8968	-0.653724	0.257928	-2.53452	0.01126	0.65613	USP51
479	ENSG00000104883	265.037	-0.62748	0.247675	-2.53349	0.0112934	0.65613	PEX11G
480	ENSG00000134470	7769.74	0.868243	0.342726	2.53334	0.011298	0.65613	IL15RA
481	ENSG00000171084	37.768	-0.832616	0.328798	-2.53231	0.0113315	0.65671	FAM86JP
482	ENSG00000269949	9.34343	-1.16637	0.46076	-2.53141	0.0113605	0.657024	AC069307.1
483	ENSG00000249803	3.99176	2.11702	0.836955	2.52943	0.0114248	0.659372	AC112178.1
484	ENSG00000264825	9.84341	1.44233	0.571009	2.52594	0.011539	0.664256	AC091588.2
485	ENSG00000122592	81.5554	-0.576606	0.228324	-2.52539	0.0115571	0.664256	HOXA7
486	ENSG00000271327	11.8692	-1.2115	0.480159	-2.52312	0.0116319	0.666123	AC010201.2
487	ENSG00000158435	734.504	0.297406	0.11788	2.52296	0.0116373	0.666123	CNOT11
488	ENSG00000237571	2.03604	2.83554	1.12469	2.52118	0.0116963	0.668006	AC073284.1
489	ENSG00000168062	1847.33	2.19501	0.871345	2.5191	0.0117654	0.668006	BATF2
490	ENSG00000228775	43.3317	-0.923921	0.366966	-2.51773	0.0118114	0.668006	WEE2-AS1
491	ENSG00000073584	989.613	-0.331491	0.131696	-2.51709	0.0118329	0.668006	SMARCE1
492	ENSG00000101220	622.97	-0.590095	0.234465	-2.51677	0.0118436	0.668006	C20orf27
493	ENSG00000144619	871.75	-0.393285	0.156295	-2.51629	0.0118596	0.668006	CNTN4
494	ENSG00000273139	3.41452	-1.82149	0.723933	-2.51611	0.0118659	0.668006	AC007663.3
495	ENSG00000276649	29.7397	0.826709	0.328591	2.51592	0.0118722	0.668006	AL117335.1
496	ENSG00000241361	12.9043	1.07349	0.42677	2.51538	0.0118905	0.668006	SLC25A24P1
497	ENSG00000157343	7.6265	1.16827	0.46471	2.51398	0.0119376	0.668006	ARMC12
498	ENSG00000174343	5.2638	1.73374	0.6898	2.5134	0.0119574	0.668006	CHRNA9
499	ENSG00000100225	5433.34	0.31677	0.12604	2.51325	0.0119624	0.668006	FBXO7
500	ENSG00000006071	29.4372	1.02123	0.406431	2.51268	0.0119817	0.668006	ABCC8
501	ENSG00000276600	320.806	-0.613209	0.244394	-2.5091	0.012104	0.671342	RAB7B
502	ENSG00000185917	1119.54	-0.294312	0.117453	-2.50578	0.0122182	0.671342	SETD4
503	ENSG00000236519	4.17802	2.07347	0.827551	2.50554	0.0122264	0.671342	LINC01424
504	ENSG00000142794	1079.33	-0.349485	0.139488	-2.50548	0.0122285	0.671342	NBPF3
505	ENSG00000196141	4244.75	0.432236	0.172606	2.50417	0.0122737	0.671342	SPATS2L
506	ENSG00000164399	2.17899	3.0226	1.20719	2.50383	0.0122856	0.671342	IL3
507	ENSG00000136147	2669.51	0.554812	0.221588	2.5038	0.0122867	0.671342	PHF11
508	ENSG00000237674	1.91386	3.81372	1.52384	2.50269	0.0123252	0.671342	GSTA7P
509	ENSG00000170385	664.438	-0.745351	0.297846	-2.50247	0.0123329	0.671342	SLC30A1
510	ENSG00000173612	22.2693	0.97269	0.388744	2.50214	0.0123446	0.671342	GPRC6A
511	ENSG00000225331	49.1814	-0.669617	0.267644	-2.50189	0.0123533	0.671342	LINC01678
512	ENSG00000138386	332.067	0.442112	0.176737	2.50152	0.012366	0.671342	NAB1
513	ENSG00000181355	165.339	0.464377	0.185659	2.50123	0.0123761	0.671342	OFCC1
514	ENSG00000206341	6624.73	0.470311	0.188037	2.50116	0.0123787	0.671342	HLA-H
515	ENSG00000236354	3.77875	1.94791	0.779532	2.49882	0.0124608	0.674479	LINC00437
516	ENSG00000233359	26.2657	0.798823	0.319863	2.49739	0.0125111	0.675892	AC114485.1
517	ENSG00000165832	673.748	-0.398109	0.159607	-2.49431	0.0126202	0.680467	TRUB1
518	ENSG00000248118	16.4558	0.859089	0.344913	2.49074	0.0127478	0.686016	LINC01019
519	ENSG00000249951	29.0717	1.31284	0.527284	2.48982	0.0127808	0.686438	AC108067.1
520	ENSG00000260583	30.1452	1.15597	0.464419	2.48908	0.0128076	0.686438	AP000223.1
521	ENSG00000155792	347.613	-0.617613	0.248208	-2.48829	0.0128358	0.686438	DEPTOR
522	ENSG00000101751	1825.91	-0.300835	0.120925	-2.48779	0.0128541	0.686438	POLI
523	ENSG00000233214	1.26584	4.56253	1.83458	2.48696	0.0128841	0.686724	AC002511.2
524	ENSG00000180979	197.23	-0.377119	0.151686	-2.48618	0.0129122	0.686907	LRRC57
525	ENSG00000100462	518.482	-0.300261	0.120944	-2.48266	0.0130407	0.691571	PRMT5
526	ENSG00000256199	30.7097	0.871457	0.351121	2.48193	0.0130674	0.691571	AC078962.2
527	ENSG00000154645	125.926	0.656319	0.264459	2.48174	0.0130743	0.691571	CHODL
528	ENSG00000230782	6.89664	1.79279	0.722754	2.48049	0.01312	0.692679	AL807761.4
529	ENSG00000196810	253.346	-0.427832	0.172611	-2.47859	0.0131904	0.693579	CTBP1-DT
530	ENSG00000226994	36.9579	0.760261	0.306765	2.47832	0.0132003	0.693579	AC012593.1
531	ENSG00000173200	349.014	0.368105	0.148584	2.47741	0.013234	0.693579	PARP15
532	ENSG00000164161	567.346	-0.797951	0.3221	-2.47734	0.0132366	0.693579	HHIP
533	ENSG00000254113	1.9031	2.8572	1.1545	2.47483	0.0133298	0.694353	AC090193.2
534	ENSG00000138606	88.8286	0.489095	0.197673	2.47427	0.0133509	0.694353	SHF
535	ENSG00000246366	233.265	0.373868	0.151106	2.47421	0.0133532	0.694353	LACTB2-AS1
536	ENSG00000140543	425.423	-0.418227	0.169039	-2.47414	0.0133556	0.694353	DET1
537	ENSG00000143867	483.329	-1.44364	0.583619	-2.4736	0.0133759	0.694353	OSR1
538	ENSG00000279762	256.642	0.447303	0.181129	2.46953	0.0135291	0.698912	AC005899.8
539	ENSG00000116176	35.2059	-0.785883	0.318239	-2.46947	0.0135312	0.698912	TPSG1
540	ENSG00000196517	440.171	-0.562183	0.227672	-2.46927	0.013539	0.698912	SLC6A9
541	ENSG00000146192	194.304	0.535819	0.217224	2.46666	0.0136379	0.702715	FGD2
542	ENSG00000248150	37.4365	1.20064	0.487248	2.46412	0.0137352	0.705645	LINC02150
543	ENSG00000197702	3409.6	-0.197363	0.0801122	-2.46358	0.0137558	0.705645	PARVA
544	ENSG00000203364	11.4483	1.42554	0.578736	2.46319	0.0137707	0.705645	AL390760.1
545	ENSG00000139437	492.508	-0.433202	0.176005	-2.4613	0.0138435	0.708076	TCHP
546	ENSG00000270972	3.60679	1.88878	0.768014	2.45931	0.0139205	0.710709	AC136475.9
547	ENSG00000254479	3.0096	2.99381	1.21833	2.45731	0.0139982	0.713372	SLC25A1P1
548	ENSG00000242444	2.5792	2.8752	1.17173	2.45381	0.014135	0.716898	AC007207.1
549	ENSG00000270547	62.8195	-1.26903	0.517191	-2.45369	0.0141399	0.716898	LINC01235
550	ENSG00000130035	103.567	0.612483	0.249906	2.45085	0.0142519	0.716898	GALNT8,GALNT8
551	ENSG00000231576	3.13119	2.90414	1.18589	2.44892	0.0143287	0.716898	MTCO2P20
552	ENSG00000166226	4274.1	-0.263112	0.107497	-2.44763	0.0143798	0.716898	CCT2
553	ENSG00000134538	12.1156	1.02219	0.417779	2.44671	0.0144165	0.716898	SLCO1B1
554	ENSG00000100731	4864.3	0.511421	0.209043	2.44649	0.0144256	0.716898	PCNX1
555	ENSG00000197093	80.7474	-0.990172	0.404797	-2.44609	0.0144414	0.716898	GAL3ST4
556	ENSG00000235016	67.2331	0.498428	0.203811	2.44554	0.0144635	0.716898	SEMA3F-AS1
557	ENSG00000213015	22.2458	-0.730993	0.299009	-2.44472	0.0144965	0.716898	ZNF580
558	ENSG00000134294	11310.8	-0.397111	0.162445	-2.44459	0.0145018	0.716898	SLC38A2
559	ENSG00000148541	98.6892	-1.27324	0.520853	-2.44452	0.0145044	0.716898	FAM13C
560	ENSG00000279064	11.6059	-1.34535	0.550375	-2.44442	0.0145085	0.716898	FP236315.1
561	ENSG00000268836	5.61461	-1.63039	0.667084	-2.44406	0.0145232	0.716898	Z69706.1
562	ENSG00000262668	17.0508	0.818393	0.334948	2.44334	0.0145519	0.716898	AJ003147.2
563	ENSG00000114770	831.133	-0.485398	0.198677	-2.44316	0.0145593	0.716898	ABCC5
564	ENSG00000135148	6227.44	0.861337	0.352682	2.44225	0.0145962	0.716898	TRAFD1
565	ENSG00000214456	121.173	0.440511	0.180375	2.44219	0.0145984	0.716898	PLIN5
566	ENSG00000003400	1348.12	0.554827	0.2272	2.44202	0.0146055	0.716898	CASP10
567	ENSG00000259846	153.548	0.833248	0.341241	2.44181	0.0146137	0.716898	AC092131.1
568	ENSG00000160181	6.39686	2.60478	1.06678	2.44172	0.0146176	0.716898	TFF2
569	ENSG00000160710	6439.09	0.652131	0.267121	2.44133	0.0146332	0.716898	ADAR
570	ENSG00000167861	1466.75	-0.327197	0.134178	-2.43853	0.0147472	0.721218	HID1
571	ENSG00000253503	12.1026	0.969456	0.397711	2.43759	0.0147856	0.721703	AC060765.1
572	ENSG00000102572	1548.59	0.475132	0.194964	2.43702	0.0148089	0.721703	STK24
573	ENSG00000168310	5592.24	0.427106	0.175362	2.43557	0.0148684	0.723334	IRF2
574	ENSG00000079557	2.36995	3.59324	1.4759	2.4346	0.0149083	0.724013	AFM
575	ENSG00000104112	15.7017	0.93564	0.38532	2.42821	0.0151734	0.731316	SCG3
576	ENSG00000064666	2533.31	-0.293276	0.120801	-2.42777	0.0151921	0.731316	CNN2
577	ENSG00000108312	76.8613	-0.469663	0.193594	-2.42602	0.0152654	0.731316	UBTF
578	ENSG00000188800	6.53259	1.33533	0.550451	2.42588	0.0152713	0.731316	TMCO2
579	ENSG00000143921	4.93788	1.87021	0.771018	2.42564	0.0152815	0.731316	ABCG8
580	ENSG00000263317	50.5795	0.63428	0.261517	2.42539	0.0152921	0.731316	LINC01982
581	ENSG00000253785	306.169	0.560958	0.231306	2.42518	0.0153008	0.731316	AC008429.2
582	ENSG00000279960	5.78163	1.87631	0.77394	2.42437	0.0153351	0.731316	AL137783.1
583	ENSG00000257443	112.413	0.771212	0.318166	2.42393	0.0153536	0.731316	AC068305.2
584	ENSG00000163565	11464.4	0.471985	0.194729	2.4238	0.0153591	0.731316	IFI16
585	ENSG00000235197	1.66247	3.81337	1.57331	2.42379	0.0153594	0.731316	ZNF33CP
586	ENSG00000196724	132.305	-0.52442	0.216413	-2.42324	0.0153829	0.731316	ZNF418
587	ENSG00000149534	336.47	-0.766077	0.31619	-2.42284	0.0153997	0.731316	MS4A2
588	ENSG00000124466	512.354	0.800852	0.331019	2.41935	0.0155482	0.737113	LYPD3
589	ENSG00000198062	2.70592	2.47703	1.02534	2.41582	0.0156996	0.74152	POTEH
590	ENSG00000273112	168.479	0.591026	0.244673	2.41557	0.0157105	0.74152	AL590385.2
591	ENSG00000211734	32.1663	-0.745803	0.308785	-2.41528	0.0157229	0.74152	TRBV5-1
592	ENSG00000117090	358.783	0.679957	0.281589	2.41471	0.0157476	0.74152	SLAMF1
593	ENSG00000091483	746.095	-0.413975	0.171579	-2.41274	0.0158332	0.743966	FH
594	ENSG00000174226	142.436	0.837043	0.347079	2.41168	0.0158791	0.743966	SNX31
595	ENSG00000131943	928.701	0.5613	0.232801	2.41107	0.0159057	0.743966	C19orf12
596	ENSG00000136696	12.1986	1.70382	0.706668	2.41106	0.0159063	0.743966	IL36B
597	ENSG00000274044	5.50483	1.90426	0.790332	2.40944	0.0159771	0.744376	FAM230J
598	ENSG00000272103	4.57664	1.75097	0.726927	2.40873	0.0160083	0.744376	AC026741.1
599	ENSG00000271270	54.3123	-0.776915	0.322731	-2.40732	0.0160702	0.744376	TMCC1-AS1
600	ENSG00000072518	1040.15	0.315692	0.131144	2.40721	0.0160748	0.744376	MARK2
601	ENSG00000135617	234.971	-0.664313	0.27603	-2.40667	0.0160987	0.744376	PRADC1
602	ENSG00000019582	69717.5	0.730761	0.303685	2.40632	0.0161143	0.744376	CD74
603	ENSG00000280331	7.64213	-1.81193	0.753194	-2.40566	0.0161431	0.744376	AC061999.1
604	ENSG00000278068	3.69349	-2.07511	0.862743	-2.40524	0.0161617	0.744376	AL136317.3
605	ENSG00000214856	195.3	-0.574099	0.238705	-2.40506	0.01617	0.744376	KRT16P1
606	ENSG00000255557	147.949	0.529363	0.220129	2.40478	0.0161821	0.744376	AP001266.2
607	ENSG00000235724	88.4896	0.542483	0.225908	2.40134	0.016335	0.748651	AC009299.3
608	ENSG00000173868	20.5011	-1.01889	0.424315	-2.40127	0.0163383	0.748651	PHOSPHO1
609	ENSG00000141574	174.719	0.698881	0.291093	2.40088	0.0163556	0.748651	SECTM1
610	ENSG00000137124	1082.6	-0.494141	0.205903	-2.39987	0.0164008	0.749488	ALDH1B1
611	ENSG00000186575	2938	-0.441804	0.184293	-2.39729	0.0165168	0.753143	NF2
612	ENSG00000217416	250.536	-0.291344	0.121551	-2.39689	0.0165348	0.753143	ISCA1P1
613	ENSG00000231364	15.4613	-1.5806	0.659643	-2.39614	0.0165688	0.753464	LINC01712
614	ENSG00000137869	3.98448	1.81723	0.758716	2.39515	0.0166137	0.753749	CYP19A1
615	ENSG00000104312	9301.15	0.893981	0.373327	2.39463	0.0166371	0.753749	RIPK2
616	ENSG00000240122	38.9052	-0.731553	0.305573	-2.39404	0.016664	0.753749	FABP5P11
617	ENSG00000101057	44.0048	-0.754876	0.315371	-2.39361	0.0166833	0.753749	MYBL2
618	ENSG00000132256	3142.22	0.430001	0.179844	2.39097	0.0168038	0.757928	TRIM5
619	ENSG00000077279	20.1538	0.754846	0.315783	2.3904	0.0168302	0.757928	DCX
620	ENSG00000243501	14.9011	0.865316	0.362243	2.38877	0.0169047	0.75914	AL365232.1
621	ENSG00000198203	116.687	0.521734	0.218424	2.38863	0.0169115	0.75914	SULT1C2
622	ENSG00000272141	12.7167	1.15098	0.482052	2.38768	0.0169552	0.759876	AL390719.2
623	ENSG00000124217	307.083	-0.499704	0.209572	-2.3844	0.0171069	0.762627	MOCS3
624	ENSG00000111843	2215.29	-0.346722	0.145437	-2.384	0.0171257	0.762627	TMEM14C
625	ENSG00000151917	99.0378	-0.806099	0.338133	-2.38397	0.0171271	0.762627	BEND6
626	ENSG00000266365	21.1868	0.777691	0.326251	2.38372	0.0171387	0.762627	AC053481.3
627	ENSG00000112116	34.0985	1.78723	0.749866	2.3834	0.0171534	0.762627	IL17F
628	ENSG00000182508	9.09784	1.46961	0.616761	2.38278	0.0171824	0.762703	LHFPL1
629	ENSG00000058866	470.45	0.538444	0.226266	2.3797	0.017327	0.766712	DGKG
630	ENSG00000273552	7.50227	1.26012	0.529543	2.37964	0.0173294	0.766712	AL136439.1
631	ENSG00000118655	339.671	-0.60725	0.255244	-2.37909	0.0173553	0.766712	DCLRE1B
632	ENSG00000155100	780.529	-0.292465	0.123024	-2.37729	0.0174405	0.767387	OTUD6B
633	ENSG00000231772	52.6201	0.561858	0.236366	2.37707	0.017451	0.767387	Z93403.1
634	ENSG00000119508	3458.29	1.30844	0.550455	2.37702	0.0174531	0.767387	NR4A3
635	ENSG00000248131	14.4234	1.01286	0.42659	2.37432	0.0175814	0.770749	LINC01194
636	ENSG00000234318	1.41012	3.07793	1.29703	2.37305	0.0176417	0.770749	AC099794.1
637	ENSG00000185722	926.533	0.584544	0.246367	2.37266	0.0176606	0.770749	ANKFY1
638	ENSG00000248802	11.5221	-1.50909	0.636046	-2.37261	0.0176628	0.770749	AC078850.2
639	ENSG00000006210	3932.36	1.24362	0.524226	2.37229	0.0176783	0.770749	CX3CL1
640	ENSG00000082293	1918.76	0.274823	0.115865	2.37193	0.0176955	0.770749	COL19A1
641	ENSG00000259283	9.97801	1.20888	0.509912	2.37077	0.0177513	0.77151	AC109462.1
642	ENSG00000224717	3.2576	1.85645	0.783328	2.36995	0.0177904	0.77151	AC098936.1
643	ENSG00000020633	883.598	0.36755	0.155116	2.36951	0.0178116	0.77151	RUNX3
644	ENSG00000167588	36.2747	-1.26823	0.535457	-2.3685	0.0178602	0.77151	GPD1
645	ENSG00000184557	5042.54	0.80096	0.338184	2.36841	0.0178645	0.77151	SOCS3
646	ENSG00000213260	212.394	-0.340691	0.143887	-2.36777	0.0178955	0.77151	YWHAZP5
647	ENSG00000259093	8.86741	-1.19035	0.502822	-2.36734	0.0179163	0.77151	AL137191.1
648	ENSG00000149582	416.623	-0.534092	0.225655	-2.36685	0.01794	0.77151	TMEM25
649	ENSG00000206053	5418.29	-0.275685	0.116526	-2.36587	0.0179877	0.77151	JPT2
650	ENSG00000206503	30344.8	0.442462	0.187022	2.36583	0.0179897	0.77151	HLA-A
651	ENSG00000261188	73.8192	-0.631434	0.267004	-2.36488	0.0180357	0.771605	Z95115.1
652	ENSG00000229491	19.1876	0.795582	0.336449	2.36465	0.0180473	0.771605	AC136489.1
653	ENSG00000250826	4.00645	1.60606	0.679363	2.36407	0.0180753	0.77162	HNRNPA3P13
654	ENSG00000150656	92.1603	0.839735	0.355746	2.36049	0.0182509	0.77624	CNDP1
655	ENSG00000234883	1711.47	0.932944	0.395241	2.36045	0.018253	0.77624	MIR155HG
656	ENSG00000159958	353.522	-1.02392	0.433836	-2.36016	0.0182671	0.77624	TNFRSF13C
657	ENSG00000163508	67.0536	0.617047	0.262004	2.3551	0.0185176	0.785687	EOMES
658	ENSG00000279320	49.55	0.741368	0.314976	2.35373	0.018586	0.786344	AC069528.2
659	ENSG00000054392	412.05	-0.408546	0.173605	-2.35331	0.0186072	0.786344	HHAT
660	ENSG00000196301	64.2101	1.00672	0.427829	2.3531	0.0186177	0.786344	HLA-DRB9
661	ENSG00000135070	1982.98	-0.206652	0.0878607	-2.35205	0.0186704	0.787378	ISCA1
662	ENSG00000153820	41.5184	0.744381	0.316668	2.35067	0.0187397	0.788313	SPHKAP
663	ENSG00000109471	18.3117	0.99618	0.423917	2.34994	0.0187765	0.788313	IL2
664	ENSG00000226043	26.753	-1.44345	0.614375	-2.34946	0.0188008	0.788313	AP000561.1
665	ENSG00000224842	3.42138	2.15921	0.919173	2.34907	0.0188202	0.788313	AL161908.1
666	ENSG00000162891	49.5807	1.18888	0.506165	2.3488	0.018834	0.788313	IL20
667	ENSG00000231389	3581.58	0.631891	0.269125	2.34795	0.0188771	0.788935	HLA-DPA1
668	ENSG00000179431	73.5188	-0.757273	0.322625	-2.34723	0.0189138	0.789282	FJX1
669	ENSG00000227392	53.5465	0.577335	0.246125	2.3457	0.0189913	0.791186	HPN-AS1
670	ENSG00000186868	90.1876	-0.46461	0.19814	-2.34486	0.0190341	0.791186	MAPT
671	ENSG00000279315	12.2555	-1.07807	0.459822	-2.34454	0.0190505	0.791186	AL158212.4
672	ENSG00000196946	20.9115	0.906193	0.386584	2.3441	0.0190729	0.791186	ZNF705A
673	ENSG00000164687	1193.98	-0.639234	0.27302	-2.34135	0.0192143	0.795867	FABP5
674	ENSG00000236499	5.61533	-1.20653	0.515584	-2.34012	0.0192773	0.797292	LINC00896
675	ENSG00000253690	17.3664	1.01279	0.433529	2.33614	0.0194839	0.804641	AC021678.2
676	ENSG00000197253	10641	-0.337361	0.14446	-2.33532	0.0195269	0.805225	TPSB2
677	ENSG00000253949	6.18239	2.05849	0.88239	2.33286	0.0196557	0.805226	AC022634.2
678	ENSG00000095917	931.546	-0.305952	0.131159	-2.33267	0.0196653	0.805226	TPSD1
679	ENSG00000169704	4.01817	2.1815	0.935379	2.33221	0.0196899	0.805226	GP9
680	ENSG00000260937	23.599	0.899721	0.385786	2.33217	0.0196916	0.805226	AC025272.1
681	ENSG00000278920	5.44374	1.48085	0.634991	2.33208	0.0196963	0.805226	AC005005.4
682	ENSG00000132744	12.4284	1.18921	0.509952	2.33201	0.0197002	0.805226	ACY3
683	ENSG00000206192	23.7815	0.595913	0.255753	2.33003	0.0198045	0.808304	ANKRD20A9P
684	ENSG00000228643	29.7759	1.20285	0.516616	2.32832	0.0198952	0.810819	AC079779.2
685	ENSG00000148154	9804.71	0.424992	0.182698	2.3262	0.0200081	0.814228	UGCG
686	ENSG00000126262	30.6773	1.08237	0.465552	2.32491	0.0200766	0.814305	FFAR2
687	ENSG00000255398	231.937	1.03405	0.444967	2.32388	0.020132	0.814305	HCAR3
688	ENSG00000138378	1803.33	0.551288	0.237232	2.32383	0.0201344	0.814305	STAT4
689	ENSG00000238276	2.23277	2.72136	1.1714	2.32318	0.0201697	0.814305	AL354863.1
690	ENSG00000143314	1296.49	-0.428979	0.184692	-2.32267	0.0201966	0.814305	MRPL24
691	ENSG00000168306	260.341	-0.547104	0.235571	-2.32246	0.0202081	0.814305	ACOX2
692	ENSG00000196954	5885.34	0.408909	0.176153	2.32133	0.020269	0.814305	CASP4
693	ENSG00000184221	1.34379	3.5283	1.52062	2.3203	0.0203247	0.814305	OLIG1
694	ENSG00000279127	5.41119	-1.66424	0.717284	-2.3202	0.0203301	0.814305	AL121950.1
695	ENSG00000054654	6886.95	0.324552	0.139915	2.31964	0.0203603	0.814305	SYNE2
696	ENSG00000159398	10.392	1.76694	0.761781	2.31948	0.020369	0.814305	CES5A
697	ENSG00000164107	2.62576	2.84353	1.22624	2.31891	0.0203999	0.814305	HAND2
698	ENSG00000188886	17.8924	1.48532	0.640616	2.31858	0.0204176	0.814305	ASTL
699	ENSG00000253111	75.3609	0.478359	0.206425	2.31735	0.0204845	0.814305	AC091114.1
700	ENSG00000213386	2.84686	2.75579	1.18941	2.31694	0.020507	0.814305	AC022217.1
701	ENSG00000176076	10.7954	1.2036	0.519569	2.31653	0.0205292	0.814305	KCNE5
702	ENSG00000151611	482.24	0.445357	0.192258	2.31646	0.0205332	0.814305	MMAA
703	ENSG00000255801	3.80855	1.81749	0.784878	2.31563	0.0205787	0.814305	AC092746.1
704	ENSG00000113758	2036.53	-0.524269	0.226425	-2.31542	0.0205899	0.814305	DBN1
705	ENSG00000214347	10.7588	1.04021	0.44927	2.31534	0.0205942	0.814305	AC011491.1
706	ENSG00000274020	3273.23	0.305527	0.132086	2.3131	0.0207174	0.8173	LINC01138
707	ENSG00000178055	3.08048	-2.16883	0.937715	-2.31289	0.0207286	0.8173	PRSS42
708	ENSG00000204287	8472.23	0.779161	0.337198	2.31069	0.0208498	0.820439	HLA-DRA
709	ENSG00000167550	118.159	0.686591	0.297177	2.31038	0.0208671	0.820439	RHEBL1
710	ENSG00000241183	5.60086	1.51233	0.654815	2.30955	0.0209129	0.821081	AC009022.1
711	ENSG00000163600	252.379	0.620421	0.268929	2.30701	0.0210543	0.825472	ICOS
712	ENSG00000145087	126.085	0.372135	0.161403	2.30562	0.0211319	0.826441	STXBP5L
713	ENSG00000116147	51.2431	0.813381	0.352799	2.3055	0.0211383	0.826441	TNR
714	ENSG00000134460	986.463	0.801127	0.347636	2.3045	0.0211946	0.826486	IL2RA
715	ENSG00000100336	1022.4	1.57175	0.682101	2.30427	0.0212073	0.826486	APOL4
716	ENSG00000234540	16.1399	1.24159	0.538907	2.3039	0.0212285	0.826486	AL080313.1
717	ENSG00000103423	1928.68	-0.246967	0.107245	-2.30282	0.0212891	0.827448	DNAJA3
718	ENSG00000254013	17.4816	0.944382	0.410173	2.3024	0.0213125	0.827448	MAP2K1P1
719	ENSG00000125863	1839.57	-0.300472	0.130574	-2.30116	0.0213826	0.828363	MKKS
720	ENSG00000134389	3.9873	1.98975	0.86476	2.30093	0.0213955	0.828363	CFHR5
721	ENSG00000256678	3.23203	1.95775	0.851228	2.29992	0.021453	0.828507	AC025423.3
722	ENSG00000163794	66.8099	0.913416	0.397169	2.29982	0.0214587	0.828507	UCN
723	ENSG00000158859	18982.2	1.23196	0.536134	2.29786	0.0215698	0.829382	ADAMTS4
724	ENSG00000160469	19.5189	0.753652	0.327987	2.29781	0.0215726	0.829382	BRSK1
725	ENSG00000230498	74.163	-0.647087	0.281621	-2.29772	0.0215777	0.829382	AL035409.1
726	ENSG00000197905	1396.76	0.400384	0.174306	2.29702	0.0216178	0.829382	TEAD4
727	ENSG00000138684	1.94894	2.29458	0.999034	2.2968	0.0216301	0.829382	IL21
728	ENSG00000196735	2700.55	0.729363	0.317631	2.29626	0.0216612	0.829434	HLA-DQA1
729	ENSG00000223804	2482.78	0.288995	0.125987	2.29384	0.0217994	0.833581	AC244669.1
730	ENSG00000229642	30.3381	0.575855	0.251196	2.29246	0.0218792	0.835376	AC087857.1
731	ENSG00000076826	54.8185	0.690723	0.301364	2.29199	0.0219063	0.835376	CAMSAP3
732	ENSG00000013619	1218.9	0.57822	0.252338	2.29145	0.0219374	0.83542	MAMLD1
733	ENSG00000120162	3180	0.308206	0.134667	2.28865	0.0220995	0.840445	MOB3B
734	ENSG00000233215	4.11644	1.7489	0.764574	2.28742	0.0221716	0.840951	LINC01687
735	ENSG00000235590	26.8932	-0.819423	0.358324	-2.28682	0.0222064	0.840951	GNAS-AS1
736	ENSG00000253474	7.6794	1.21799	0.532795	2.28603	0.0222524	0.840951	AC022568.1
737	ENSG00000180777	17.4985	0.858319	0.375559	2.28544	0.0222868	0.840951	ANKRD30B
738	ENSG00000105676	453.571	-0.497541	0.217713	-2.28531	0.0222947	0.840951	ARMC6
739	ENSG00000165806	3653.53	0.516122	0.22587	2.28504	0.0223103	0.840951	CASP7
740	ENSG00000255036	36.1718	-0.659513	0.288766	-2.28391	0.0223771	0.840951	STRA6LP
741	ENSG00000145022	482.438	-0.351475	0.153902	-2.28375	0.0223862	0.840951	TCTA
742	ENSG00000136143	2146.74	-0.236854	0.103776	-2.28236	0.0224683	0.840951	SUCLA2
743	ENSG00000233967	29.9109	-0.840085	0.368158	-2.28186	0.0224975	0.840951	AL359715.1
744	ENSG00000230641	7.24467	1.58858	0.696447	2.28098	0.0225495	0.840951	USP12-AS2
745	ENSG00000133687	585.296	0.554272	0.243073	2.28027	0.0225916	0.840951	TMTC1
746	ENSG00000232806	3.7885	1.72468	0.756441	2.28	0.0226079	0.840951	AP001610.2
747	ENSG00000259517	5.21774	1.79149	0.785978	2.27931	0.0226486	0.840951	LINC02169
748	ENSG00000137200	2246.8	0.498016	0.21853	2.27894	0.0226704	0.840951	CMTR1
749	ENSG00000171033	321.923	-0.564224	0.247597	-2.2788	0.022679	0.840951	PKIA
750	ENSG00000203801	57.4287	0.669873	0.294028	2.27827	0.0227107	0.840951	LINC00222
751	ENSG00000228067	7.26176	1.56519	0.687021	2.27823	0.0227127	0.840951	LINC01740
752	ENSG00000166523	278.982	0.979789	0.430129	2.2779	0.0227327	0.840951	CLEC4E
753	ENSG00000127325	50.9221	1.6733	0.734639	2.27772	0.0227431	0.840951	BEST3
754	ENSG00000198400	104.284	0.739818	0.324814	2.27767	0.0227463	0.840951	NTRK1
755	ENSG00000110057	91.1595	0.818808	0.359657	2.27663	0.0228081	0.842116	UNC93B1
756	ENSG00000125378	535.324	-0.353352	0.155323	-2.27495	0.0229089	0.844721	BMP4
757	ENSG00000099817	5848.64	-0.189798	0.0835024	-2.27296	0.0230286	0.845174	POLR2E
758	ENSG00000214336	1.23146	3.39334	1.49349	2.27209	0.0230811	0.845174	FOXI3
759	ENSG00000262343	2.96105	-2.47294	1.08875	-2.27136	0.0231254	0.845174	AC100791.1
760	ENSG00000172236	12286.2	-0.329252	0.144968	-2.27121	0.0231343	0.845174	TPSAB1
761	ENSG00000001497	1891.38	-0.216166	0.0951885	-2.27092	0.0231519	0.845174	LAS1L
762	ENSG00000253888	3.0967	2.09862	0.924211	2.27071	0.0231646	0.845174	AC090150.1
763	ENSG00000006468	1349.6	-0.57919	0.255109	-2.27036	0.0231857	0.845174	ETV1
764	ENSG00000169306	186.99	0.435374	0.191774	2.27025	0.0231923	0.845174	IL1RAPL1
765	ENSG00000136826	573.375	0.605915	0.266903	2.27017	0.0231975	0.845174	KLF4
766	ENSG00000259256	1.19362	3.50353	1.54367	2.2696	0.0232316	0.845174	LINC01895
767	ENSG00000128683	107.265	0.910554	0.401343	2.26877	0.0232823	0.845174	GAD1
768	ENSG00000185037	3.68301	1.91381	0.84356	2.26873	0.023285	0.845174	ZNF733P
769	ENSG00000260448	41.6607	0.797516	0.351737	2.26737	0.0233678	0.846219	LCMT1-AS1
770	ENSG00000196090	378.632	-0.750882	0.33119	-2.26722	0.0233766	0.846219	PTPRT
771	ENSG00000222036	3.49992	2.0889	0.921634	2.26651	0.02342	0.846219	POTEM
772	ENSG00000257408	7.43867	1.42029	0.626711	2.26626	0.0234353	0.846219	AC092375.1
773	ENSG00000259097	6.26261	1.56996	0.69295	2.26561	0.023475	0.846506	AL163932.1
774	ENSG00000144035	1.97834	3.09596	1.36678	2.26514	0.0235039	0.846506	NAT8
775	ENSG00000143409	416.068	-0.416472	0.183902	-2.26464	0.0235346	0.846516	MINDY1
776	ENSG00000188779	3.81566	1.57719	0.697053	2.26265	0.023657	0.849823	SKOR1
777	ENSG00000248901	20.0228	0.762729	0.337456	2.26023	0.0238067	0.854101	LINC01846
778	ENSG00000224260	96.9408	1.03857	0.459721	2.25914	0.0238748	0.855443	AL023754.1
779	ENSG00000227069	3.24329	-1.907	0.844649	-2.25774	0.023962	0.857465	CNN2P2
780	ENSG00000243305	78.9408	-0.491093	0.217642	-2.25643	0.0240439	0.857625	AC026347.1
781	ENSG00000182366	26.4947	-0.778936	0.345258	-2.2561	0.0240647	0.857625	FAM87A
782	ENSG00000148288	95.5622	-0.419992	0.186199	-2.25561	0.0240953	0.857625	GBGT1
783	ENSG00000228669	5.25197	1.47261	0.65307	2.2549	0.0241398	0.857625	LINC00448
784	ENSG00000141655	126.597	0.5091	0.225785	2.25479	0.0241462	0.857625	TNFRSF11A
785	ENSG00000164684	1099.8	-0.275054	0.121991	-2.25472	0.0241511	0.857625	ZNF704
786	ENSG00000188280	1.41018	4.42446	1.96291	2.25404	0.024194	0.858055	FAM230G
787	ENSG00000173599	468.177	-0.484651	0.215108	-2.25306	0.0242552	0.859132	PC
788	ENSG00000234117	1.23164	2.96149	1.31519	2.25177	0.0243369	0.860934	AL445224.1
789	ENSG00000165794	1.71293	2.78682	1.23904	2.24918	0.0245012	0.864731	SLC39A2
790	ENSG00000249961	49.6266	0.528578	0.235041	2.24888	0.0245201	0.864731	TERB1
791	ENSG00000251557	17.194	0.991219	0.440937	2.24798	0.0245772	0.864731	HNRNPKP3
792	ENSG00000234558	146.913	-0.328361	0.146098	-2.24754	0.0246053	0.864731	API5P1
793	ENSG00000164342	478.313	0.565485	0.251607	2.2475	0.0246083	0.864731	TLR3
794	ENSG00000235884	60.8889	-0.879021	0.391219	-2.24688	0.024648	0.864731	LINC00941
795	ENSG00000231824	1.84796	2.56064	1.14014	2.24591	0.02471	0.864731	AKAIN1
796	ENSG00000251448	11.2199	-1.0564	0.470399	-2.24575	0.0247197	0.864731	AC063919.1
797	ENSG00000178921	332.482	-0.515105	0.229387	-2.24557	0.0247314	0.864731	PFAS
798	ENSG00000162757	98.4806	-0.651395	0.290126	-2.24521	0.0247544	0.864731	C1orf74
799	ENSG00000090402	4.36051	2.14454	0.95583	2.24364	0.0248553	0.867166	SI
800	ENSG00000204446	7.74769	-2.59474	1.15721	-2.24223	0.0249466	0.867662	C9orf170
801	ENSG00000239713	762.376	0.541825	0.241666	2.24204	0.0249587	0.867662	APOBEC3G
802	ENSG00000176933	35.0895	-0.608913	0.271597	-2.24198	0.0249629	0.867662	TOB2P1
803	ENSG00000112299	560.715	0.80017	0.356987	2.24146	0.0249966	0.867752	VNN1
804	ENSG00000196653	274.022	-0.392445	0.175175	-2.2403	0.0250712	0.869261	ZNF502
805	ENSG00000176410	248.197	-0.380832	0.170191	-2.23768	0.0252419	0.874092	DNAJC30
806	ENSG00000182263	360.006	-0.57673	0.257898	-2.23627	0.0253339	0.876007	FIGN
807	ENSG00000166664	128.939	-0.509014	0.227658	-2.23587	0.0253601	0.876007	CHRFAM7A
808	ENSG00000182824	5.07896	1.633	0.730634	2.23505	0.0254143	0.876553	FAM230E
809	ENSG00000225206	5.06032	1.53072	0.685143	2.23416	0.0254727	0.876553	MIR137HG
810	ENSG00000279303	1.68496	-3.53104	1.58087	-2.23361	0.0255089	0.876553	CU634019.3
811	ENSG00000238042	133.725	-0.635508	0.284573	-2.2332	0.0255361	0.876553	LINC02257
812	ENSG00000264876	8.46246	1.06751	0.478203	2.23235	0.0255921	0.876553	AP005209.1
813	ENSG00000188549	559.147	-0.44802	0.200748	-2.23176	0.0256311	0.876553	CCDC9B
814	ENSG00000226622	30.8313	0.623511	0.279383	2.23174	0.0256321	0.876553	AC092155.1
815	ENSG00000140107	6.51456	1.80964	0.810966	2.23146	0.0256505	0.876553	SLC25A47
816	ENSG00000265491	2542.51	0.343708	0.154037	2.23134	0.0256589	0.876553	RNF115
817	ENSG00000104368	8144.84	0.495528	0.222395	2.22815	0.0258708	0.880816	PLAT
818	ENSG00000271860	60.0787	0.723705	0.324824	2.22799	0.0258811	0.880816	AL589740.1
819	ENSG00000163344	1262.7	-0.384332	0.172507	-2.22792	0.0258855	0.880816	PMVK
820	ENSG00000158488	5.51388	-2.15662	0.968156	-2.22756	0.0259101	0.880816	CD1E
821	ENSG00000187957	828.791	0.768908	0.345551	2.22517	0.02607	0.884577	DNER
822	ENSG00000005059	2157.35	0.513827	0.230938	2.22496	0.0260842	0.884577	MCUB
823	ENSG00000270992	1.5201	2.85441	1.28362	2.22371	0.0261681	0.885167	AC024085.1
824	ENSG00000110665	20.7643	-0.813653	0.366022	-2.22296	0.0262183	0.885167	C11orf21
825	ENSG00000224050	21.9396	0.911717	0.410152	2.22287	0.0262243	0.885167	AL008723.1
826	ENSG00000196981	325.527	-0.319411	0.143697	-2.22281	0.0262286	0.885167	WDR5B
827	ENSG00000151883	4925.22	0.380847	0.171397	2.22201	0.0262826	0.885918	PARP8
828	ENSG00000182796	237.973	-0.401505	0.18074	-2.22146	0.02632	0.886106	TMEM198B
829	ENSG00000172183	11557.7	0.785853	0.35388	2.22068	0.0263728	0.886814	ISG20
830	ENSG00000259548	1.72151	3.13397	1.41164	2.2201	0.0264122	0.887069	AC021483.1
831	ENSG00000229528	5.90297	1.71191	0.771347	2.21938	0.0264609	0.887634	AC119677.1
832	ENSG00000160172	80.0186	-0.416687	0.18779	-2.2189	0.0264934	0.887655	FAM86C2P
833	ENSG00000237567	10.8478	1.10748	0.499251	2.21829	0.0265352	0.88799	Z97206.2
834	ENSG00000226829	28.9471	0.654391	0.295091	2.21759	0.0265828	0.888316	AC093655.1
835	ENSG00000188011	2.08172	2.30399	1.03928	2.21692	0.0266288	0.888316	RTP5
836	ENSG00000259390	9.05573	2.16542	0.977527	2.2152	0.0267465	0.888316	AC022196.1
837	ENSG00000104524	390.678	-0.447826	0.202175	-2.21504	0.026757	0.888316	PYCR3
838	ENSG00000228615	1.87584	-2.60378	1.17577	-2.21454	0.0267917	0.888316	AC093166.2
839	ENSG00000249673	217.637	-0.397161	0.17937	-2.2142	0.0268148	0.888316	NOP14-AS1
840	ENSG00000137672	1264.39	-0.498154	0.225001	-2.21401	0.0268283	0.888316	TRPC6
841	ENSG00000137040	1068.16	-0.356248	0.160916	-2.21388	0.0268368	0.888316	RANBP6
842	ENSG00000272980	80.6712	0.556228	0.251268	2.21368	0.0268508	0.888316	Z94721.2
843	ENSG00000241293	32.6978	-0.62374	0.28179	-2.21349	0.0268636	0.888316	PPATP1
844	ENSG00000237187	1012.19	-0.389589	0.176121	-2.21205	0.0269631	0.888525	NR2F1-AS1
845	ENSG00000243729	24.0428	1.10035	0.497574	2.21144	0.0270056	0.888525	OR5V1
846	ENSG00000213236	450.074	-0.244092	0.110392	-2.21114	0.0270261	0.888525	YWHAZP2
847	ENSG00000263639	25.9163	2.88054	1.30296	2.21076	0.0270522	0.888525	MSMB
848	ENSG00000174417	123.465	0.791985	0.358286	2.21048	0.0270716	0.888525	TRHR
849	ENSG00000163607	497.928	-0.221567	0.100237	-2.21044	0.0270749	0.888525	GTPBP8
850	ENSG00000138166	1041.38	0.680711	0.308029	2.2099	0.0271124	0.888525	DUSP5
851	ENSG00000164049	16.3935	1.31909	0.596952	2.20972	0.0271249	0.888525	FBXW12
852	ENSG00000250423	11.9678	0.979721	0.44375	2.20782	0.0272565	0.889794	KIAA1210
853	ENSG00000139610	9.45552	1.07499	0.486904	2.2078	0.027258	0.889794	CELA1
854	ENSG00000183783	120.616	-0.701795	0.317873	-2.20778	0.0272594	0.889794	KCTD8
855	ENSG00000125510	32.9231	-1.00972	0.457668	-2.20623	0.0273677	0.891096	OPRL1
856	ENSG00000253880	22.8865	0.672694	0.305173	2.2043	0.027503	0.891096	AC009435.1
857	ENSG00000165973	123.533	0.62164	0.282039	2.20409	0.027518	0.891096	NELL1
858	ENSG00000100084	302.888	0.450064	0.204216	2.20386	0.0275338	0.891096	HIRA
859	ENSG00000240770	58.4507	0.681887	0.309555	2.20279	0.0276092	0.891096	C21orf91-OT1
860	ENSG00000132670	1977.02	0.244725	0.111124	2.20227	0.0276463	0.891096	PTPRA
861	ENSG00000213551	375.559	-0.359896	0.163458	-2.20177	0.0276813	0.891096	DNAJC9
862	ENSG00000130881	72.7533	-0.55217	0.25082	-2.20146	0.0277034	0.891096	LRP3
863	ENSG00000260645	6.15168	-1.49289	0.678391	-2.20064	0.0277615	0.891096	AL359715.2
864	ENSG00000258657	26.3522	0.641728	0.291645	2.20037	0.0277806	0.891096	AL136018.1
865	ENSG00000185219	541.635	-0.28277	0.128516	-2.20026	0.0277881	0.891096	ZNF445
866	ENSG00000023445	25597.1	0.685097	0.311397	2.20007	0.0278016	0.891096	BIRC3
867	ENSG00000255300	16.9658	0.870423	0.395657	2.19995	0.0278107	0.891096	AC079917.1
868	ENSG00000184408	1214.44	-0.795482	0.361638	-2.19966	0.0278307	0.891096	KCND2
869	ENSG00000253661	15.5901	0.914752	0.415878	2.19957	0.0278376	0.891096	ZFHX4-AS1
870	ENSG00000168334	543.157	1.15594	0.52561	2.19923	0.0278613	0.891096	XIRP1
871	ENSG00000204642	4324.21	0.497522	0.226335	2.19817	0.0279373	0.891096	HLA-F
872	ENSG00000124557	9.66784	1.40223	0.63842	2.1964	0.0280631	0.891096	BTN1A1
873	ENSG00000184163	49.713	0.941097	0.428536	2.19608	0.0280864	0.891096	C1QTNF12
874	ENSG00000176635	216.37	0.571146	0.260129	2.19563	0.0281186	0.891096	HORMAD2
875	ENSG00000140280	421.184	0.577929	0.263231	2.19552	0.0281264	0.891096	LYSMD2
876	ENSG00000279967	1.39318	-3.98735	1.81614	-2.1955	0.0281274	0.891096	FP671120.2
877	ENSG00000255243	18.1269	-1.35707	0.618113	-2.1955	0.0281278	0.891096	AC099687.1
878	ENSG00000227374	4.73172	-1.31447	0.598739	-2.19539	0.0281358	0.891096	AL157832.1
879	ENSG00000278044	33.5313	0.68589	0.312458	2.19514	0.0281535	0.891096	AC023490.3
880	ENSG00000279348	28.0552	-0.820908	0.374223	-2.19363	0.028262	0.891096	AC012513.3
881	ENSG00000257987	34.2219	0.738787	0.336815	2.19345	0.028275	0.891096	TEX49
882	ENSG00000223379	123.865	-0.494206	0.22532	-2.19335	0.0282823	0.891096	AL391987.3
883	ENSG00000273509	19.1785	-0.776476	0.35407	-2.193	0.0283071	0.891096	CNTNAP3P1
884	ENSG00000066382	107.34	-0.622583	0.283953	-2.19256	0.0283394	0.891096	MPPED2
885	ENSG00000082515	1797.41	-0.193254	0.0881888	-2.19136	0.0284255	0.891096	MRPL22
886	ENSG00000106631	1.98856	-2.96808	1.35449	-2.19128	0.0284314	0.891096	MYL7
887	ENSG00000164304	16.0969	1.01146	0.461687	2.19079	0.0284668	0.891096	CAGE1
888	ENSG00000267134	30.7843	0.736559	0.336209	2.19078	0.0284677	0.891096	LINC01924
889	ENSG00000280228	6.76022	2.1312	0.972923	2.19051	0.0284871	0.891096	AC079753.1
890	ENSG00000259153	82.8085	-0.59637	0.272277	-2.19031	0.028502	0.891096	AC004816.1
891	ENSG00000278535	56.9373	-0.564602	0.257777	-2.19027	0.0285045	0.891096	DHRS11
892	ENSG00000214417	69.0951	-0.502634	0.229498	-2.19014	0.028514	0.891096	KRT18P13
893	ENSG00000258081	71.2911	0.823587	0.376122	2.18968	0.0285474	0.891139	AL110292.1
894	ENSG00000060491	723.766	0.856134	0.391087	2.18911	0.0285888	0.891433	OGFR
895	ENSG00000172731	299.079	-0.576857	0.263673	-2.18778	0.0286859	0.89346	LRRC20
896	ENSG00000235989	14.0806	-1.04576	0.478263	-2.18659	0.0287728	0.895167	MORC2-AS1
897	ENSG00000146757	236.79	-0.381689	0.174607	-2.18599	0.0288165	0.895529	ZNF92
898	ENSG00000112139	222.349	0.824028	0.377094	2.18521	0.0288736	0.895749	MDGA1
899	ENSG00000066135	1042.41	-0.344991	0.15789	-2.18501	0.0288879	0.895749	KDM4A
900	ENSG00000049130	2977.97	-0.576765	0.264075	-2.1841	0.0289551	0.896834	KITLG
901	ENSG00000118420	839.557	-0.394089	0.180472	-2.18366	0.0289872	0.896834	UBE3D
902	ENSG00000188738	285.152	-0.371234	0.170075	-2.18276	0.0290534	0.897885	FSIP2
903	ENSG00000146555	15282	0.718969	0.329458	2.18228	0.0290887	0.897982	SDK1
904	ENSG00000251363	5.47191	-1.87764	0.860815	-2.18124	0.0291659	0.899368	LINC02315
905	ENSG00000198830	7352.15	-0.227126	0.104213	-2.17943	0.0292995	0.899861	HMGN2
906	ENSG00000265394	2.94998	1.80228	0.826955	2.17942	0.0293005	0.899861	AC104984.2
907	ENSG00000266578	48.9985	0.587246	0.269481	2.17917	0.0293188	0.899861	AP001025.1
908	ENSG00000275489	7.54197	1.01248	0.46481	2.17826	0.0293865	0.899861	C17orf98
909	ENSG00000114812	51.2839	0.634567	0.291337	2.17812	0.0293969	0.899861	VIPR1
910	ENSG00000237664	4.31278	1.53416	0.70439	2.178	0.0294058	0.899861	LINC00316
911	ENSG00000265639	2.73543	1.81246	0.832177	2.17798	0.0294078	0.899861	AC090415.1
912	ENSG00000223387	320.254	0.535849	0.246127	2.17713	0.0294712	0.900237	LINC02068
913	ENSG00000166676	140.978	0.722284	0.331788	2.17694	0.0294847	0.900237	TVP23A
914	ENSG00000237990	14.6653	-1.1317	0.520023	-2.17626	0.029536	0.900438	CNTN4-AS1
915	ENSG00000251580	35.1514	-0.555503	0.255287	-2.17599	0.0295559	0.900438	LINC02482
916	ENSG00000248890	79.236	-0.745013	0.342718	-2.17384	0.0297173	0.90312	HHIP-AS1
917	ENSG00000223646	41.4988	0.783498	0.360436	2.17375	0.0297236	0.90312	AC002463.1
918	ENSG00000142224	72.3752	0.830697	0.382228	2.1733	0.0297577	0.90312	IL19
919	ENSG00000050730	2869.41	1.21523	0.559216	2.17309	0.0297735	0.90312	TNIP3
920	ENSG00000276308	5.6018	2.51763	1.15909	2.17208	0.0298494	0.903253	AC078880.4
921	ENSG00000233571	29.1172	0.600728	0.276615	2.17171	0.0298772	0.903253	AL592043.1
922	ENSG00000130224	829.758	0.548757	0.252757	2.17109	0.0299245	0.903253	LRCH2
923	ENSG00000226067	3055.38	0.299858	0.138136	2.17075	0.0299502	0.903253	LINC00623
924	ENSG00000113249	28.1499	0.584177	0.269139	2.17054	0.0299662	0.903253	HAVCR1
925	ENSG00000229390	16.5404	0.894822	0.412355	2.17003	0.0300045	0.903253	MICD
926	ENSG00000247134	114.975	-0.44931	0.207053	-2.17003	0.0300047	0.903253	AC090204.1
927	ENSG00000116254	23.3497	0.992741	0.457695	2.169	0.0300825	0.904464	CHD5
928	ENSG00000150676	170.231	0.665156	0.306775	2.16822	0.0301419	0.904464	CCDC83
929	ENSG00000276293	1159.64	-0.492353	0.22712	-2.16781	0.030173	0.904464	PIP4K2B
930	ENSG00000162779	57.9381	0.637344	0.294007	2.16779	0.0301748	0.904464	AXDND1
931	ENSG00000139354	1119.5	-0.372125	0.171714	-2.16711	0.0302262	0.905034	GAS2L3
932	ENSG00000255399	439.017	-0.411872	0.190129	-2.16628	0.0302898	0.905964	TBX5-AS1
933	ENSG00000253535	89.1181	0.418593	0.193356	2.16488	0.030397	0.908196	AC120193.1
934	ENSG00000239589	33.2846	0.632239	0.292311	2.1629	0.0305491	0.911488	LINC00879
935	ENSG00000183309	349.609	-0.386981	0.178982	-2.16212	0.0306086	0.911488	ZNF623
936	ENSG00000249998	18.5532	0.637421	0.294901	2.16148	0.0306584	0.911488	AC106894.1
937	ENSG00000086544	1447.95	0.50094	0.231811	2.16098	0.0306967	0.911488	ITPKC
938	ENSG00000140274	664.343	1.83009	0.847147	2.1603	0.0307492	0.911488	DUOXA2
939	ENSG00000162738	86.5047	0.511809	0.237005	2.15949	0.030812	0.911488	VANGL2
940	ENSG00000214822	176.818	-0.543517	0.251709	-2.1593	0.0308266	0.911488	KRT16P3
941	ENSG00000238083	162.204	-0.372067	0.172309	-2.1593	0.030827	0.911488	LRRC37A2
942	ENSG00000265352	7.73976	1.11387	0.515851	2.15928	0.0308284	0.911488	LINC01899
943	ENSG00000121858	15646.3	1.09254	0.505993	2.15921	0.0308342	0.911488	TNFSF10
944	ENSG00000147481	155.516	0.405913	0.188075	2.15825	0.0309082	0.911553	SNTG1
945	ENSG00000162494	8.15124	1.01066	0.468299	2.15815	0.0309166	0.911553	LRRC38
946	ENSG00000101210	4.49592	1.70927	0.792221	2.15756	0.030962	0.911553	EEF1A2
947	ENSG00000228971	19.7611	0.828365	0.383948	2.15749	0.0309672	0.911553	LINC02607
948	ENSG00000125459	1273.53	-0.226752	0.105139	-2.15667	0.0310311	0.911628	MSTO1
949	ENSG00000112280	273.761	0.230429	0.106847	2.15662	0.0310351	0.911628	COL9A1
950	ENSG00000180644	669.887	0.596054	0.276459	2.15603	0.0310817	0.912034	PRF1
951	ENSG00000221886	262.623	-0.472096	0.219045	-2.15525	0.0311426	0.912217	ZBED8
952	ENSG00000259692	122.891	-0.397792	0.184593	-2.15498	0.0311637	0.912217	AC104041.1
953	ENSG00000271955	30.6928	0.799345	0.371027	2.15441	0.0312081	0.912217	AC007100.1
954	ENSG00000175536	83.0704	-0.478334	0.22204	-2.15427	0.0312188	0.912217	LIPT2
955	ENSG00000086065	5130.97	0.375181	0.174272	2.15284	0.0313309	0.914535	CHMP5
956	ENSG00000205301	13.1772	1.07466	0.499563	2.15119	0.0314609	0.916586	MGAT4D
957	ENSG00000167699	2268.33	-0.151439	0.0704004	-2.15112	0.031467	0.916586	GLOD4
958	ENSG00000250073	58.2669	-0.454966	0.211567	-2.15046	0.0315189	0.916764	AP000866.2
959	ENSG00000102678	52.1429	-0.762984	0.354848	-2.15017	0.0315415	0.916764	FGF9
960	ENSG00000215580	31.7788	-0.821615	0.382183	-2.14979	0.0315717	0.916764	BCORP1
961	ENSG00000233541	6.02379	1.6042	0.746591	2.14869	0.0316588	0.918019	RPL31P47
962	ENSG00000233940	4.84756	1.41269	0.657753	2.14776	0.031733	0.918019	RPL12P45
963	ENSG00000253417	7.24164	1.87993	0.875323	2.1477	0.0317379	0.918019	LINC02159
964	ENSG00000254271	10.4862	1.37563	0.640616	2.14735	0.0317651	0.918019	AC022390.1
965	ENSG00000182628	214.73	-0.364635	0.16983	-2.14706	0.0317886	0.918019	SKA2
966	ENSG00000136436	6524.31	0.352402	0.164155	2.14676	0.0318125	0.918019	CALCOCO2
967	ENSG00000185022	8246.01	0.666069	0.310417	2.14572	0.0318952	0.918515	MAFF
968	ENSG00000258813	5.53712	1.25994	0.587187	2.14572	0.0318956	0.918515	AL442663.3
969	ENSG00000198129	89.6461	0.445514	0.207683	2.14517	0.0319396	0.918833	DEFB107B,DEFB107B
970	ENSG00000249797	773.618	0.698711	0.326017	2.14317	0.0320991	0.921927	LINC02147
971	ENSG00000223865	3086.76	0.487405	0.227441	2.143	0.0321133	0.921927	HLA-DPB1
972	ENSG00000106236	14.9683	1.10538	0.516346	2.14078	0.0322919	0.925947	NPTX2
973	ENSG00000138678	714.822	-0.334959	0.156516	-2.14009	0.0323472	0.925947	GPAT3
974	ENSG00000239873	3.35823	-1.93462	0.904018	-2.14002	0.032353	0.925947	GAPDHP27
975	ENSG00000242390	1.39793	-3.12998	1.46296	-2.13948	0.0323965	0.926241	RPL6P9
976	ENSG00000125449	364.302	-0.35758	0.167193	-2.13873	0.0324578	0.926352	ARMC7
977	ENSG00000166920	193.53	1.0943	0.511687	2.13862	0.0324669	0.926352	C15orf48
978	ENSG00000257976	4.13173	-1.53074	0.716264	-2.13712	0.0325878	0.927895	AL079352.1
979	ENSG00000250007	5.07215	1.81349	0.848619	2.13698	0.0325992	0.927895	AC087457.1
980	ENSG00000258404	199.988	0.521951	0.244315	2.13639	0.0326478	0.927895	LINC02320
981	ENSG00000122729	7310.61	0.409172	0.191532	2.13631	0.0326541	0.927895	ACO1
982	ENSG00000256155	23.3914	0.657127	0.307742	2.13532	0.032735	0.928854	LINC02598
983	ENSG00000148229	2471.43	-0.162945	0.0763248	-2.13489	0.0327701	0.928854	POLE3
984	ENSG00000119138	1934.32	0.455672	0.213463	2.13466	0.0327887	0.928854	KLF9
985	ENSG00000251136	4512.96	0.704467	0.330084	2.13421	0.0328257	0.928854	AF117829.1
986	ENSG00000280670	293.27	-0.403946	0.189303	-2.13386	0.0328544	0.928854	CCDC163
987	ENSG00000124749	379.59	-0.834048	0.390948	-2.1334	0.0328918	0.928968	COL21A1
988	ENSG00000157456	156.043	-0.626527	0.293778	-2.13266	0.0329529	0.929406	CCNB2
989	ENSG00000099875	4545.71	0.366305	0.171831	2.13177	0.0330255	0.929406	MKNK2
990	ENSG00000236450	5.68881	-1.22358	0.57399	-2.13171	0.0330308	0.929406	AL590399.6
991	ENSG00000151475	45.0453	0.484946	0.227523	2.13141	0.0330552	0.929406	SLC25A31
992	ENSG00000231991	18981.3	-0.237084	0.111266	-2.13079	0.0331065	0.929406	ANXA2P2
993	ENSG00000268601	22.2693	0.774793	0.363619	2.13078	0.0331073	0.929406	AC115522.1
994	ENSG00000231915	22.1044	1.72261	0.808764	2.12993	0.0331776	0.930441	SALL4P5
995	ENSG00000223722	48.2963	0.634301	0.298062	2.12808	0.0333303	0.933785	AC023157.1
996	ENSG00000158517	1482.12	0.751971	0.353557	2.12687	0.0334306	0.93445	NCF1
997	ENSG00000157111	260.86	1.21204	0.570069	2.12614	0.0334918	0.93445	TMEM171
998	ENSG00000228956	233.457	0.376562	0.177126	2.12596	0.0335068	0.93445	SATB1-AS1
999	ENSG00000036828	10.3325	1.02596	0.482605	2.12588	0.0335132	0.93445	CASR
1000	ENSG00000253500	27.3844	0.609612	0.286803	2.12554	0.0335418	0.93445	AF121898.1
1001	ENSG00000229665	1.35997	2.74456	1.29133	2.12538	0.0335552	0.93445	PRR20C
1002	ENSG00000253669	155.232	-0.802366	0.377858	-2.12346	0.0337153	0.936881	GASAL1
1003	ENSG00000052126	2989.14	-0.263068	0.123906	-2.12313	0.0337432	0.936881	PLEKHA5
1004	ENSG00000225358	8.10846	1.04772	0.4935	2.12304	0.0337505	0.936881	MIPEPP1
1005	ENSG00000152969	196.334	0.424982	0.200278	2.12196	0.0338413	0.936881	JAKMIP1
1006	ENSG00000234171	151.147	-0.443972	0.209239	-2.12184	0.0338513	0.936881	RNASEH1-AS1
1007	ENSG00000250166	1.35288	3.37141	1.58923	2.12141	0.0338874	0.936881	AC087241.1
1008	ENSG00000253658	51.2555	0.653209	0.30803	2.1206	0.0339555	0.936881	LINC01592
1009	ENSG00000257350	5.62844	1.11919	0.527835	2.12033	0.0339778	0.936881	AC027287.1
1010	ENSG00000128011	22.8091	0.798053	0.376384	2.12032	0.0339793	0.936881	LRFN1
1011	ENSG00000085552	99.3229	-0.62847	0.296427	-2.12015	0.0339931	0.936881	IGSF9
1012	ENSG00000112290	653.29	-0.366504	0.172885	-2.11993	0.0340122	0.936881	WASF1
1013	ENSG00000274213	113.78	0.931769	0.43977	2.11877	0.0341103	0.938655	AC015912.3
1014	ENSG00000228216	12.1111	1.2103	0.571525	2.11767	0.0342031	0.939378	AL355607.1
1015	ENSG00000229196	7.12786	-1.19055	0.562251	-2.11748	0.0342192	0.939378	AC087071.1
1016	ENSG00000127463	220.467	-0.410883	0.194064	-2.11726	0.0342376	0.939378	EMC1
1017	ENSG00000279082	5.86876	1.70131	0.804096	2.11581	0.034361	0.941234	LINC01727
1018	ENSG00000196366	4.38165	-1.96097	0.92743	-2.11441	0.0344802	0.941234	C9orf163
1019	ENSG00000024048	5662.29	0.329858	0.156046	2.11384	0.0345286	0.941234	UBR2
1020	ENSG00000213642	16.601	-0.732197	0.346386	-2.11382	0.0345305	0.941234	AC016769.1
1021	ENSG00000162897	190.386	1.73769	0.822175	2.11353	0.0345552	0.941234	FCAMR
1022	ENSG00000172005	152.571	-0.526208	0.248992	-2.11335	0.0345706	0.941234	MAL
1023	ENSG00000250467	2.43259	2.08797	0.988056	2.1132	0.0345832	0.941234	AC105389.3
1024	ENSG00000230650	11.929	-1.0337	0.489165	-2.1132	0.034584	0.941234	AC140479.2
1025	ENSG00000223773	787.485	0.271906	0.128713	2.1125	0.0346438	0.941234	CD99P1
1026	ENSG00000036530	151.932	-0.786649	0.372418	-2.11228	0.0346627	0.941234	CYP46A1
1027	ENSG00000106477	523.134	-0.424545	0.201005	-2.11211	0.0346767	0.941234	CEP41
1028	ENSG00000215182	36.2687	2.50994	1.18885	2.11124	0.0347518	0.941486	MUC5AC
1029	ENSG00000148344	7486.31	0.792962	0.375595	2.11122	0.0347535	0.941486	PTGES
1030	ENSG00000226967	1.97065	2.57127	1.21815	2.11081	0.0347887	0.941523	HAUS4P1
1031	ENSG00000249464	239.544	-0.60997	0.28916	-2.10945	0.0349054	0.941951	LINC01091
1032	ENSG00000122643	3300.59	0.344143	0.163162	2.10921	0.0349265	0.941951	NT5C3A
1033	ENSG00000267109	7.37544	1.16768	0.553646	2.10906	0.034939	0.941951	AC011990.1
1034	ENSG00000253627	30.5139	0.78552	0.372451	2.10906	0.0349396	0.941951	AC105180.1
1035	ENSG00000140836	2471.34	-0.213177	0.101114	-2.10829	0.035006	0.942093	ZFHX3,ZFHX3
1036	ENSG00000113594	2374.24	0.606399	0.287784	2.10713	0.035106	0.942093	LIFR
1037	ENSG00000231419	19.7018	-0.897357	0.425903	-2.10695	0.0351218	0.942093	LINC00689
1038	ENSG00000263731	97.1371	-0.508467	0.241337	-2.10687	0.0351288	0.942093	AC145207.5
1039	ENSG00000223675	2.34549	3.1222	1.48233	2.10628	0.03518	0.942093	AC093117.1
1040	ENSG00000088543	292.976	-0.404275	0.191942	-2.10623	0.0351842	0.942093	C3orf18
1041	ENSG00000178567	2283.33	-0.249855	0.118647	-2.10588	0.0352148	0.942093	EPM2AIP1
1042	ENSG00000150756	208.736	-0.555258	0.263671	-2.10587	0.0352153	0.942093	FAM173B
1043	ENSG00000149557	944.841	-0.484349	0.230053	-2.10538	0.0352583	0.942339	FEZ1,FEZ1
1044	ENSG00000145794	20.6374	0.76007	0.361106	2.10484	0.0353051	0.942687	MEGF10
1045	ENSG00000281189	10.5899	1.21979	0.579762	2.10396	0.0353823	0.94338	GHET1
1046	ENSG00000262952	20.7233	0.806092	0.383167	2.10376	0.0353995	0.94338	AC139099.3
1047	ENSG00000136244	41494.4	1.25696	0.597589	2.10338	0.0354326	0.94338	IL6
1048	ENSG00000155158	1821.63	0.384839	0.183054	2.10232	0.0355251	0.943508	TTC39B
1049	ENSG00000260141	70.0536	0.376045	0.178898	2.102	0.0355531	0.943508	AC145350.2
1050	ENSG00000137106	1366.32	-0.317597	0.151105	-2.10182	0.0355689	0.943508	GRHPR
1051	ENSG00000006194	1426.53	0.47505	0.226023	2.10178	0.0355728	0.943508	ZNF263
1052	ENSG00000168843	75.0176	0.649845	0.309285	2.10112	0.0356301	0.944131	FSTL5
1053	ENSG00000107815	178.627	-0.374204	0.178158	-2.1004	0.0356933	0.944491	TWNK
1054	ENSG00000124201	10984.8	0.697276	0.332005	2.1002	0.0357115	0.944491	ZNFX1
1055	ENSG00000135502	6.83007	-1.28867	0.613959	-2.09894	0.0358219	0.94474	SLC26A10
1056	ENSG00000222031	5.62696	1.48009	0.705182	2.09888	0.0358275	0.94474	AC023469.1
1057	ENSG00000125827	2787.23	-0.258533	0.123185	-2.09873	0.0358403	0.94474	TMX4
1058	ENSG00000174123	24.5647	-0.893138	0.425969	-2.09672	0.0360181	0.94474	TLR10
1059	ENSG00000174599	26.8678	-1.07743	0.513944	-2.09639	0.0360476	0.94474	TRAM1L1
1060	ENSG00000157593	1611.99	-0.31802	0.151702	-2.09635	0.0360514	0.94474	SLC35B2
1061	ENSG00000198185	239.224	-0.491491	0.234555	-2.09542	0.0361336	0.94474	ZNF334
1062	ENSG00000101323	5.98788	1.42206	0.67865	2.09542	0.0361337	0.94474	HAO1
1063	ENSG00000198736	1103.75	0.570407	0.27222	2.09539	0.0361364	0.94474	MSRB1
1064	ENSG00000150636	2861.69	-0.789823	0.376934	-2.09539	0.0361365	0.94474	CCDC102B
1065	ENSG00000143742	10121.3	-0.205605	0.0981515	-2.09477	0.0361912	0.94474	SRP9
1066	ENSG00000108439	88.563	-0.483775	0.230965	-2.09458	0.036208	0.94474	PNPO
1067	ENSG00000258583	35.2261	0.858129	0.409701	2.09452	0.0362133	0.94474	LINC01500
1068	ENSG00000235721	13.5309	-0.941815	0.449694	-2.09435	0.0362291	0.94474	AC013268.3
1069	ENSG00000183160	422.649	-0.918821	0.438856	-2.09367	0.0362891	0.94474	TMEM119
1070	ENSG00000268584	38.2272	-0.512321	0.244723	-2.09347	0.0363074	0.94474	AC073389.1
1071	ENSG00000215386	1163.76	-0.472754	0.225845	-2.09326	0.0363256	0.94474	MIR99AHG
1072	ENSG00000175772	546.415	-0.439877	0.210145	-2.0932	0.0363309	0.94474	LINC01106
1073	ENSG00000250802	194.395	-0.489027	0.233802	-2.09163	0.036472	0.947524	ZBED3-AS1
1074	ENSG00000187801	79.1561	-0.444225	0.21259	-2.08958	0.0366552	0.949841	ZFP69B
1075	ENSG00000270240	37.5846	0.833766	0.39918	2.08869	0.0367353	0.949841	AC015849.1
1076	ENSG00000121905	7.34458	1.26159	0.604184	2.08808	0.0367902	0.949841	HPCA
1077	ENSG00000173809	31.8087	0.653411	0.312971	2.08777	0.036819	0.949841	TDRD12
1078	ENSG00000140854	1110.61	-0.333789	0.159914	-2.0873	0.0368611	0.949841	KATNB1
1079	ENSG00000037757	268.543	-0.486571	0.233139	-2.08704	0.0368842	0.949841	MRI1
1080	ENSG00000204525	40362.5	0.404041	0.193627	2.0867	0.0369154	0.949841	HLA-C
1081	ENSG00000182307	1895.5	-0.281408	0.134903	-2.086	0.0369785	0.949841	C8orf33
1082	ENSG00000234518	307.426	0.498891	0.239248	2.08525	0.0370468	0.949841	PTGES3P1
1083	ENSG00000198133	288.288	0.371457	0.178139	2.0852	0.0370508	0.949841	TMEM229B
1084	ENSG00000235601	2.62631	2.35	1.12715	2.08491	0.0370773	0.949841	BARX1-DT
1085	ENSG00000183715	98.7137	0.555016	0.266249	2.08457	0.037108	0.949841	OPCML
1086	ENSG00000254317	2.60559	2.28582	1.09658	2.08449	0.0371155	0.949841	AC022973.4
1087	ENSG00000185215	16252.1	1.40637	0.674685	2.08448	0.0371167	0.949841	TNFAIP2
1088	ENSG00000103710	795.879	-0.57995	0.278298	-2.08392	0.0371676	0.949841	RASL12
1089	ENSG00000078725	37.8315	0.662831	0.318114	2.08362	0.0371944	0.949841	BRINP1
1090	ENSG00000104886	1062.59	-0.293435	0.140831	-2.08359	0.0371971	0.949841	PLEKHJ1
1091	ENSG00000151503	632.201	-0.410673	0.197207	-2.08245	0.0373014	0.949841	NCAPD3
1092	ENSG00000261259	17.8853	0.804893	0.386589	2.08204	0.0373391	0.949841	AC142086.5
1093	ENSG00000271344	5.40035	-1.91518	0.920024	-2.08166	0.0373734	0.949841	AC018638.6
1094	ENSG00000256947	644.279	0.536973	0.257962	2.0816	0.0373792	0.949841	AP002518.2
1095	ENSG00000196924	11895	-0.362367	0.174097	-2.08141	0.0373966	0.949841	FLNA
1096	ENSG00000260793	84.7599	-0.426081	0.204759	-2.08089	0.0374441	0.949841	AC003102.1
1097	ENSG00000256737	6.95683	-1.22254	0.587521	-2.08085	0.0374473	0.949841	RBBP4P5
1098	ENSG00000120054	8.14517	1.07198	0.515164	2.08085	0.0374477	0.949841	CPN1
1099	ENSG00000188162	2.91998	2.30122	1.10602	2.08064	0.0374668	0.949841	OTOG
1100	ENSG00000253573	47.9237	0.986099	0.473976	2.08048	0.0374812	0.949841	AC024382.1
1101	ENSG00000081800	7.68659	1.37508	0.661383	2.0791	0.0376083	0.950977	SLC13A1
1102	ENSG00000113492	14.9445	0.859106	0.413211	2.0791	0.0376084	0.950977	AGXT2
1103	ENSG00000253395	3.28489	2.16507	1.04146	2.07888	0.0376283	0.950977	AP003469.2
1104	ENSG00000234338	3.96313	-1.70235	0.819112	-2.07828	0.0376833	0.951504	AC073349.2
1105	ENSG00000133026	2350.45	-0.319973	0.154008	-2.07763	0.0377431	0.952105	MYH10
1106	ENSG00000157093	1.93766	2.18713	1.053	2.07704	0.0377975	0.952105	LYZL4
1107	ENSG00000166289	1327.65	0.433804	0.20887	2.07691	0.0378096	0.952105	PLEKHF1
1108	ENSG00000223254	15.9859	-0.742431	0.357689	-2.07563	0.0379281	0.954136	RF00019
1109	ENSG00000160200	554.414	-0.41007	0.197595	-2.0753	0.0379587	0.954136	CBS
1110	ENSG00000253322	26.2546	0.833502	0.401893	2.07394	0.038085	0.956097	AC104051.1
1111	ENSG00000102901	228.339	-0.248116	0.119683	-2.07311	0.0381621	0.956097	CENPT
1112	ENSG00000245975	24.436	-0.718209	0.34651	-2.0727	0.0382005	0.956097	AC090515.2
1113	ENSG00000101187	8417.83	0.43517	0.209957	2.07266	0.0382039	0.956097	SLCO4A1
1114	ENSG00000248884	2.92462	2.00199	0.966142	2.07215	0.0382517	0.956097	AC010280.2
1115	ENSG00000100226	2676.99	0.505834	0.244138	2.07192	0.0382732	0.956097	GTPBP1
1116	ENSG00000111224	1318.3	0.320654	0.154791	2.07153	0.0383091	0.956097	PARP11
1117	ENSG00000106400	1945.15	-0.253195	0.122263	-2.07091	0.0383676	0.956097	ZNHIT1
1118	ENSG00000115234	4462.58	-0.265291	0.128112	-2.07077	0.0383802	0.956097	SNX17
1119	ENSG00000215067	36.2856	-0.56362	0.272187	-2.07071	0.0383863	0.956097	ALOX12-AS1
1120	ENSG00000100368	1413.89	0.718613	0.347177	2.06987	0.0384644	0.956097	CSF2RB
1121	ENSG00000168405	4616.62	0.763203	0.368722	2.06986	0.0384656	0.956097	CMAHP
1122	ENSG00000226317	14.338	0.914515	0.441864	2.06968	0.0384826	0.956097	LINC00351
1123	ENSG00000203804	975.515	0.514848	0.248966	2.06795	0.0386448	0.957177	ADAMTSL4-AS1
1124	ENSG00000175749	18.7493	-0.668577	0.323366	-2.06756	0.0386817	0.957177	EIF3KP1
1125	ENSG00000198879	1979.81	0.606905	0.293542	2.06753	0.0386845	0.957177	SFMBT2
1126	ENSG00000170161	273.227	-0.564905	0.27324	-2.06743	0.0386935	0.957177	AL512625.1
1127	ENSG00000139910	396.16	-0.510245	0.246882	-2.06676	0.0387568	0.957177	NOVA1
1128	ENSG00000233593	245.374	0.354513	0.171535	2.0667	0.0387621	0.957177	LINC02609
1129	ENSG00000175354	4810.74	0.408199	0.197516	2.06666	0.0387664	0.957177	PTPN2
1130	ENSG00000090006	3323.4	0.263337	0.127531	2.06488	0.0389339	0.959909	LTBP4
1131	ENSG00000250048	1.84304	-3.5511	1.71986	-2.06476	0.038946	0.959909	LINC00603
1132	ENSG00000105967	355.703	0.600687	0.291052	2.06385	0.0390318	0.960466	TFEC
1133	ENSG00000222042	25.5785	0.616413	0.29868	2.06379	0.0390374	0.960466	AP001341.1
1134	ENSG00000204706	14.8131	1.50761	0.730716	2.06319	0.0390947	0.960628	MAMDC2-AS1
1135	ENSG00000261559	29.2815	-0.647104	0.313706	-2.06278	0.039134	0.960628	FSCN1P1
1136	ENSG00000250791	2.07654	2.44572	1.18592	2.06229	0.0391798	0.960628	AC106892.1
1137	ENSG00000258082	5.07136	-1.36676	0.662857	-2.06192	0.039215	0.960628	AL391832.3
1138	ENSG00000130957	7.74322	0.960108	0.465789	2.06125	0.0392792	0.960628	FBP2
1139	ENSG00000181004	254.344	-0.295774	0.143559	-2.06029	0.0393705	0.960628	BBS12
1140	ENSG00000255008	6.30827	1.20313	0.584104	2.05979	0.0394182	0.960628	AP000442.1
1141	ENSG00000170426	4.05866	-1.9796	0.961071	-2.05978	0.0394192	0.960628	SDR9C7
1142	ENSG00000267385	3.28488	1.49987	0.728172	2.05977	0.0394203	0.960628	AC011498.4
1143	ENSG00000207256	1.53974	-2.52642	1.22674	-2.05946	0.0394502	0.960628	RNU6-880P
1144	ENSG00000088876	47.1325	0.931944	0.452568	2.05924	0.0394715	0.960628	ZNF343
1145	ENSG00000257530	3.22457	-1.6018	0.777918	-2.05909	0.0394855	0.960628	AC048344.1
1146	ENSG00000163273	9.24303	-1.36047	0.660952	-2.05835	0.0395564	0.960628	NPPC
1147	ENSG00000104518	2481.74	0.572915	0.278454	2.05748	0.0396396	0.960628	GSDMD
1148	ENSG00000126759	135.329	-0.527056	0.256205	-2.05717	0.0396698	0.960628	CFP
1149	ENSG00000106483	57.8917	-0.645437	0.313817	-2.05673	0.0397119	0.960628	SFRP4
1150	ENSG00000265763	9.34333	-1.46365	0.711735	-2.05645	0.0397391	0.960628	ZNF488
1151	ENSG00000053372	857.546	-0.381823	0.185683	-2.05631	0.0397522	0.960628	MRTO4
1152	ENSG00000124232	10.6615	1.15391	0.561189	2.05619	0.0397646	0.960628	RBPJL
1153	ENSG00000231776	10.7535	1.09273	0.531526	2.05583	0.0397987	0.960628	LINC01611
1154	ENSG00000236445	1.66013	2.93831	1.42926	2.05582	0.0397994	0.960628	LINC00608
1155	ENSG00000182551	3449.42	-0.32543	0.158299	-2.0558	0.0398022	0.960628	ADI1
1156	ENSG00000104679	1838.14	-0.256641	0.124891	-2.05492	0.0398866	0.961833	R3HCC1
1157	ENSG00000164062	1861.09	-0.353813	0.172225	-2.05436	0.039941	0.962313	APEH
1158	ENSG00000100413	583.766	-0.461595	0.224847	-2.05293	0.0400792	0.964153	POLR3H
1159	ENSG00000130813	916.185	0.65837	0.320783	2.05238	0.0401323	0.964153	C19orf66
1160	ENSG00000110880	10112.1	-0.226684	0.110457	-2.05223	0.040147	0.964153	CORO1C
1161	ENSG00000172171	541.273	-0.252522	0.123082	-2.05166	0.0402032	0.964153	TEFM
1162	ENSG00000129151	5.02068	2.16199	1.05389	2.05143	0.0402252	0.964153	BBOX1
1163	ENSG00000019505	3.66895	2.38273	1.16168	2.05111	0.0402559	0.964153	SYT13
1164	ENSG00000224669	3.96965	-1.71427	0.835796	-2.05107	0.0402605	0.964153	AC016769.2
1165	ENSG00000162063	173.131	-0.398649	0.194405	-2.05061	0.0403045	0.964153	CCNF
1166	ENSG00000179988	201.78	-0.390484	0.190446	-2.05037	0.0403287	0.964153	PSTK
1167	ENSG00000083123	1176.05	-0.354232	0.172863	-2.0492	0.0404422	0.966039	BCKDHB
1168	ENSG00000232825	13.665	0.821641	0.401216	2.04788	0.0405721	0.967552	AL445433.2
1169	ENSG00000158427	106.381	-0.504664	0.246475	-2.04753	0.0406062	0.967552	TMSB15B
1170	ENSG00000235533	1.3551	3.9555	1.93188	2.04749	0.0406097	0.967552	AL360089.1
1171	ENSG00000144524	734.807	-0.279595	0.136594	-2.0469	0.0406678	0.967563	COPS7B
1172	ENSG00000261569	2.58405	2.19159	1.07091	2.04648	0.0407088	0.967563	AC138907.7
1173	ENSG00000136144	755.099	-0.306388	0.149719	-2.04643	0.0407143	0.967563	RCBTB1
1174	ENSG00000135604	4791.89	0.49832	0.243576	2.04585	0.0407708	0.96805	STX11
1175	ENSG00000128313	11.8705	1.2767	0.624144	2.04551	0.0408042	0.96805	APOL5
1176	ENSG00000183785	32.2328	0.830434	0.406162	2.04459	0.0408954	0.968267	TUBA8
1177	ENSG00000235271	23.6918	0.726123	0.355165	2.04447	0.0409076	0.968267	LINC01422
1178	ENSG00000181036	80.7663	0.628723	0.30754	2.04436	0.0409176	0.968267	FCRL6
1179	ENSG00000238181	1.50346	-2.67998	1.3112	-2.04392	0.0409612	0.968477	AHCYP2
1180	ENSG00000112144	627.193	-0.252134	0.123398	-2.04325	0.0410276	0.969224	ICK
1181	ENSG00000102921	2748.24	0.40501	0.198433	2.04104	0.0412471	0.969374	N4BP1
1182	ENSG00000249035	38.999	0.636304	0.311781	2.04087	0.0412636	0.969374	CLMAT3
1183	ENSG00000180626	236.72	-0.474887	0.232692	-2.04084	0.0412668	0.969374	ZNF594
1184	ENSG00000235071	1.67839	2.79637	1.37044	2.04048	0.0413022	0.969374	AC073909.1
1185	ENSG00000227300	351.996	-0.55162	0.270411	-2.03994	0.0413567	0.969374	KRT16P2
1186	ENSG00000178150	56.87	-0.480756	0.235704	-2.03966	0.0413839	0.969374	ZNF114
1187	ENSG00000118922	3034.01	-0.194812	0.0955273	-2.03933	0.0414167	0.969374	KLF12
1188	ENSG00000249572	37.6666	-0.595953	0.292236	-2.03929	0.0414215	0.969374	AC034231.1
1189	ENSG00000204588	523.149	-0.447445	0.219432	-2.03911	0.0414393	0.969374	LINC01123
1190	ENSG00000086289	43.1009	0.702021	0.344285	2.03907	0.041443	0.969374	EPDR1
1191	ENSG00000107562	1183.04	-0.751379	0.368612	-2.0384	0.0415099	0.969374	CXCL12
1192	ENSG00000165533	479.8	-0.367174	0.180179	-2.03783	0.0415674	0.969374	TTC8
1193	ENSG00000074660	2125.71	0.620992	0.304754	2.03769	0.0415814	0.969374	SCARF1
1194	ENSG00000264587	1.68142	2.19127	1.07569	2.03708	0.0416421	0.969374	AC117569.1
1195	ENSG00000131203	1.42119	3.85578	1.89292	2.03695	0.0416547	0.969374	IDO1
1196	ENSG00000164403	91.0311	0.425994	0.209173	2.03657	0.0416936	0.969374	SHROOM1
1197	ENSG00000182827	2281.37	0.334714	0.164387	2.03613	0.0417376	0.969374	ACBD3
1198	ENSG00000268066	2.06594	-2.91561	1.43217	-2.03579	0.0417712	0.969374	FMR1-AS1
1199	ENSG00000173157	40.1302	0.533095	0.26189	2.03557	0.0417938	0.969374	ADAMTS20
1200	ENSG00000261458	2.1664	2.09672	1.03016	2.03533	0.041818	0.969374	AC009132.1
1201	ENSG00000196345	31.6531	-0.758479	0.37267	-2.03525	0.0418252	0.969374	ZKSCAN7
1202	ENSG00000120149	28.561	0.840611	0.413078	2.03499	0.0418516	0.969374	MSX2
1203	ENSG00000179342	5.16876	-1.47682	0.725721	-2.03496	0.0418545	0.969374	AC008267.1
1204	ENSG00000138622	7.2904	2.08564	1.02499	2.0348	0.0418713	0.969374	HCN4
1205	ENSG00000138735	643.953	-0.278407	0.136844	-2.03448	0.0419033	0.969374	PDE5A
1206	ENSG00000100097	24834.1	-0.259411	0.127538	-2.03399	0.0419524	0.969706	LGALS1
1207	ENSG00000134897	170.851	-0.344774	0.169564	-2.0333	0.0420221	0.97014	BIVM
1208	ENSG00000158715	275.583	-0.508877	0.25033	-2.03282	0.0420703	0.97014	SLC45A3
1209	ENSG00000170099	84.7598	1.98952	0.978778	2.03266	0.0420873	0.97014	SERPINA6
1210	ENSG00000247131	36.6416	1.00405	0.494015	2.03243	0.0421104	0.97014	AC025263.1
1211	ENSG00000197641	16.63	1.69389	0.833641	2.03191	0.0421626	0.970542	SERPINB13
1212	ENSG00000172602	6641.95	0.891185	0.438802	2.03095	0.0422603	0.971298	RND1
1213	ENSG00000171987	1.34224	3.34333	1.64639	2.03071	0.0422848	0.971298	C11orf40
1214	ENSG00000164900	6.82307	1.40188	0.690393	2.03056	0.0423001	0.971298	GBX1
1215	ENSG00000087053	3521.63	-0.206577	0.101777	-2.02971	0.042386	0.97226	MTMR2
1216	ENSG00000125457	540.047	-0.287538	0.141705	-2.02913	0.0424449	0.97226	MIF4GD
1217	ENSG00000240520	1.73488	2.36776	1.16689	2.02912	0.0424465	0.97226	UOX
1218	ENSG00000128602	28.0142	-0.721674	0.356061	-2.02683	0.04268	0.975514	SMO
1219	ENSG00000102081	1648.15	0.288223	0.142205	2.02681	0.0426819	0.975514	FMR1
1220	ENSG00000162482	60.2274	-0.510239	0.251759	-2.0267	0.0426936	0.975514	AKR7A3
1221	ENSG00000277505	1.70153	2.68969	1.32744	2.02623	0.0427413	0.975803	AC116165.1
1222	ENSG00000196844	2.52919	2.14498	1.05936	2.0248	0.0428884	0.976197	PATE2
1223	ENSG00000223592	8.10615	1.34931	0.666393	2.02479	0.0428889	0.976197	FNDC3CP
1224	ENSG00000177989	2028.02	0.617045	0.304753	2.02474	0.0428944	0.976197	ODF3B
1225	ENSG00000147224	1615.45	-0.183786	0.090772	-2.0247	0.0428986	0.976197	PRPS1
1226	ENSG00000189129	424.612	-0.548426	0.271122	-2.0228	0.0430936	0.977283	PLAC9
1227	ENSG00000139974	1358.78	-0.272408	0.134676	-2.02269	0.0431048	0.977283	SLC38A6
1228	ENSG00000278630	16.3201	0.900274	0.445127	2.02251	0.0431238	0.977283	LINC02335
1229	ENSG00000227591	292.076	0.79344	0.392318	2.02244	0.0431308	0.977283	HSD11B1-AS1
1230	ENSG00000274276	539.844	-0.408058	0.201783	-2.02226	0.0431491	0.977283	CBSL
1231	ENSG00000069275	18495.4	-0.14344	0.0709328	-2.02219	0.0431567	0.977283	NUCKS1
1232	ENSG00000275964	47.9005	-0.783117	0.387399	-2.02148	0.0432304	0.978157	AL355001.2
1233	ENSG00000168807	543.804	0.543107	0.268772	2.02069	0.0433114	0.979196	SNTB2
1234	ENSG00000170191	605.039	-0.319551	0.15823	-2.01954	0.0434311	0.979354	NANP
1235	ENSG00000159618	77.3139	0.461595	0.22863	2.01896	0.0434913	0.979354	ADGRG5
1236	ENSG00000275993	1756.07	0.581295	0.287961	2.01866	0.0435228	0.979354	SIK1B
1237	ENSG00000215186	27.2112	1.01877	0.504822	2.01808	0.0435833	0.979354	GOLGA6B
1238	ENSG00000234948	59.6383	0.538165	0.266809	2.01704	0.0436911	0.979354	LINC01524
1239	ENSG00000122512	516.587	-0.281199	0.139425	-2.01684	0.0437117	0.979354	PMS2
1240	ENSG00000146469	31.5951	-0.645296	0.319958	-2.01682	0.0437147	0.979354	VIP
1241	ENSG00000198312	180.425	-0.259789	0.128846	-2.01628	0.043771	0.979354	BMS1P9
1242	ENSG00000246375	45.2403	0.929845	0.46134	2.01553	0.0438491	0.979354	AC107067.1
1243	ENSG00000271564	2.23427	-2.08185	1.03335	-2.01466	0.0439402	0.979354	LINC02333
1244	ENSG00000236750	2.27728	-2.25556	1.11967	-2.01448	0.043959	0.979354	AC009237.9
1245	ENSG00000226823	112.959	0.331627	0.164634	2.01433	0.0439746	0.979354	SUGT1P1
1246	ENSG00000134042	27.6774	-0.840264	0.417148	-2.01431	0.0439773	0.979354	MRO
1247	ENSG00000140968	3117.75	1.026	0.509377	2.01422	0.0439862	0.979354	IRF8
1248	ENSG00000243144	48.7427	-0.483499	0.240077	-2.01393	0.0440168	0.979354	AC079760.2
1249	ENSG00000228569	1.35441	-3.01821	1.49868	-2.01391	0.0440189	0.979354	AC073133.1
1250	ENSG00000204632	2510.62	0.466139	0.231469	2.01383	0.0440269	0.979354	HLA-G
1251	ENSG00000129667	3275.01	0.67005	0.332745	2.0137	0.0440409	0.979354	RHBDF2
1252	ENSG00000226497	10.3839	0.992573	0.492928	2.01363	0.0440488	0.979354	LINC02549
1253	ENSG00000100297	941.608	-0.540155	0.268326	-2.01305	0.0441094	0.979354	MCM5
1254	ENSG00000267142	6.6519	-1.24307	0.617542	-2.01292	0.0441227	0.979354	AC092296.2
1255	ENSG00000150457	1654.05	0.395112	0.19629	2.0129	0.0441253	0.979354	LATS2
1256	ENSG00000188004	62.4926	0.712864	0.354185	2.01269	0.0441475	0.979354	SNHG28
1257	ENSG00000105227	280.219	0.558215	0.277386	2.01241	0.0441766	0.979354	PRX
1258	ENSG00000076003	825.135	-0.431358	0.21441	-2.01184	0.0442368	0.979354	MCM6
1259	ENSG00000186714	204.803	0.494748	0.245923	2.0118	0.0442413	0.979354	CCDC73
1260	ENSG00000138600	4481.07	0.361507	0.179716	2.01154	0.0442684	0.979354	SPPL2A
1261	ENSG00000172878	198.918	-0.571369	0.284091	-2.01122	0.0443021	0.979354	METAP1D
1262	ENSG00000214253	1631.72	-0.211162	0.10502	-2.01068	0.0443593	0.979712	FIS1
1263	ENSG00000165178	1315.12	0.707027	0.351684	2.0104	0.0443886	0.979712	NCF1C
1264	ENSG00000185880	1806.32	0.648143	0.32245	2.01006	0.0444247	0.979733	TRIM69
1265	ENSG00000145642	15.8603	0.758529	0.377478	2.00947	0.0444878	0.980349	SHISAL2B
1266	ENSG00000236708	45.2434	0.80247	0.39945	2.00894	0.0445438	0.980809	AC073316.3
1267	ENSG00000011677	46.1516	0.523976	0.261072	2.00702	0.0447472	0.98451	GABRA3
1268	ENSG00000253593	21.3448	1.4484	0.721869	2.00646	0.0448069	0.985046	AC110741.1
1269	ENSG00000235961	6.71895	-1.57253	0.784079	-2.00558	0.0449015	0.986347	PNMA6A
1270	ENSG00000130598	44.3679	-0.421825	0.21041	-2.00478	0.0449864	0.987434	TNNI2
1271	ENSG00000138131	272.592	-0.602492	0.300622	-2.00415	0.0450537	0.988133	LOXL4
1272	ENSG00000138813	3.30273	2.00439	1.00082	2.00275	0.045204	0.990052	C4orf17
1273	ENSG00000129946	411.182	0.349201	0.174423	2.00203	0.0452811	0.990052	SHC2
1274	ENSG00000107447	3.32592	1.64089	0.81997	2.00115	0.0453759	0.990052	DNTT
1275	ENSG00000076513	418.62	0.335024	0.167416	2.00115	0.0453765	0.990052	ANKRD13A
1276	ENSG00000248995	4.3025	-1.96851	0.983788	-2.00095	0.0453974	0.990052	LINC02231
1277	ENSG00000264701	8.5647	1.05303	0.526268	2.00094	0.0453984	0.990052	AC018521.4
1278	ENSG00000165905	28.8953	-0.548588	0.274212	-2.0006	0.0454355	0.990052	LARGE2
1279	ENSG00000215458	25.4243	0.590781	0.295393	1.99998	0.0455021	0.990052	AATBC
1280	ENSG00000253666	37.248	-0.717116	0.358593	-1.9998	0.0455214	0.990052	AP000424.1
1281	ENSG00000182463	2695.88	0.512596	0.256345	1.99963	0.04554	0.990052	TSHZ2
1282	ENSG00000173826	11.874	1.04872	0.524609	1.99905	0.045603	0.990052	KCNH6
1283	ENSG00000278195	1.98427	2.36813	1.18476	1.99882	0.0456273	0.990052	SSTR3
1284	ENSG00000172216	471.947	0.516392	0.258366	1.99869	0.0456422	0.990052	CEBPB
1285	ENSG00000279727	11.172	1.08135	0.541152	1.99823	0.0456916	0.990052	LINC02033
1286	ENSG00000177483	202.461	0.330432	0.165384	1.99797	0.0457203	0.990052	RBM44
1287	ENSG00000243438	2.75905	2.47306	1.23786	1.99784	0.0457335	0.990052	LARP1BP2
1288	ENSG00000276692	139.64	-0.339725	0.170055	-1.99774	0.045745	0.990052	CR769767.2
1289	ENSG00000235066	28.5426	0.830868	0.416578	1.99451	0.0460963	0.996147	AC009303.2
1290	ENSG00000130713	595.433	-0.275318	0.138039	-1.99449	0.046098	0.996147	EXOSC2
1291	ENSG00000258766	24.474	-0.846958	0.424722	-1.99415	0.0461359	0.996193	DIO2-AS1
1292	ENSG00000233084	166.13	-0.365888	0.183622	-1.99261	0.0463042	0.997097	RPL23AP25
1293	ENSG00000164237	220.157	-0.731757	0.367268	-1.99243	0.0463234	0.997097	CMBL
1294	ENSG00000139155	62.8388	0.723892	0.363499	1.99145	0.046431	0.997097	SLCO1C1
1295	ENSG00000254266	22.4933	0.691698	0.347347	1.99138	0.0464396	0.997097	PKIA-AS1
1296	ENSG00000090097	378.37	-0.36848	0.185074	-1.99099	0.0464824	0.997097	PCBP4
1297	ENSG00000127831	32.3681	0.500522	0.251395	1.99098	0.046483	0.997097	VIL1
1298	ENSG00000164010	209.957	-0.360797	0.181237	-1.99075	0.046508	0.997097	ERMAP
1299	ENSG00000102743	95.3039	-0.456539	0.229353	-1.99056	0.0465296	0.997097	SLC25A15
1300	ENSG00000267069	3.55017	-1.60904	0.808374	-1.99046	0.04654	0.997097	AP005264.1
1301	ENSG00000065427	5092.49	0.326384	0.164004	1.9901	0.0465794	0.997097	KARS
1302	ENSG00000224853	47.8016	0.642188	0.322725	1.98989	0.0466027	0.997097	LINC00393
1303	ENSG00000249345	33.2248	0.633949	0.318651	1.98947	0.046649	0.997097	LINC02405
1304	ENSG00000279117	245.654	-0.419928	0.211102	-1.98921	0.0466777	0.997097	AP001972.5
1305	ENSG00000198488	47.1682	-1.15348	0.579939	-1.98898	0.0467037	0.997097	B3GNT6
1306	ENSG00000205716	2.65896	2.19048	1.10136	1.98888	0.0467148	0.997097	FAM183DP
1307	ENSG00000280116	16.5678	-0.717231	0.360712	-1.98838	0.0467701	0.997097	AC231657.2
1308	ENSG00000152214	27.925	0.802269	0.403508	1.98823	0.0467859	0.997097	RIT2
1309	ENSG00000241185	10.451	0.914361	0.460092	1.98735	0.046884	0.998424	AC005410.1
1310	ENSG00000089116	2.22561	2.66392	1.34071	1.98695	0.0469285	0.99861	LHX5
1311	ENSG00000187024	57.8849	0.425833	0.214356	1.98657	0.0469697	0.998725	PTRH1
1312	ENSG00000179152	1883.71	0.380097	0.191375	1.98614	0.0470177	0.998983	TCAIM
1313	ENSG00000139641	4054.77	-0.369656	0.186158	-1.98571	0.0470656	0.999239	ESYT1
1314	ENSG00000204802	305.432	-0.600876	0.30265	-1.98538	0.047102	0.99925	AL590399.1
1315	ENSG00000173769	13.9652	0.747557	0.376636	1.98482	0.0471641	0.999675	TOPAZ1
1316	ENSG00000068971	2418.86	0.642931	0.323967	1.98456	0.0471937	0.999675	PPP2R5B
1317	ENSG00000273084	96.0931	-0.476695	0.240289	-1.98384	0.0472735	0.999754	AC092171.5
1318	ENSG00000150681	47.0359	-0.555005	0.27978	-1.98372	0.0472875	0.999754	RGS18
1319	ENSG00000081760	899.182	-0.295395	0.148921	-1.98356	0.0473051	0.999754	AACS
1320	ENSG00000273957	2.5763	-3.25268	1.64037	-1.98289	0.0473802	0.99997	AC113385.2
1321	ENSG00000242021	30.7277	0.696436	0.351799	1.97964	0.0477437	0.99997	AC112493.1
1322	ENSG00000253164	2.3647	1.74022	0.879159	1.97942	0.0477691	0.99997	AC023403.1
1323	ENSG00000244573	14.0394	-1.02196	0.516479	-1.9787	0.0478493	0.99997	RPL30P11
1324	ENSG00000084070	1417.56	0.453722	0.229319	1.97857	0.0478649	0.99997	SMAP2
1325	ENSG00000198502	10410.1	0.591138	0.298774	1.97855	0.0478672	0.99997	HLA-DRB5
1326	ENSG00000228376	2.20736	-2.89397	1.463	-1.97811	0.0479163	0.99997	GAS2L1P2
1327	ENSG00000278254	9.21648	0.856704	0.433094	1.9781	0.0479172	0.99997	AC004852.2
1328	ENSG00000149972	180.34	0.484449	0.244955	1.97771	0.0479619	0.99997	CNTN5
1329	ENSG00000224445	25.0978	0.560616	0.283529	1.97728	0.0480099	0.99997	LINC01708
1330	ENSG00000212916	109.398	-0.472094	0.238793	-1.977	0.0480414	0.99997	MAP10
1331	ENSG00000257114	23.5949	0.850839	0.430388	1.97691	0.0480518	0.99997	LINC02450
1332	ENSG00000226484	22.8225	-1.05008	0.531437	-1.97592	0.0481633	0.99997	AL606516.1
1333	ENSG00000261618	548.689	0.973611	0.492856	1.97545	0.0482173	0.99997	LINC02605
1334	ENSG00000131944	108.018	-0.409887	0.207559	-1.9748	0.0482906	0.99997	FAAP24
1335	ENSG00000266094	398.454	0.63934	0.323789	1.97456	0.0483182	0.99997	RASSF5
1336	ENSG00000214711	30.7356	-0.875074	0.443281	-1.97408	0.0483724	0.99997	CAPN14
1337	ENSG00000180817	7757.21	0.469025	0.237671	1.97342	0.0484472	0.99997	PPA1
1338	ENSG00000136573	158.094	-0.750174	0.380162	-1.9733	0.0484615	0.99997	BLK
1339	ENSG00000163635	2415.85	0.295873	0.14995	1.97314	0.0484798	0.99997	ATXN7
1340	ENSG00000175779	38.0277	0.782514	0.396618	1.97297	0.0484993	0.99997	C15orf53
1341	ENSG00000160221	2501.58	-0.25597	0.129798	-1.97206	0.0486032	0.99997	GATD3A,GATD3A
1342	ENSG00000205879	4.49264	-1.49369	0.757475	-1.97193	0.0486176	0.99997	FAM90A2P
1343	ENSG00000156711	1613.93	-0.290246	0.14721	-1.97165	0.0486499	0.99997	MAPK13
1344	ENSG00000147862	12656.4	-0.242809	0.123179	-1.97118	0.0487029	0.99997	NFIB
1345	ENSG00000165688	2507.89	-0.236355	0.119931	-1.97076	0.0487513	0.99997	PMPCA
1346	ENSG00000237212	3.9383	1.95642	0.992756	1.9707	0.0487581	0.99997	AL449403.1
1347	ENSG00000225308	3.4171	2.37598	1.20569	1.97063	0.0487661	0.99997	ASS1P11
1348	ENSG00000198015	3264.57	-0.173993	0.0883433	-1.96951	0.0488942	0.99997	MRPL42
1349	ENSG00000243422	20.3838	-0.999255	0.507527	-1.96887	0.0489681	0.99997	RPL23AP49
1350	ENSG00000169019	928.238	-0.332577	0.16895	-1.96849	0.0490118	0.99997	COMMD8
1351	ENSG00000224897	187.485	-0.487838	0.247824	-1.96848	0.0490123	0.99997	POT1-AS1
1352	ENSG00000136404	17.952	-0.780145	0.396403	-1.96806	0.0490612	0.99997	TM6SF1
1353	ENSG00000154478	11.4884	1.38851	0.705543	1.968	0.0490686	0.99997	GPR26
1354	ENSG00000101082	373.62	0.437556	0.222341	1.96795	0.0490734	0.99997	SLA2
1355	ENSG00000111731	1006.67	-0.30798	0.156531	-1.96753	0.0491217	0.99997	C2CD5
1356	ENSG00000133328	91.5467	1.18414	0.601928	1.96724	0.0491558	0.99997	HRASLS2
1357	ENSG00000136877	3125.99	-0.235006	0.119465	-1.96716	0.0491649	0.99997	FPGS
1358	ENSG00000176125	25.2815	-0.792858	0.403161	-1.96661	0.0492287	0.99997	UFSP1
1359	ENSG00000231876	1.46762	2.59477	1.3196	1.96634	0.0492598	0.99997	AC009158.1
1360	ENSG00000274012	254.864	0.47472	0.241444	1.96617	0.0492794	0.99997	RN7SL2
1361	ENSG00000236972	138.382	-0.566796	0.288301	-1.96599	0.0493003	0.99997	FABP5P1
1362	ENSG00000100216	1241.82	-0.297899	0.151537	-1.96585	0.0493161	0.99997	TOMM22
1363	ENSG00000140995	1523.46	-0.243871	0.124097	-1.96517	0.0493951	0.99997	DEF8
1364	ENSG00000260550	6.58108	1.00108	0.509435	1.96508	0.0494055	0.99997	AC136618.1
1365	ENSG00000205856	1.96032	3.06652	1.56051	1.96507	0.0494059	0.99997	C22orf42
1366	ENSG00000165694	8.74233	1.81653	0.924638	1.96458	0.0494625	0.99997	FRMD7
1367	ENSG00000228957	2.06179	3.14377	1.60038	1.96438	0.0494858	0.99997	AL512590.1
1368	ENSG00000142178	1539.91	0.562879	0.286543	1.96438	0.0494859	0.99997	SIK1
1369	ENSG00000132313	777.422	-0.347508	0.176905	-1.96438	0.049486	0.99997	MRPL35
1370	ENSG00000081985	36.5268	0.72626	0.369734	1.96428	0.0494976	0.99997	IL12RB2
1371	ENSG00000090447	353.044	-0.422116	0.214988	-1.96344	0.0495953	0.99997	TFAP4
1372	ENSG00000167862	628.247	-0.311703	0.158869	-1.96201	0.0497608	0.99997	MRPL58
1373	ENSG00000166569	12.1582	1.2545	0.639412	1.96196	0.0497673	0.99997	CPLX4
1374	ENSG00000136688	60.9484	1.30489	0.665108	1.96192	0.0497712	0.99997	IL36G
1375	ENSG00000261360	52.88	0.622502	0.317332	1.96168	0.0498002	0.99997	AC010491.1
1376	ENSG00000183090	61.3117	0.610452	0.311295	1.96101	0.0498783	0.99997	FREM3
1377	ENSG00000110321	15079.2	-0.324749	0.165623	-1.96077	0.0499057	0.99997	EIF4G2
1378	ENSG00000249013	23.3797	0.819437	0.418003	1.96036	0.0499537	0.99997	FTH1P21
1379	ENSG00000215372	3.85965	1.43039	0.729663	1.96034	0.0499565	0.99997	ZNF705G
1380	ENSG00000127980	672.189	-0.28065	0.143213	-1.95967	0.0500339	0.99997	PEX1
1381	ENSG00000165349	2.00902	2.22401	1.13527	1.95902	0.0501102	0.99997	SLC7A3
1382	ENSG00000231210	44.0274	0.747759	0.381737	1.95883	0.0501322	0.99997	LINC01510
1383	ENSG00000176845	549.336	0.432478	0.220819	1.95852	0.0501695	0.99997	METRNL
1384	ENSG00000260589	92.1965	-0.358239	0.182959	-1.95803	0.050227	0.99997	STAM-AS1
1385	ENSG00000279964	4.36368	1.3308	0.679666	1.95802	0.0502282	0.99997	AC009949.1
1386	ENSG00000250479	76.5606	0.458132	0.233981	1.95799	0.0502315	0.99997	CHCHD10
1387	ENSG00000243176	313.804	0.424342	0.216779	1.95749	0.0502903	0.99997	AC092944.1
1388	ENSG00000101052	965.974	-0.272014	0.138968	-1.95738	0.0503032	0.99997	IFT52
1389	ENSG00000137757	85.2216	0.687033	0.350997	1.95737	0.0503034	0.99997	CASP5
1390	ENSG00000089351	2217.29	0.451837	0.23084	1.95736	0.0503047	0.99997	GRAMD1A
1391	ENSG00000231764	2.09302	1.96524	1.00402	1.95736	0.0503052	0.99997	DLX6-AS1
1392	ENSG00000224944	7.98124	1.69439	0.866226	1.95606	0.0504578	0.99997	CASC6
1393	ENSG00000162817	316.477	-0.577976	0.295508	-1.95587	0.0504801	0.99997	C1orf115
1394	ENSG00000232555	8.08148	0.955713	0.488686	1.95568	0.0505032	0.99997	AC104088.1
1395	ENSG00000104884	387.492	-0.430854	0.220329	-1.9555	0.0505236	0.99997	ERCC2
1396	ENSG00000131864	2.47356	1.78737	0.914226	1.95507	0.0505753	0.99997	USP29
1397	ENSG00000146223	4615.03	-0.246408	0.126039	-1.95502	0.050581	0.99997	RPL7L1
1398	ENSG00000261792	6.85632	-1.1465	0.586501	-1.95482	0.0506042	0.99997	DNM1P28
1399	ENSG00000204514	524.849	-0.243214	0.124435	-1.95455	0.0506364	0.99997	ZNF814
1400	ENSG00000138346	166.529	-0.362871	0.185668	-1.95441	0.0506526	0.99997	DNA2
1401	ENSG00000277232	10.0326	-1.34989	0.690697	-1.95439	0.0506545	0.99997	GTSE1-DT
1402	ENSG00000198286	453.775	0.289406	0.148087	1.9543	0.0506662	0.99997	CARD11
1403	ENSG00000255028	103.491	0.512184	0.262093	1.95421	0.0506767	0.99997	AP003049.2
1404	ENSG00000184502	7.85336	1.55879	0.797686	1.95414	0.050685	0.99997	GAST
1405	ENSG00000237419	1.38599	3.07747	1.57521	1.95369	0.0507381	0.99997	AL954642.1
1406	ENSG00000125170	711.233	-0.35617	0.182319	-1.95356	0.0507539	0.99997	DOK4
1407	ENSG00000254702	1.96488	1.84863	0.946475	1.95317	0.0507992	0.99997	AP002353.1
1408	ENSG00000249613	1.35476	2.6002	1.33168	1.95257	0.0508709	0.99997	LINC02173
1409	ENSG00000143297	65.5057	-0.599462	0.307031	-1.95245	0.050885	0.99997	FCRL5
1410	ENSG00000147614	9.05906	0.933897	0.478328	1.95242	0.0508884	0.99997	ATP6V0D2
1411	ENSG00000166396	1465.1	1.379	0.706533	1.95179	0.0509633	0.99997	SERPINB7
1412	ENSG00000249169	4.18875	-1.60854	0.824381	-1.95121	0.0510322	0.99997	AC026780.1
1413	ENSG00000198216	21.4583	0.891925	0.457136	1.95111	0.0510436	0.99997	CACNA1E
1414	ENSG00000234451	1.45591	-2.49879	1.28095	-1.95074	0.051088	0.99997	BX005266.3
1415	ENSG00000176970	12.5575	-0.762092	0.390693	-1.95061	0.051103	0.99997	RPL7L1P11
1416	ENSG00000233143	2.34093	2.39972	1.23086	1.94963	0.0512206	0.99997	DIRC3-AS1
1417	ENSG00000225883	177.933	-0.236722	0.121419	-1.94962	0.0512211	0.99997	BMS1P11
1418	ENSG00000280744	3.8273	1.67442	0.85899	1.94929	0.0512607	0.99997	LINC01173
1419	ENSG00000198019	4.05178	1.8347	0.941529	1.94863	0.0513391	0.99997	FCGR1B
1420	ENSG00000136770	8035.8	0.570956	0.293033	1.94844	0.0513623	0.99997	DNAJC1
1421	ENSG00000148225	229.082	-0.449078	0.230502	-1.94826	0.0513844	0.99997	WDR31
1422	ENSG00000182718	91170.9	-0.218916	0.112371	-1.94814	0.0513976	0.99997	ANXA2
1423	ENSG00000230513	24.0354	-0.755771	0.388043	-1.94765	0.0514569	0.99997	THAP7-AS1
1424	ENSG00000135597	1194.64	0.250271	0.12857	1.94657	0.0515867	0.99997	REPS1
1425	ENSG00000250137	96.1157	0.420056	0.215815	1.94637	0.0516102	0.99997	AC093607.1
1426	ENSG00000227001	30.3122	-0.571322	0.293565	-1.94615	0.0516366	0.99997	NBPF2P
1427	ENSG00000258921	15.6913	0.970685	0.4989	1.94565	0.0516965	0.99997	AC009779.5
1428	ENSG00000261485	34.1591	-0.598273	0.307521	-1.94547	0.051718	0.99997	PAN3-AS1
1429	ENSG00000148019	489.495	-0.383795	0.197421	-1.94404	0.0518906	0.99997	CEP78
1430	ENSG00000138449	5336.79	-0.477545	0.245732	-1.94336	0.0519732	0.99997	SLC40A1
1431	ENSG00000154040	69.7035	-0.590382	0.303877	-1.94284	0.052036	0.99997	CABYR
1432	ENSG00000249996	24.089	-0.599714	0.308709	-1.94265	0.0520583	0.99997	AC106786.2
1433	ENSG00000186047	73.9849	-0.516245	0.265939	-1.94122	0.0522317	0.99997	DLEU7
1434	ENSG00000118308	501.275	-0.275013	0.1417	-1.94081	0.0522819	0.99997	LRMP
1435	ENSG00000179111	16.7062	0.826006	0.425628	1.94068	0.0522974	0.99997	HES7
1436	ENSG00000258702	6.56864	1.22653	0.632134	1.94031	0.0523423	0.99997	AL137786.1
1437	ENSG00000140379	1466.16	0.759899	0.392006	1.93849	0.052564	0.99997	BCL2A1
1438	ENSG00000186787	248.938	-0.337061	0.1739	-1.93824	0.052594	0.99997	SPIN2B
1439	ENSG00000281613	6.85246	1.32607	0.684199	1.93814	0.0526061	0.99997	AL365214.3
1440	ENSG00000143199	775.521	0.557989	0.287916	1.93803	0.0526196	0.99997	ADCY10
1441	ENSG00000073756	43872.2	1.32252	0.682441	1.93793	0.0526323	0.99997	PTGS2
1442	ENSG00000028116	2979.78	0.270251	0.13949	1.93742	0.0526941	0.99997	VRK2
1443	ENSG00000092758	51.4123	-0.597831	0.308583	-1.93734	0.0527032	0.99997	COL9A3
1444	ENSG00000111729	438.68	0.335106	0.173027	1.93673	0.0527783	0.99997	CLEC4A
1445	ENSG00000227564	13.2134	0.797982	0.412034	1.93669	0.052783	0.99997	LINC00376
1446	ENSG00000197858	3628.76	-0.335259	0.173126	-1.93651	0.0528057	0.99997	GPAA1
1447	ENSG00000272070	60.708	-0.574336	0.296636	-1.93617	0.0528472	0.99997	AC005618.1
1448	ENSG00000105366	60.12	-0.61566	0.317991	-1.93609	0.0528564	0.99997	SIGLEC8
1449	ENSG00000177565	13630	-0.248875	0.128592	-1.93538	0.0529442	0.99997	TBL1XR1
1450	ENSG00000236760	9.18147	-1.08505	0.560777	-1.9349	0.0530027	0.99997	AC019118.2
1451	ENSG00000215218	15.0677	0.906421	0.468495	1.93475	0.053021	0.99997	UBE2QL1
1452	ENSG00000205364	912.888	0.387372	0.200299	1.93397	0.053117	0.99997	MT1M
1453	ENSG00000116120	2324.97	-0.380247	0.19662	-1.93392	0.0531232	0.99997	FARSB
1454	ENSG00000274265	3126.73	0.246329	0.127397	1.93356	0.0531675	0.99997	AC245297.3
1455	ENSG00000182487	1065.84	0.673185	0.348162	1.93354	0.0531698	0.99997	NCF1B
1456	ENSG00000167346	21.6832	0.649545	0.336086	1.93267	0.0532764	0.99997	MMP26
1457	ENSG00000117155	297.281	-0.409259	0.21176	-1.93265	0.0532791	0.99997	SSX2IP
1458	ENSG00000128310	2.86848	-2.64617	1.36942	-1.93232	0.0533196	0.99997	GALR3
1459	ENSG00000232480	64.4697	-0.534763	0.27679	-1.93202	0.0533572	0.99997	TGFB2-AS1
1460	ENSG00000133606	2554.48	0.436573	0.226189	1.93013	0.0535911	0.99997	MKRN1
1461	ENSG00000138621	911.424	-0.264329	0.13696	-1.92998	0.0536098	0.99997	PPCDC
1462	ENSG00000277020	2.86288	1.67975	0.870442	1.92977	0.0536351	0.99997	AL590096.1
1463	ENSG00000198483	217.276	-0.715111	0.370601	-1.9296	0.0536564	0.99997	ANKRD35
1464	ENSG00000099256	184.009	-0.539595	0.279773	-1.92869	0.0537699	0.99997	PRTFDC1
1465	ENSG00000121898	585.655	0.504222	0.261434	1.92868	0.0537707	0.99997	CPXM2
1466	ENSG00000250488	17.6226	0.78442	0.406758	1.92847	0.0537966	0.99997	LINC02233
1467	ENSG00000196776	11961.4	0.344508	0.178657	1.92832	0.0538151	0.99997	CD47
1468	ENSG00000249269	2.9236	2.07982	1.07862	1.92823	0.0538269	0.99997	AC093909.2
1469	ENSG00000271727	32.9898	0.672331	0.348696	1.92813	0.0538386	0.99997	AL357054.2
1470	ENSG00000136939	2.9683	1.7093	0.886621	1.92788	0.0538703	0.99997	OR1L4
1471	ENSG00000166704	516.766	-0.397748	0.206322	-1.9278	0.0538801	0.99997	ZNF606
1472	ENSG00000272325	1148.04	-0.407107	0.211191	-1.92767	0.0538967	0.99997	NUDT3
1473	ENSG00000279980	7.97106	0.977825	0.507619	1.9263	0.0540672	0.99997	GABARAPL3
1474	ENSG00000168619	14.4732	0.836263	0.434159	1.92617	0.0540832	0.99997	ADAM18
1475	ENSG00000204516	365.478	0.447944	0.232605	1.92577	0.0541328	0.99997	MICB
1476	ENSG00000156170	1394.84	-0.293104	0.152202	-1.92575	0.054135	0.99997	NDUFAF6
1477	ENSG00000184014	6109.48	0.461356	0.239585	1.92565	0.0541486	0.99997	DENND5A
1478	ENSG00000253796	166.442	0.47523	0.246805	1.92553	0.0541629	0.99997	AC104248.1
1479	ENSG00000224968	3.50675	-1.91133	0.993246	-1.92432	0.0543142	0.99997	LINC01645
1480	ENSG00000155875	79.9636	0.405602	0.210779	1.9243	0.0543172	0.99997	SAXO1
1481	ENSG00000170289	79.4232	0.46284	0.240605	1.92365	0.0543981	0.99997	CNGB3
1482	ENSG00000197769	23.7049	-0.905793	0.470951	-1.92333	0.0544391	0.99997	MAP1LC3C
1483	ENSG00000213500	3.03549	1.78321	0.92727	1.92307	0.0544707	0.99997	LAP3P2
1484	ENSG00000159063	1177.8	-0.334677	0.174038	-1.92301	0.0544786	0.99997	ALG8
1485	ENSG00000249320	4.42595	1.57704	0.820111	1.92296	0.0544848	0.99997	AC133963.2
1486	ENSG00000224467	50.0993	0.628797	0.326995	1.92296	0.0544855	0.99997	AC009313.1
1487	ENSG00000168309	477.443	0.558773	0.290648	1.92251	0.054542	0.99997	FAM107A
1488	ENSG00000233528	2.33034	2.19652	1.1428	1.92205	0.0545999	0.99997	LINC00430
1489	ENSG00000102271	236.661	-0.492017	0.255989	-1.92202	0.054603	0.99997	KLHL4
1490	ENSG00000277022	13.4283	-0.989118	0.51484	-1.92122	0.0547045	0.99997	AL031663.3
1491	ENSG00000213394	7.9079	1.05565	0.549725	1.92033	0.0548162	0.99997	RPSAP46
1492	ENSG00000277142	10.474	-1.13675	0.591986	-1.92023	0.0548286	0.99997	LINC00235
1493	ENSG00000123600	669.782	-0.283585	0.147689	-1.92015	0.0548393	0.99997	METTL8
1494	ENSG00000137411	583.964	-0.259649	0.135233	-1.92001	0.0548565	0.99997	VARS2
1495	ENSG00000068024	2056.48	0.359073	0.187049	1.91968	0.0548988	0.99997	HDAC4
1496	ENSG00000232387	12.5225	-0.86939	0.452892	-1.91964	0.0549036	0.99997	SKA2P1
1497	ENSG00000276043	723.856	-0.673918	0.351082	-1.91955	0.0549153	0.99997	UHRF1
1498	ENSG00000234777	12.586	0.811881	0.42298	1.91943	0.0549297	0.99997	LINC02529
1499	ENSG00000213070	56.5675	-0.642149	0.334553	-1.91943	0.0549302	0.99997	HMGB3P6
1500	ENSG00000204257	258.102	-0.370292	0.192921	-1.91939	0.0549349	0.99997	HLA-DMA
1501	ENSG00000267522	6.1464	1.16387	0.606396	1.91932	0.0549434	0.99997	LINC01864
1502	ENSG00000249588	5.476	1.41535	0.737641	1.91876	0.0550153	0.99997	AC010280.3
1503	ENSG00000261120	9.59983	2.62245	1.36718	1.91815	0.055092	0.99997	AL133299.1
1504	ENSG00000007312	108.721	-0.639395	0.333372	-1.91796	0.0551156	0.99997	CD79B
1505	ENSG00000084774	484.795	-0.413067	0.215444	-1.91728	0.0552021	0.99997	CAD
1506	ENSG00000170367	8.41736	1.12213	0.585334	1.91708	0.0552278	0.99997	CST5
1507	ENSG00000180828	10.5904	0.886941	0.462733	1.91675	0.0552702	0.99997	BHLHE22
1508	ENSG00000235175	15.0966	0.703945	0.367325	1.91641	0.055313	0.99997	RPL26P37
1509	ENSG00000248693	977.192	0.750048	0.391501	1.91583	0.0553869	0.99997	LINC02100
1510	ENSG00000224599	197.21	-0.255839	0.133584	-1.91519	0.0554683	0.99997	BMS1P12
1511	ENSG00000136110	40.318	0.496889	0.259523	1.91463	0.05554	0.99997	CNMD
1512	ENSG00000224714	280.203	-0.229189	0.119724	-1.91431	0.0555808	0.99997	AC024600.1
1513	ENSG00000267388	4.73049	-1.32489	0.692271	-1.91383	0.0556425	0.99997	AF038458.2
1514	ENSG00000012048	258.91	-0.483654	0.252716	-1.91382	0.0556426	0.99997	BRCA1
1515	ENSG00000187566	67.2963	-0.760499	0.397405	-1.91366	0.0556631	0.99997	NHLRC1
1516	ENSG00000066926	605.12	-0.283472	0.148141	-1.91353	0.0556808	0.99997	FECH
1517	ENSG00000073734	53.0317	0.736323	0.384835	1.91335	0.0557036	0.99997	ABCB11
1518	ENSG00000271109	22.2778	-0.70273	0.367406	-1.91268	0.0557895	0.99997	AC008555.5
1519	ENSG00000160097	26.7427	-0.657947	0.344031	-1.91247	0.0558166	0.99997	FNDC5
1520	ENSG00000196922	692.19	-0.394882	0.206485	-1.9124	0.0558245	0.99997	ZNF252P
1521	ENSG00000130066	89387.3	0.610478	0.319222	1.91239	0.0558261	0.99997	SAT1
1522	ENSG00000248092	630.077	-0.306255	0.160166	-1.91211	0.0558624	0.99997	NNT-AS1
1523	ENSG00000176974	747.974	-0.471345	0.24654	-1.91184	0.055897	0.99997	SHMT1
1524	ENSG00000197860	627.987	0.288745	0.151072	1.91131	0.0559652	0.99997	SGTB
1525	ENSG00000198142	300.731	-0.297974	0.155902	-1.91128	0.055968	0.99997	SOWAHC
1526	ENSG00000185324	2627.4	-0.163459	0.0855435	-1.91083	0.0560259	0.99997	CDK10
1527	ENSG00000171714	226.645	0.349045	0.182667	1.91083	0.056027	0.99997	ANO5
1528	ENSG00000166268	83.8906	-0.651511	0.341062	-1.91024	0.0561024	0.99997	MYRFL
1529	ENSG00000180834	36.5828	0.518524	0.271488	1.90994	0.0561413	0.99997	MAP6D1
1530	ENSG00000279501	16.8204	0.905464	0.474239	1.9093	0.0562234	0.99997	CR392039.3
1531	ENSG00000102221	584.026	-0.167879	0.0879344	-1.90914	0.0562439	0.99997	JADE3
1532	ENSG00000154007	1.90133	2.00548	1.0505	1.90908	0.0562523	0.99997	ASB17
1533	ENSG00000143107	28.2337	1.32193	0.692496	1.90893	0.0562705	0.99997	FNDC7
1534	ENSG00000255745	24.4464	0.758725	0.397561	1.90845	0.0563335	0.99997	AC023796.1
1535	ENSG00000258868	5.01602	1.32867	0.696472	1.90772	0.0564276	0.99997	AL110505.1
1536	ENSG00000185591	1873.95	0.146155	0.0766312	1.90725	0.0564886	0.99997	SP1
1537	ENSG00000224376	94.2732	0.51579	0.270449	1.90716	0.0564999	0.99997	AC017104.1
1538	ENSG00000141338	1380.45	-0.640667	0.335959	-1.90698	0.0565228	0.99997	ABCA8
1539	ENSG00000122711	14.1735	0.889914	0.466665	1.90697	0.0565249	0.99997	SPINK4
1540	ENSG00000196793	102.846	-0.62332	0.326922	-1.90663	0.0565685	0.99997	ZNF239
1541	ENSG00000227619	85.6754	-0.679249	0.356294	-1.90643	0.0565946	0.99997	AL391056.1
1542	ENSG00000175711	343.082	-0.388436	0.203756	-1.90637	0.0566019	0.99997	B3GNTL1
1543	ENSG00000206579	147.624	0.491699	0.258035	1.90555	0.0567087	0.99997	XKR4
1544	ENSG00000266780	33.6761	-0.464912	0.244027	-1.90516	0.0567588	0.99997	MIR4444-2,MIR4444-2
1545	ENSG00000146263	742.546	-0.353132	0.18536	-1.90512	0.0567646	0.99997	MMS22L
1546	ENSG00000135218	957.016	-0.66265	0.347883	-1.90481	0.056805	0.99997	CD36
1547	ENSG00000230773	80.6652	0.466026	0.244874	1.90313	0.0570239	0.99997	AC092650.1
1548	ENSG00000225191	2.47165	-2.12014	1.11441	-1.90248	0.0571078	0.99997	AL136455.1
1549	ENSG00000228566	90.9406	0.39534	0.207829	1.90224	0.0571402	0.99997	AC022387.1
1550	ENSG00000272416	4.5852	-1.43158	0.75269	-1.90195	0.0571775	0.99997	AC025175.1
1551	ENSG00000236938	44.472	-1.30335	0.685384	-1.90163	0.0572195	0.99997	AC003092.2
1552	ENSG00000163632	10.0655	0.906399	0.476863	1.90075	0.0573342	0.99997	C3orf49
1553	ENSG00000186301	183.234	-0.418831	0.220568	-1.89888	0.0575805	0.99997	MST1P2
1554	ENSG00000249171	11.2044	1.0241	0.539342	1.89879	0.0575922	0.99997	AC021192.1
1555	ENSG00000189337	4944.5	0.432531	0.227815	1.89861	0.0576161	0.99997	KAZN
1556	ENSG00000160183	799.938	0.62824	0.331156	1.89711	0.0578128	0.99997	TMPRSS3
1557	ENSG00000262408	5.79819	1.18009	0.622137	1.89683	0.0578502	0.99997	AC015912.2
1558	ENSG00000138356	661.494	-0.694643	0.366335	-1.8962	0.0579339	0.99997	AOX1
1559	ENSG00000259490	5.89809	1.29448	0.683315	1.89441	0.0581711	0.99997	IGHV3OR15-7
1560	ENSG00000183643	3.44157	1.36146	0.718753	1.89419	0.0581994	0.99997	C15orf32
1561	ENSG00000164674	3216.17	0.375649	0.198378	1.89361	0.0582772	0.99997	SYTL3
1562	ENSG00000108883	3117.03	-0.212942	0.112538	-1.89218	0.0584666	0.99997	EFTUD2
1563	ENSG00000008197	6.27615	1.13162	0.598089	1.89206	0.0584835	0.99997	TFAP2D
1564	ENSG00000168495	1633.76	0.361242	0.190926	1.89205	0.0584845	0.99997	POLR3D
1565	ENSG00000115468	153.771	0.746871	0.394831	1.89162	0.0585413	0.99997	EFHD1
1566	ENSG00000186474	5.16138	-1.5603	0.824884	-1.89154	0.0585519	0.99997	KLK12
1567	ENSG00000127054	2648.27	-0.169114	0.0894182	-1.89127	0.0585888	0.99997	INTS11
1568	ENSG00000229608	1.48683	3.42654	1.81193	1.8911	0.0586108	0.99997	GOLGA2P4
1569	ENSG00000179292	2.92973	-2.07286	1.09624	-1.89088	0.0586399	0.99997	TMEM151A
1570	ENSG00000277157	2.97303	1.80514	0.9548	1.8906	0.0586781	0.99997	HIST1H4D
1571	ENSG00000258597	12.6531	0.810672	0.428861	1.89029	0.0587195	0.99997	SERPINA2
1572	ENSG00000241106	89.6039	0.849302	0.449356	1.89004	0.0587521	0.99997	HLA-DOB
1573	ENSG00000176971	373.743	-0.805307	0.426153	-1.88971	0.0587965	0.99997	FIBIN
1574	ENSG00000214655	462.039	0.377591	0.199836	1.8895	0.058825	0.99997	ZSWIM8
1575	ENSG00000274523	981.823	-0.294541	0.155912	-1.88914	0.0588725	0.99997	RCC1L
1576	ENSG00000162753	145.698	0.389385	0.206179	1.88857	0.0589491	0.99997	SLC9C2
1577	ENSG00000005108	543.933	-0.540583	0.286267	-1.88838	0.0589743	0.99997	THSD7A
1578	ENSG00000215533	15.4927	0.717591	0.380154	1.88763	0.0590751	0.99997	LINC00189
1579	ENSG00000094914	895.155	-0.255862	0.135566	-1.88736	0.0591123	0.99997	AAAS
1580	ENSG00000152229	1704.16	0.606936	0.321624	1.8871	0.0591474	0.99997	PSTPIP2
1581	ENSG00000188389	52.5556	0.515112	0.27297	1.88706	0.0591519	0.99997	PDCD1
1582	ENSG00000129988	49.6539	0.85333	0.452315	1.88658	0.0592163	0.99997	LBP
1583	ENSG00000166527	37.4735	0.886734	0.470159	1.88603	0.0592905	0.99997	CLEC4D
1584	ENSG00000232408	2.23235	2.59106	1.37388	1.88595	0.0593022	0.99997	AC140481.2
1585	ENSG00000077264	380.283	0.379554	0.201266	1.88584	0.0593172	0.99997	PAK3
1586	ENSG00000116459	3865.66	-0.213754	0.113357	-1.88567	0.0593393	0.99997	ATP5PB
1587	ENSG00000242474	118.433	-0.617849	0.327771	-1.885	0.0594297	0.99997	AC093627.5
1588	ENSG00000165970	16.4779	1.36506	0.724249	1.88479	0.0594581	0.99997	SLC6A5
1589	ENSG00000254813	6.89022	1.00378	0.532748	1.88416	0.0595434	0.99997	AC123777.1
1590	ENSG00000100916	714.384	-0.176578	0.0937292	-1.88392	0.0595758	0.99997	BRMS1L
1591	ENSG00000237943	151.58	0.491256	0.260804	1.88362	0.0596162	0.99997	PRKCQ-AS1
1592	ENSG00000131080	351.11	-0.498146	0.264471	-1.88355	0.0596255	0.99997	EDA2R
1593	ENSG00000221829	363.888	-0.380972	0.20232	-1.88302	0.0596978	0.99997	FANCG
1594	ENSG00000162999	12.366	-1.25817	0.668297	-1.88265	0.0597474	0.99997	DUSP19
1595	ENSG00000189057	151.317	-0.818514	0.434817	-1.88243	0.0597772	0.99997	FAM111B
1596	ENSG00000263212	13.3897	0.706836	0.375507	1.88235	0.0597881	0.99997	AC004224.2
1597	ENSG00000134917	112.574	-0.918208	0.487799	-1.88235	0.0597885	0.99997	ADAMTS8
1598	ENSG00000240857	392.659	0.446015	0.236967	1.88218	0.059812	0.99997	RDH14
1599	ENSG00000137547	1205.85	-0.402414	0.213819	-1.88203	0.0598315	0.99997	MRPL15
1600	ENSG00000232252	7.31736	1.19133	0.633032	1.88194	0.0598442	0.99997	AL354994.1
1601	ENSG00000221882	3.18536	-1.81246	0.963201	-1.8817	0.0598762	0.99997	OR3A2
1602	ENSG00000230663	64.7511	0.685878	0.36452	1.88159	0.0598914	0.99997	FAM224B
1603	ENSG00000264644	194.705	-0.339018	0.180217	-1.88116	0.0599501	0.99997	KRT18P8
1604	ENSG00000205670	611.752	-0.223433	0.118778	-1.8811	0.0599584	0.99997	SMIM11A
1605	ENSG00000254860	92.3549	-0.312803	0.16629	-1.88107	0.0599627	0.99997	TMEM9B-AS1
1606	ENSG00000240621	4.5966	1.76847	0.940585	1.88018	0.0600841	0.99997	OR2AO1P
1607	ENSG00000104907	926.426	-0.23138	0.123071	-1.88005	0.0601017	0.99997	TRMT1
1608	ENSG00000108984	86.9198	-0.554821	0.295128	-1.87994	0.0601166	0.99997	MAP2K6
1609	ENSG00000172794	160.891	-0.520512	0.276888	-1.87986	0.0601266	0.99997	RAB37
1610	ENSG00000180205	3.98902	1.3303	0.707992	1.87897	0.0602485	0.99997	WFDC9
1611	ENSG00000118515	2888.47	-0.302678	0.161103	-1.87878	0.060274	0.99997	SGK1
1612	ENSG00000276095	6.77919	1.61023	0.857263	1.87834	0.0603352	0.99997	FAM230F
1613	ENSG00000119714	618.019	0.499528	0.265947	1.8783	0.0603408	0.99997	GPR68
1614	ENSG00000231840	93.7817	0.648581	0.34538	1.87788	0.0603976	0.99997	AC073342.1
1615	ENSG00000152977	5.57852	1.16889	0.62246	1.87786	0.0604001	0.99997	ZIC1
1616	ENSG00000260071	6.92569	1.31336	0.699406	1.87782	0.0604061	0.99997	AC007221.1
1617	ENSG00000145979	589.925	-0.257311	0.137044	-1.87758	0.060439	0.99997	TBC1D7,TBC1D7
1618	ENSG00000198496	642.677	-0.343418	0.182929	-1.87733	0.0604728	0.99997	NBR2
1619	ENSG00000262877	14.9973	0.913568	0.486647	1.87727	0.0604809	0.99997	AC110285.2
1620	ENSG00000180628	5141.07	0.333504	0.177674	1.87705	0.060511	0.99997	PCGF5
1621	ENSG00000139220	271.405	0.445352	0.237262	1.87704	0.0605124	0.99997	PPFIA2
1622	ENSG00000243064	46.4741	0.632282	0.336927	1.87662	0.0605707	0.99997	ABCC13
1623	ENSG00000266923	11.9458	1.01541	0.541218	1.87616	0.0606335	0.99997	AC063949.2
1624	ENSG00000280734	31.4792	0.723434	0.385631	1.87597	0.0606587	0.99997	LINC01232
1625	ENSG00000251087	8.58209	-0.785498	0.418832	-1.87545	0.0607311	0.99997	ALG1L3P
1626	ENSG00000237400	25.5189	0.711225	0.379252	1.87533	0.0607467	0.99997	AC006960.2
1627	ENSG00000236423	51.5038	-0.503928	0.268788	-1.87481	0.0608185	0.99997	LINC01134
1628	ENSG00000117054	1976.65	-0.231026	0.123232	-1.87472	0.0608316	0.99997	ACADM
1629	ENSG00000139304	196.861	-0.719256	0.383675	-1.87465	0.0608409	0.99997	PTPRQ
1630	ENSG00000114737	626.746	0.475414	0.253633	1.87442	0.060873	0.99997	CISH
1631	ENSG00000175087	511.064	-0.312479	0.166726	-1.87421	0.060902	0.99997	PDIK1L
1632	ENSG00000197296	402.2	-0.580869	0.309942	-1.87412	0.0609135	0.99997	FITM2
1633	ENSG00000101265	2671.41	-0.523005	0.27914	-1.87363	0.0609815	0.99997	RASSF2
1634	ENSG00000224728	9.19499	-1.09413	0.584044	-1.87337	0.0610176	0.99997	IMPDH1P8
1635	ENSG00000157005	3.74967	2.91181	1.5549	1.87267	0.0611142	0.99997	SST
1636	ENSG00000153029	1222.12	0.388527	0.207486	1.87255	0.0611307	0.99997	MR1
1637	ENSG00000239265	17.7388	0.727387	0.388498	1.87231	0.0611644	0.99997	CLRN1-AS1
1638	ENSG00000238198	39.8927	-0.42016	0.224444	-1.872	0.061206	0.99997	AL357055.3
1639	ENSG00000181995	7.40693	1.05713	0.564713	1.87198	0.0612094	0.99997	LINC00301
1640	ENSG00000223795	2.54358	1.55061	0.82838	1.87186	0.0612265	0.99997	AL669970.1
1641	ENSG00000223536	3.65322	1.87613	1.00234	1.87174	0.0612428	0.99997	AC008164.1
1642	ENSG00000078808	3345.29	0.510774	0.272906	1.87161	0.0612603	0.99997	SDF4
1643	ENSG00000170340	2169.98	0.261758	0.139877	1.87134	0.061298	0.99997	B3GNT2
1644	ENSG00000169189	1346.73	-0.265646	0.141956	-1.87133	0.0612989	0.99997	NSMCE1
1645	ENSG00000179041	250.036	-0.44585	0.238399	-1.87018	0.0614582	0.99997	RRS1
1646	ENSG00000254367	25.8807	0.579936	0.310118	1.87005	0.0614767	0.99997	AC087269.1
1647	ENSG00000135655	7582.94	0.393472	0.210419	1.86995	0.0614914	0.99997	USP15
1648	ENSG00000226328	563.751	0.278206	0.148779	1.86992	0.0614944	0.99997	NUP50-DT
1649	ENSG00000103550	13.8026	-0.711232	0.380376	-1.86981	0.0615099	0.99997	KNOP1
1650	ENSG00000229672	14.7148	0.816733	0.436947	1.86918	0.0615978	0.99997	AL450322.2
1651	ENSG00000163468	5330	-0.220628	0.11808	-1.86846	0.061698	0.99997	CCT3
1652	ENSG00000162688	835.692	-0.288572	0.154476	-1.86808	0.0617514	0.99997	AGL
1653	ENSG00000128422	12134.6	1.03116	0.552101	1.86771	0.0618028	0.99997	KRT17
1654	ENSG00000254233	26.8079	0.840268	0.449942	1.8675	0.0618311	0.99997	LINC02365
1655	ENSG00000242339	1.62933	2.28033	1.2211	1.86745	0.0618392	0.99997	LINC02025
1656	ENSG00000273156	58.6053	-0.378219	0.202534	-1.86744	0.0618408	0.99997	AC124016.2
1657	ENSG00000188825	96.6803	-0.398118	0.213216	-1.86721	0.0618726	0.99997	LINC00910
1658	ENSG00000201407	1.86511	-1.95439	1.04681	-1.86701	0.0619008	0.99997	RF00263
1659	ENSG00000254258	11.8942	0.74453	0.398886	1.86653	0.0619678	0.99997	AC087354.1
1660	ENSG00000177239	1726.41	-0.330298	0.176965	-1.86646	0.0619766	0.99997	MAN1B1
1661	ENSG00000255562	1.65748	3.11263	1.66823	1.86583	0.0620648	0.99997	UNC93B6
1662	ENSG00000273590	615.954	-0.223172	0.119632	-1.86548	0.0621142	0.99997	SMIM11B
1663	ENSG00000168101	718.921	-0.373167	0.200041	-1.86545	0.0621181	0.99997	NUDT16L1
1664	ENSG00000261154	4.00902	-2.03775	1.09265	-1.86496	0.0621864	0.99997	LINC02131
1665	ENSG00000204956	29.8801	-0.759647	0.407444	-1.86442	0.0622627	0.99997	PCDHGA1
1666	ENSG00000279267	94.5671	-0.534335	0.286808	-1.86304	0.062456	0.99997	AL078621.3
1667	ENSG00000183837	10.6367	-1.15555	0.620357	-1.86271	0.0625028	0.99997	PNMA3
1668	ENSG00000158764	57.2067	-0.613185	0.329318	-1.86198	0.0626056	0.99997	ITLN2
1669	ENSG00000214941	537.933	-0.229206	0.123119	-1.86165	0.0626517	0.99997	ZSWIM7
1670	ENSG00000114554	540.431	-0.204893	0.110069	-1.8615	0.0626743	0.99997	PLXNA1
1671	ENSG00000260197	29.1769	0.754797	0.405588	1.86099	0.0627451	0.99997	AC010889.1
1672	ENSG00000251661	18.3372	0.897896	0.482608	1.86051	0.0628138	0.99997	AC136475.1
1673	ENSG00000108342	58077.2	1.67656	0.901559	1.85962	0.0629397	0.99997	CSF3
1674	ENSG00000134757	17.3568	1.60638	0.863831	1.8596	0.0629419	0.99997	DSG3
1675	ENSG00000171956	943.454	-0.227828	0.122521	-1.8595	0.0629559	0.99997	FOXB1
1676	ENSG00000164007	5.81771	-1.58394	0.851819	-1.85948	0.0629593	0.99997	CLDN19
1677	ENSG00000138068	9.45244	0.768633	0.413417	1.85922	0.0629957	0.99997	SULT6B1
1678	ENSG00000173928	162.774	-0.386506	0.207922	-1.8589	0.0630415	0.99997	SWSAP1
1679	ENSG00000094963	1350.7	-0.572963	0.308398	-1.85787	0.0631879	0.99997	FMO2
1680	ENSG00000174953	2696.86	0.312365	0.168158	1.85757	0.0632305	0.99997	DHX36
1681	ENSG00000163162	7131.6	0.32469	0.174801	1.85749	0.0632421	0.99997	RNF149
1682	ENSG00000179344	5804.07	0.573906	0.308994	1.85734	0.0632635	0.99997	HLA-DQB1
1683	ENSG00000148053	431.627	0.419798	0.226048	1.85712	0.0632944	0.99997	NTRK2
1684	ENSG00000233774	3.34901	1.41338	0.761156	1.85689	0.0633263	0.99997	MED14P1
1685	ENSG00000232023	43.5051	0.535926	0.288712	1.85626	0.0634159	0.99997	LINC01807
1686	ENSG00000058668	9173.26	-0.241273	0.129983	-1.85619	0.063427	0.99997	ATP2B4
1687	ENSG00000171421	935.816	-0.239804	0.129195	-1.85614	0.063434	0.99997	MRPL36
1688	ENSG00000259845	64.5357	-0.539441	0.290633	-1.85609	0.0634404	0.99997	HERC2P10
1689	ENSG00000227210	15.4264	-0.728107	0.392392	-1.85556	0.063516	0.99997	AC079145.1
1690	ENSG00000180251	7.53205	1.06031	0.571432	1.85553	0.0635206	0.99997	SLC9A4
1691	ENSG00000156531	1132.75	-0.268495	0.144712	-1.85537	0.0635427	0.99997	PHF6
1692	ENSG00000166407	7.70673	0.972642	0.524233	1.85536	0.0635447	0.99997	LMO1
1693	ENSG00000181544	136.522	-0.367957	0.198325	-1.85532	0.0635499	0.99997	FANCB
1694	ENSG00000215529	45.0758	0.507508	0.273554	1.85524	0.0635618	0.99997	EFCAB8
1695	ENSG00000132518	37.773	0.669481	0.360867	1.8552	0.0635675	0.99997	GUCY2D
1696	ENSG00000259138	16.3266	0.773083	0.416911	1.85431	0.0636947	0.99997	AL049780.2
1697	ENSG00000243396	1.78709	2.41904	1.30486	1.85387	0.0637574	0.99997	AC084198.1
1698	ENSG00000170209	32.6083	-1.03231	0.556989	-1.85338	0.0638286	0.99997	ANKK1
1699	ENSG00000156564	16.546	0.805441	0.434692	1.8529	0.0638967	0.99997	LRFN2
1700	ENSG00000230615	297.371	-0.56074	0.302631	-1.85288	0.0638997	0.99997	AL139220.2
1701	ENSG00000165526	622.79	-0.1711	0.0923879	-1.85197	0.0640295	0.99997	RPUSD4
1702	ENSG00000099260	567.708	-0.691219	0.373407	-1.85111	0.0641533	0.99997	PALMD
1703	ENSG00000197535	1363.63	-0.258637	0.139764	-1.85053	0.0642376	0.99997	MYO5A
1704	ENSG00000120899	1820.06	0.227066	0.122777	1.84942	0.0643976	0.99997	PTK2B
1705	ENSG00000148985	493.292	-0.268643	0.145267	-1.8493	0.0644143	0.99997	PGAP2
1706	ENSG00000248973	46.8459	0.498216	0.269469	1.84888	0.0644752	0.99997	AC106799.2
1707	ENSG00000249297	2.46022	2.12688	1.15098	1.84789	0.0646189	0.99997	LINC02174
1708	ENSG00000260852	174.352	-0.390016	0.211145	-1.84715	0.0647256	0.99997	FBXL19-AS1
1709	ENSG00000281100	35.1852	0.856664	0.463911	1.84661	0.0648033	0.99997	AC105749.1
1710	ENSG00000174989	1274.64	-0.239195	0.129536	-1.84655	0.0648125	0.99997	FBXW8
1711	ENSG00000117602	361.007	0.391108	0.211814	1.84647	0.0648239	0.99997	RCAN3
1712	ENSG00000259843	22.6276	0.610615	0.330721	1.84631	0.0648467	0.99997	AC007610.1
1713	ENSG00000258964	27.9217	0.627416	0.339838	1.84622	0.0648599	0.99997	AL137129.1
1714	ENSG00000178795	55.5021	0.440876	0.238805	1.84617	0.064867	0.99997	GDPD4
1715	ENSG00000198670	26.7755	0.970411	0.52573	1.84583	0.0649163	0.99997	LPA
1716	ENSG00000174225	78.8778	0.475098	0.257408	1.8457	0.0649356	0.99997	ARL13A
1717	ENSG00000265818	6.25672	1.13027	0.612398	1.84565	0.0649429	0.99997	EEF1E1-BLOC1S5
1718	ENSG00000226036	1.66507	2.18911	1.18633	1.84528	0.0649971	0.99997	AL590648.1
1719	ENSG00000183023	1747.23	0.412366	0.223491	1.84511	0.0650215	0.99997	SLC8A1
1720	ENSG00000134198	312.353	-0.435285	0.235949	-1.84483	0.0650627	0.99997	TSPAN2
1721	ENSG00000233261	4.45461	-1.41719	0.768738	-1.84353	0.0652514	0.99997	FAM238A
1722	ENSG00000092621	1138.92	-0.405975	0.220227	-1.84344	0.0652652	0.99997	PHGDH
1723	ENSG00000232053	97.9597	0.398842	0.216426	1.84285	0.0653503	0.99997	AC078845.1
1724	ENSG00000231298	58.9469	-0.728785	0.395467	-1.84285	0.0653513	0.99997	MANCR
1725	ENSG00000244694	269.648	-0.667623	0.362282	-1.84282	0.0653547	0.99997	PTCHD4
1726	ENSG00000121274	1307.67	0.245199	0.133068	1.84266	0.0653789	0.99997	TENT4B
1727	ENSG00000174332	37.3556	0.75147	0.407859	1.84247	0.0654058	0.99997	GLIS1
1728	ENSG00000123685	292.588	0.900646	0.488984	1.84187	0.0654941	0.99997	BATF3
1729	ENSG00000169884	29.8466	-0.707419	0.384103	-1.84174	0.065513	0.99997	WNT10B
1730	ENSG00000178188	574.451	-0.285262	0.154888	-1.84173	0.065515	0.99997	SH2B1
1731	ENSG00000230978	5.7382	1.54622	0.839569	1.84168	0.0655213	0.99997	LINC00160
1732	ENSG00000167995	385.978	0.528018	0.286784	1.84117	0.0655963	0.99997	BEST1
1733	ENSG00000167740	584.995	-0.369575	0.200814	-1.84039	0.0657116	0.99997	CYB5D2
1734	ENSG00000176055	150.752	-0.485988	0.264085	-1.84027	0.0657281	0.99997	MBLAC2
1735	ENSG00000250993	8.43994	1.06575	0.579175	1.84012	0.06575	0.99997	AC020551.1
1736	ENSG00000164251	547.604	-0.334195	0.181618	-1.8401	0.0657537	0.99997	F2RL1
1737	ENSG00000272741	33.3407	-0.498243	0.270789	-1.83997	0.0657726	0.99997	AC069257.3
1738	ENSG00000121594	316.756	0.50999	0.277212	1.83971	0.0658111	0.99997	CD80
1739	ENSG00000215712	1246.91	-0.182242	0.099118	-1.83864	0.065968	0.99997	TMEM242
1740	ENSG00000266969	31.6302	0.691311	0.376025	1.83847	0.0659929	0.99997	AP002449.1
1741	ENSG00000245556	227.166	0.361367	0.196615	1.83795	0.0660702	0.99997	SCAMP1-AS1
1742	ENSG00000211802	5.14227	-1.38557	0.75393	-1.8378	0.0660916	0.99997	TRAV22
1743	ENSG00000232837	5.05401	1.99491	1.08555	1.83769	0.0661087	0.99997	LINC01700
1744	ENSG00000176720	559.365	-0.531217	0.289069	-1.83768	0.0661095	0.99997	BOK
1745	ENSG00000081059	292.791	-0.307459	0.167308	-1.83768	0.0661097	0.99997	TCF7
1746	ENSG00000111832	4694.2	0.126495	0.0688549	1.83712	0.0661915	0.99997	RWDD1
1747	ENSG00000181374	272.362	1.44104	0.784542	1.8368	0.0662398	0.99997	CCL13
1748	ENSG00000144040	577.519	-0.345815	0.188285	-1.83666	0.06626	0.99997	SFXN5
1749	ENSG00000005075	1998.85	-0.180948	0.0985385	-1.83632	0.0663102	0.99997	POLR2J
1750	ENSG00000133983	148.529	-0.429838	0.234101	-1.83612	0.0663401	0.99997	COX16
1751	ENSG00000269693	225.963	-0.266569	0.145198	-1.8359	0.0663724	0.99997	AC010422.6
1752	ENSG00000103066	446.372	-0.385712	0.210094	-1.8359	0.0663728	0.99997	PLA2G15
1753	ENSG00000031691	188.365	-0.479802	0.26137	-1.83572	0.0663984	0.99997	CENPQ
1754	ENSG00000172508	33.0263	-0.828897	0.451559	-1.83563	0.0664117	0.99997	CARNS1
1755	ENSG00000250927	1.55205	-2.13092	1.161	-1.83542	0.066443	0.99997	MESTP3
1756	ENSG00000033122	140.62	0.35238	0.192016	1.83516	0.0664824	0.99997	LRRC7
1757	ENSG00000198478	1096.61	-0.297591	0.162171	-1.83505	0.0664984	0.99997	SH3BGRL2
1758	ENSG00000255663	307.679	0.421633	0.229801	1.83477	0.0665393	0.99997	AP002373.1
1759	ENSG00000109775	1732.54	-0.190434	0.103795	-1.83472	0.0665476	0.99997	UFSP2
1760	ENSG00000246777	1.90704	2.22209	1.21121	1.83461	0.0665637	0.99997	AC044802.1
1761	ENSG00000135624	6398.26	-0.20566	0.112107	-1.8345	0.0665801	0.99997	CCT7
1762	ENSG00000279518	107.94	-0.398547	0.217293	-1.83414	0.0666328	0.99997	AC083843.3
1763	ENSG00000272259	3.71427	1.31958	0.7198	1.83326	0.066764	0.99997	LINC01749
1764	ENSG00000234229	24.1536	0.774232	0.422326	1.83326	0.0667641	0.99997	LINC01505
1765	ENSG00000150510	535.624	0.705361	0.384788	1.83312	0.066785	0.99997	FAM124A
1766	ENSG00000180269	3.66196	1.38708	0.756705	1.83305	0.0667956	0.99997	GPR139
1767	ENSG00000139531	585.568	-0.334338	0.182398	-1.83301	0.0668008	0.99997	SUOX
1768	ENSG00000165633	1067.49	-0.293395	0.16007	-1.83292	0.0668149	0.99997	VSTM4
1769	ENSG00000100784	2167.24	0.239293	0.130556	1.83288	0.0668205	0.99997	RPS6KA5
1770	ENSG00000132792	3982.47	0.456617	0.249146	1.83273	0.0668434	0.99997	CTNNBL1
1771	ENSG00000138758	6803.96	-0.350026	0.191045	-1.83216	0.0669269	0.99997	2024-09-11
1772	ENSG00000042813	19.8233	0.656792	0.35849	1.83211	0.0669351	0.99997	ZPBP
1773	ENSG00000162144	234.293	-0.332281	0.181413	-1.83162	0.0670076	0.99997	CYB561A3
1774	ENSG00000164125	658.273	-0.834049	0.455387	-1.83152	0.0670231	0.99997	FAM198B
1775	ENSG00000271736	7.07063	-1.4908	0.813994	-1.83146	0.0670322	0.99997	AL138900.3
1776	ENSG00000204437	2.86018	-1.56749	0.855888	-1.83142	0.067038	0.99997	CTSLP6
1777	ENSG00000250227	26.2135	-0.801977	0.437902	-1.83141	0.0670399	0.99997	TRIM60P14
1778	ENSG00000253642	135.052	0.357956	0.195512	1.83086	0.0671214	0.99997	AF279873.3
1779	ENSG00000242545	7.25361	0.932271	0.50921	1.83082	0.0671275	0.99997	AC126121.2
1780	ENSG00000131153	153.214	-0.700683	0.382729	-1.83076	0.0671368	0.99997	GINS2
1781	ENSG00000227345	1386.03	-0.211471	0.115512	-1.83072	0.0671421	0.99997	PARG
1782	ENSG00000273342	1.29191	-2.54611	1.3909	-1.83055	0.067167	0.99997	AP000553.3
1783	ENSG00000258677	30.2408	0.650454	0.355356	1.83043	0.0671857	0.99997	AC022826.2
1784	ENSG00000143603	923.576	-0.403887	0.220699	-1.83004	0.0672438	0.99997	KCNN3
1785	ENSG00000006607	1467.04	0.225579	0.123284	1.82975	0.0672878	0.99997	FARP2
1786	ENSG00000166220	1.1702	3.54642	1.93822	1.82973	0.0672908	0.99997	TBATA
1787	ENSG00000246876	1.93154	2.84641	1.55575	1.82961	0.0673085	0.99997	LINC02466
1788	ENSG00000172640	2.63125	2.13101	1.16481	1.82949	0.0673257	0.99997	OR10AD1
1789	ENSG00000153561	3271.43	-0.19318	0.1056	-1.82936	0.0673457	0.99997	RMND5A
1790	ENSG00000256269	736.586	-0.397684	0.217406	-1.82922	0.0673664	0.99997	HMBS
1791	ENSG00000144120	224.871	-0.481727	0.263515	-1.82808	0.0675374	0.99997	TMEM177
1792	ENSG00000138035	1345.46	0.478188	0.261595	1.82797	0.0675539	0.99997	PNPT1
1793	ENSG00000162843	31.7178	0.571897	0.312889	1.8278	0.06758	0.99997	WDR64
1794	ENSG00000085982	2257.46	-0.230131	0.125967	-1.82691	0.067713	0.99997	USP40
1795	ENSG00000115993	1485.53	-0.222037	0.121557	-1.82661	0.0677589	0.99997	TRAK2
1796	ENSG00000243648	24.8007	0.574074	0.314307	1.82648	0.0677787	0.99997	AC109454.1
1797	ENSG00000235997	57.1615	-0.640408	0.350707	-1.82604	0.0678435	0.99997	LINC01936
1798	ENSG00000172752	254.54	-0.783814	0.429362	-1.82553	0.0679206	0.99997	COL6A5
1799	ENSG00000253407	26.5696	1.12311	0.615275	1.82538	0.067944	0.99997	AC087341.1
1800	ENSG00000170542	6076.53	0.576871	0.316032	1.82536	0.0679474	0.99997	SERPINB9
1801	ENSG00000112110	2158.35	-0.180717	0.09901	-1.82524	0.0679645	0.99997	MRPL18
1802	ENSG00000139547	20.5249	-0.786169	0.430806	-1.82488	0.0680193	0.99997	RDH16
1803	ENSG00000253736	271.445	0.418088	0.229118	1.82477	0.0680353	0.99997	AC022217.3
1804	ENSG00000168806	435.23	-0.427461	0.234283	-1.82455	0.0680692	0.99997	LCMT2
1805	ENSG00000256637	6.97496	1.288	0.706051	1.82423	0.068117	0.99997	LINC01965
1806	ENSG00000231870	121.203	1.07743	0.590623	1.82423	0.0681175	0.99997	KRT17P3
1807	ENSG00000119203	1150.9	-0.291487	0.159791	-1.82418	0.0681246	0.99997	CPSF3
1808	ENSG00000176406	371.753	0.263926	0.144684	1.82415	0.0681295	0.99997	RIMS2
1809	ENSG00000144671	50.866	0.498697	0.273414	1.82396	0.0681576	0.99997	SLC22A14
1810	ENSG00000260695	4.72551	-2.03922	1.11812	-1.8238	0.068183	0.99997	AC022164.1
1811	ENSG00000136854	2404.42	0.441769	0.24223	1.82376	0.0681886	0.99997	STXBP1
1812	ENSG00000256282	34.6906	0.565608	0.310178	1.8235	0.0682282	0.99997	AC112694.1
1813	ENSG00000278175	310.376	-0.505364	0.277168	-1.82331	0.0682564	0.99997	GLIDR
1814	ENSG00000254344	3.83215	1.42675	0.782523	1.82327	0.0682623	0.99997	LINC01288
1815	ENSG00000232798	6.00875	-1.0681	0.585922	-1.82295	0.0683112	0.99997	CR769767.1
1816	ENSG00000260776	5.85089	1.66935	0.915879	1.82268	0.0683522	0.99997	AC104758.3
1817	ENSG00000105419	136.121	0.316497	0.17366	1.82251	0.0683773	0.99997	MEIS3
1818	ENSG00000272384	28.4916	-1.02042	0.560013	-1.82214	0.0684341	0.99997	AC016405.3
1819	ENSG00000234147	13.793	-0.822413	0.451348	-1.82213	0.0684359	0.99997	AL035446.1
1820	ENSG00000264964	25.805	0.784305	0.430458	1.82203	0.068451	0.99997	AP001033.1
1821	ENSG00000178229	204.323	-0.319066	0.175156	-1.82161	0.0685141	0.99997	ZNF543
1822	ENSG00000249231	4.59916	1.28161	0.703699	1.82125	0.0685696	0.99997	CASC16
1823	ENSG00000101442	614.659	-0.301292	0.165477	-1.82074	0.0686458	0.99997	ACTR5
1824	ENSG00000174529	64.8436	0.428101	0.235142	1.82061	0.0686664	0.99997	TMEM81
1825	ENSG00000265096	27.4458	0.84488	0.464116	1.82041	0.0686968	0.99997	C1QTNF1-AS1
1826	ENSG00000094804	616.918	-0.326281	0.179248	-1.82028	0.0687159	0.99997	CDC6
1827	ENSG00000124507	165.975	0.306807	0.168578	1.81997	0.068764	0.99997	PACSIN1
1828	ENSG00000007001	250.377	-0.331488	0.182162	-1.81975	0.0687977	0.99997	UPP2
1829	ENSG00000266970	111.451	0.591081	0.324843	1.81959	0.0688213	0.99997	AC061992.1
1830	ENSG00000279070	2.99751	1.4257	0.783693	1.81921	0.0688796	0.99997	AC073263.2
1831	ENSG00000227240	43.2035	0.622513	0.342221	1.81904	0.0689058	0.99997	AL356272.1
1832	ENSG00000026751	1084.29	0.559459	0.307638	1.81856	0.0689782	0.99997	SLAMF7
1833	ENSG00000259685	19.8218	0.560019	0.30795	1.81854	0.0689821	0.99997	IDH2-DT
1834	ENSG00000253331	8.75454	0.895988	0.492799	1.81816	0.0690396	0.99997	AC008662.1
1835	ENSG00000110693	608.498	-0.346765	0.190728	-1.81811	0.0690468	0.99997	SOX6
1836	ENSG00000019549	1451.63	-0.462323	0.254431	-1.81709	0.0692038	0.99997	SNAI2
1837	ENSG00000254202	19.271	0.693222	0.381542	1.8169	0.0692328	0.99997	AC015522.1
1838	ENSG00000277013	5.4822	-1.06434	0.586097	-1.81598	0.0693735	0.99997	AC008556.1
1839	ENSG00000264705	12.5206	-0.876972	0.48293	-1.81594	0.0693797	0.99997	AC090337.1
1840	ENSG00000187323	520.873	0.404065	0.222512	1.81592	0.0693822	0.99997	DCC
1841	ENSG00000140525	526.988	-0.381399	0.210077	-1.81552	0.0694447	0.99997	FANCI
1842	ENSG00000075303	440.29	-0.211303	0.116412	-1.81513	0.0695044	0.99997	SLC25A40
1843	ENSG00000231461	6.71124	1.62028	0.892905	1.81461	0.0695838	0.99997	HLA-DPA2
1844	ENSG00000168418	3.02102	1.39695	0.769862	1.81455	0.0695929	0.99997	KCNG4
1845	ENSG00000169750	90.346	-0.415695	0.229128	-1.81425	0.0696391	0.99997	RAC3
1846	ENSG00000279207	129.888	-0.414727	0.228597	-1.81423	0.0696424	0.99997	AC015813.6
1847	ENSG00000224318	3.55802	1.49977	0.827034	1.81344	0.0697644	0.99997	CHL1-AS2
1848	ENSG00000256884	2.83594	-1.50181	0.828193	-1.81336	0.0697759	0.99997	AC084880.4
1849	ENSG00000185278	627.673	-0.269505	0.148631	-1.81324	0.0697944	0.99997	ZBTB37
1850	ENSG00000259863	6.60437	1.32977	0.733467	1.81299	0.069833	0.99997	SH3RF3-AS1
1851	ENSG00000131828	2413.64	-0.173523	0.0957436	-1.81237	0.0699293	0.99997	PDHA1
1852	ENSG00000110906	839.793	-0.261494	0.144435	-1.81046	0.0702247	0.99997	KCTD10
1853	ENSG00000236463	13.5182	-0.832935	0.46012	-1.81026	0.0702561	0.99997	LINC00427
1854	ENSG00000213822	1.52826	2.23549	1.23521	1.80981	0.0703253	0.99997	CEACAM18
1855	ENSG00000140015	34.3215	0.74514	0.411812	1.80942	0.070386	0.99997	KCNH5
1856	ENSG00000171241	121.455	-0.887704	0.490618	-1.80936	0.0703955	0.99997	SHCBP1
1857	ENSG00000114686	3058.03	-0.215719	0.119225	-1.80935	0.0703967	0.99997	MRPL3
1858	ENSG00000137877	69.9096	-0.682578	0.377264	-1.80928	0.070407	0.99997	SPTBN5
1859	ENSG00000253363	17.9287	0.863754	0.477688	1.8082	0.070576	0.99997	AC090809.1
1860	ENSG00000255032	4.55335	-1.28955	0.71344	-1.80751	0.0706835	0.99997	AC104241.1
1861	ENSG00000231701	189.463	-0.216831	0.119964	-1.80747	0.070689	0.99997	BMS1P13
1862	ENSG00000249115	709.517	-0.340189	0.188249	-1.80712	0.0707433	0.99997	HAUS5
1863	ENSG00000236689	1.43032	-2.57746	1.42644	-1.80692	0.0707741	0.99997	MTCO2P21
1864	ENSG00000232914	2.36278	1.56613	0.866784	1.80683	0.0707882	0.99997	TRAPPC2P4
1865	ENSG00000204682	17.9583	-0.734695	0.406644	-1.80673	0.070805	0.99997	CASC10
1866	ENSG00000261543	52.4281	0.818969	0.453301	1.80668	0.0708126	0.99997	AC010931.3
1867	ENSG00000225849	1.32794	-3.36712	1.86397	-1.80642	0.0708527	0.99997	MKRN7P
1868	ENSG00000090339	13785.2	0.765897	0.423987	1.80642	0.0708533	0.99997	ICAM1
1869	ENSG00000172531	5338.38	-0.248535	0.137594	-1.80629	0.0708732	0.99997	PPP1CA
1870	ENSG00000221890	29.4277	-0.728788	0.403564	-1.80588	0.0709374	0.99997	NPTXR
1871	ENSG00000234647	2.71264	2.246	1.24386	1.80566	0.0709711	0.99997	AL606970.3
1872	ENSG00000237125	16.6826	1.14931	0.636669	1.80519	0.071045	0.99997	HAND2-AS1
1873	ENSG00000166800	24.3511	0.730994	0.405022	1.80483	0.0711017	0.99997	LDHAL6A
1874	ENSG00000083067	436.757	0.41585	0.230432	1.80466	0.0711286	0.99997	TRPM3
1875	ENSG00000234241	264.676	-0.285318	0.15811	-1.80456	0.0711437	0.99997	AL109618.1
1876	ENSG00000161533	1650.88	-0.176999	0.0980874	-1.8045	0.0711531	0.99997	ACOX1
1877	ENSG00000160949	59.9698	-0.524767	0.290939	-1.8037	0.0712781	0.99997	TONSL
1878	ENSG00000152932	39.8218	0.58468	0.324204	1.80343	0.0713206	0.99997	RAB3C
1879	ENSG00000173456	695.998	-0.370235	0.205374	-1.80273	0.0714306	0.99997	RNF26
1880	ENSG00000136231	148.267	0.365127	0.202557	1.80259	0.071453	0.99997	IGF2BP3
1881	ENSG00000280193	21.4603	-0.565539	0.313869	-1.80183	0.0715725	0.99997	AC132219.2
1882	ENSG00000134452	1188.45	0.312248	0.173304	1.80174	0.0715859	0.99997	FBH1
1883	ENSG00000101670	3189.7	1.21824	0.676334	1.80124	0.0716646	0.99997	LIPG
1884	ENSG00000013306	2830.13	-0.239016	0.1327	-1.80117	0.0716767	0.99997	SLC25A39
1885	ENSG00000234026	16.4423	0.945634	0.525174	1.80061	0.0717645	0.99997	AL157834.2
1886	ENSG00000162545	378.103	-0.280919	0.156014	-1.8006	0.0717664	0.99997	CAMK2N1
1887	ENSG00000250333	7.39408	0.961109	0.533814	1.80046	0.0717883	0.99997	AC093725.2
1888	ENSG00000261441	6.59675	-1.10262	0.612557	-1.80003	0.0718555	0.99997	AC124068.2
1889	ENSG00000165186	213.223	-0.828546	0.460295	-1.80003	0.0718559	0.99997	PTCHD1
1890	ENSG00000255151	7.22455	-1.15146	0.639728	-1.79993	0.0718722	0.99997	GLYATL1B
1891	ENSG00000140284	109.212	0.635107	0.352985	1.79925	0.0719793	0.99997	SLC27A2
1892	ENSG00000259624	6.02776	1.04689	0.582216	1.79811	0.0721594	0.99997	AC009269.3
1893	ENSG00000179674	126.583	-0.923387	0.513564	-1.798	0.072177	0.99997	ARL14
1894	ENSG00000141837	141.834	0.413984	0.23028	1.79774	0.0722177	0.99997	CACNA1A
1895	ENSG00000230269	4.40414	1.57005	0.873396	1.79763	0.0722349	0.99997	LINC02525
1896	ENSG00000230262	138.933	0.34802	0.193644	1.79722	0.0723011	0.99997	LINC02603
1897	ENSG00000184611	252.499	0.604351	0.336274	1.7972	0.0723037	0.99997	KCNH7
1898	ENSG00000174808	166.814	0.731274	0.406903	1.79717	0.0723088	0.99997	BTC
1899	ENSG00000172888	779.864	-0.271116	0.150862	-1.79712	0.0723173	0.99997	ZNF621
1900	ENSG00000273679	90.1431	0.39242	0.218394	1.79685	0.0723598	0.99997	AC100757.1
1901	ENSG00000147804	459.701	-0.33021	0.18378	-1.79677	0.0723727	0.99997	SLC39A4
1902	ENSG00000184185	38.4322	-0.757076	0.421473	-1.79626	0.0724528	0.99997	KCNJ12
1903	ENSG00000124257	33.5053	-0.453609	0.252573	-1.79595	0.0725018	0.99997	NEURL2
1904	ENSG00000139445	3.68958	1.64411	0.915786	1.7953	0.0726063	0.99997	FOXN4
1905	ENSG00000106692	753.929	-0.252678	0.140745	-1.79529	0.0726081	0.99997	FKTN
1906	ENSG00000143353	1516.39	-0.2233	0.124382	-1.79527	0.0726108	0.99997	LYPLAL1
1907	ENSG00000159176	4053.41	-0.399145	0.222343	-1.79518	0.0726258	0.99997	CSRP1
1908	ENSG00000165181	2350.51	0.465452	0.259285	1.79514	0.0726318	0.99997	C9orf84
1909	ENSG00000139344	23.3919	0.673157	0.375014	1.79502	0.0726511	0.99997	AMDHD1
1910	ENSG00000153721	2663.02	0.4971	0.277	1.79458	0.07272	0.99997	CNKSR3
1911	ENSG00000126088	2073.33	-0.342151	0.190668	-1.79449	0.0727355	0.99997	UROD
1912	ENSG00000243455	5.95017	1.75167	0.976269	1.79425	0.0727731	0.99997	RPS18P13
1913	ENSG00000180035	118.178	-0.401401	0.223759	-1.7939	0.0728291	0.99997	ZNF48
1914	ENSG00000220130	373.884	0.248822	0.138719	1.79372	0.0728583	0.99997	AL079342.1
1915	ENSG00000255521	14.2498	1.31735	0.734463	1.79362	0.0728741	0.99997	AL356215.1
1916	ENSG00000214514	13.4947	2.02273	1.12784	1.79346	0.0728998	0.99997	KRT42P
1917	ENSG00000248636	195.211	-0.390726	0.217889	-1.79324	0.0729351	0.99997	AC002070.1
1918	ENSG00000153363	333.592	-0.258194	0.143999	-1.79303	0.0729679	0.99997	LINC00467
1919	ENSG00000224294	3.64669	1.33169	0.742774	1.79286	0.072996	0.99997	PINCR
1920	ENSG00000187068	205.439	-0.455042	0.253865	-1.79245	0.0730603	0.99997	C3orf70
1921	ENSG00000262151	29.2864	0.678154	0.378373	1.79229	0.0730871	0.99997	AC133065.1
1922	ENSG00000100994	996.464	-0.338691	0.189068	-1.79138	0.0732331	0.99997	PYGB
1923	ENSG00000149043	505.415	-0.514348	0.287221	-1.79077	0.0733296	0.99997	SYT8
1924	ENSG00000235268	1.21778	2.48253	1.38634	1.79071	0.0733397	0.99997	KDM4E
1925	ENSG00000275630	11.6294	0.850092	0.474792	1.79045	0.0733816	0.99997	AC004816.2
1926	ENSG00000156738	394.327	-0.662938	0.370349	-1.79004	0.0734477	0.99997	MS4A1
1927	ENSG00000226925	5.98594	-1.30493	0.729069	-1.78986	0.0734761	0.99997	IL1R1-AS1
1928	ENSG00000258700	95.1835	0.542195	0.302931	1.78983	0.0734812	0.99997	LINC00871
1929	ENSG00000198056	205.317	-0.322917	0.180443	-1.78958	0.0735219	0.99997	PRIM1
1930	ENSG00000134809	584.147	-0.263163	0.147073	-1.78933	0.0735621	0.99997	TIMM10
1931	ENSG00000232006	43.4318	0.709225	0.396489	1.78876	0.0736533	0.99997	AC005537.1
1932	ENSG00000113916	1668.22	0.402253	0.225079	1.78717	0.0739108	0.99997	BCL6
1933	ENSG00000260593	1.75617	2.34872	1.31551	1.78541	0.0741946	0.99997	AC009097.2
1934	ENSG00000168297	1551.82	-0.271412	0.152032	-1.78523	0.0742245	0.99997	PXK
1935	ENSG00000259817	1.20942	-2.5139	1.40831	-1.78505	0.0742527	0.99997	AC087565.1
1936	ENSG00000204614	2.03751	1.94085	1.08732	1.78499	0.0742631	0.99997	TRIM40
1937	ENSG00000125571	1.77434	-2.15236	1.20596	-1.78476	0.0742999	0.99997	IL37
1938	ENSG00000146233	264.671	-0.469751	0.2633	-1.78409	0.0744087	0.99997	CYP39A1
1939	ENSG00000060138	5009.34	0.298412	0.167281	1.7839	0.0744401	0.99997	YBX3
1940	ENSG00000132434	542.075	-0.351225	0.196896	-1.78381	0.0744552	0.99997	LANCL2
1941	ENSG00000112164	10.9074	0.823018	0.461419	1.78367	0.0744776	0.99997	GLP1R
1942	ENSG00000260236	135.067	-0.321188	0.180075	-1.78363	0.0744842	0.99997	AC099778.1
1943	ENSG00000008853	129.684	-0.355881	0.199543	-1.78348	0.0745084	0.99997	RHOBTB2
1944	ENSG00000149256	906.442	-0.381076	0.213686	-1.78335	0.0745301	0.99997	TENM4
1945	ENSG00000204611	495.734	-0.315429	0.176915	-1.78294	0.0745963	0.99997	ZNF616
1946	ENSG00000212123	22.8288	-0.821302	0.460657	-1.78289	0.0746037	0.99997	PRR22
1947	ENSG00000167272	377.039	-0.359926	0.201913	-1.78259	0.0746538	0.99997	POP5
1948	ENSG00000198358	16.1325	0.621634	0.348749	1.78247	0.0746727	0.99997	AL354714.1
1949	ENSG00000136448	2035.33	0.189932	0.106563	1.78235	0.0746929	0.99997	NMT1
1950	ENSG00000260975	1.27476	2.37262	1.33119	1.78233	0.074695	0.99997	AC007333.2
1951	ENSG00000234810	15.6975	0.756828	0.424647	1.78225	0.0747081	0.99997	AL603840.1
1952	ENSG00000102104	12.607	1.05232	0.590488	1.78211	0.0747308	0.99997	RS1
1953	ENSG00000273272	20.0955	0.775694	0.435268	1.78211	0.0747319	0.99997	U62317.4
1954	ENSG00000229402	1.73789	2.13838	1.19994	1.78208	0.074736	0.99997	AL162151.1
1955	ENSG00000100053	19.1238	0.836058	0.469324	1.78141	0.0748454	0.99997	CRYBB3
1956	ENSG00000177855	501.331	-0.337295	0.189352	-1.78132	0.0748607	0.99997	CACYBPP2
1957	ENSG00000148175	15293.9	0.253943	0.142576	1.7811	0.074896	0.99997	STOM
1958	ENSG00000170035	2270.11	-0.224724	0.126189	-1.78085	0.0749364	0.99997	UBE2E3
1959	ENSG00000168234	1118.53	-0.21966	0.123422	-1.77975	0.0751166	0.99997	TTC39C
1960	ENSG00000260457	2.37035	2.96222	1.6647	1.77944	0.0751681	0.99997	AC027458.1
1961	ENSG00000119411	289.488	0.411776	0.231431	1.77926	0.0751975	0.99997	BSPRY
1962	ENSG00000150764	844.944	-0.358201	0.201322	-1.77924	0.0752001	0.99997	DIXDC1
1963	ENSG00000250366	6.29805	1.31166	0.73729	1.77902	0.075236	0.99997	TUNAR
1964	ENSG00000227038	32.6897	1.05784	0.594627	1.77899	0.075241	0.99997	GTF2IP7
1965	ENSG00000196943	113.894	-0.316329	0.17788	-1.77833	0.0753489	0.99997	NOP9
1966	ENSG00000250274	112.062	2.16399	1.21766	1.77718	0.0755391	0.99997	AC034199.1
1967	ENSG00000258678	3.36585	-1.93291	1.08775	-1.77699	0.0755698	0.99997	LINC02317
1968	ENSG00000124226	10732.7	0.518619	0.291885	1.77679	0.0756027	0.99997	RNF114
1969	ENSG00000185504	1002.18	-0.283838	0.15978	-1.77643	0.0756614	0.99997	FAAP100
1970	ENSG00000278239	1.81425	1.90415	1.07214	1.77603	0.0757283	0.99997	AC243967.3
1971	ENSG00000250855	1.5209	2.62511	1.47819	1.77589	0.0757514	0.99997	AC139718.2
1972	ENSG00000143774	15089.5	0.341544	0.192327	1.77585	0.0757573	0.99997	GUK1
1973	ENSG00000236206	20.3538	0.601642	0.338869	1.77544	0.0758246	0.99997	AL356441.1
1974	ENSG00000206190	1326.01	0.51409	0.289579	1.77531	0.0758475	0.99997	ATP10A
1975	ENSG00000179144	2086.49	0.509475	0.287077	1.7747	0.0759478	0.99997	GIMAP7
1976	ENSG00000242580	19.0878	0.951902	0.536409	1.77458	0.075967	0.99997	IGKV1D-43
1977	ENSG00000233705	46.9225	0.966566	0.544799	1.77417	0.0760354	0.99997	SLC26A4-AS1
1978	ENSG00000235555	172.197	-0.232557	0.131081	-1.77414	0.0760393	0.99997	SUMO1P4
1979	ENSG00000279469	6.87555	-0.966778	0.544953	-1.77406	0.0760534	0.99997	AC109454.4
1980	ENSG00000262223	13.6472	1.30467	0.73549	1.77388	0.0760833	0.99997	AC110285.1
1981	ENSG00000137831	5526.66	-0.256159	0.144409	-1.77385	0.0760882	0.99997	UACA
1982	ENSG00000157087	51.0283	0.506844	0.285746	1.77376	0.0761035	0.99997	ATP2B2
1983	ENSG00000257265	2.42693	2.65219	1.49557	1.77336	0.0761683	0.99997	AC123905.1
1984	ENSG00000232655	2.17491	-1.75803	0.99162	-1.77288	0.0762478	0.99997	LINC01656
1985	ENSG00000087266	2138.51	0.434493	0.245125	1.77254	0.0763053	0.99997	SH3BP2
1986	ENSG00000160271	1877.18	0.282504	0.159384	1.77247	0.0763161	0.99997	RALGDS
1987	ENSG00000112246	2.91918	1.58437	0.894199	1.77183	0.0764222	0.99997	SIM1
1988	ENSG00000185860	52.444	1.92338	1.08554	1.77181	0.0764264	0.99997	CCDC190
1989	ENSG00000090316	2050.14	-0.181295	0.102329	-1.77169	0.0764463	0.99997	MAEA
1990	ENSG00000124444	9.90724	-0.776071	0.438641	-1.76926	0.0768498	0.99997	ZNF576
1991	ENSG00000233515	1.71142	1.7468	0.987392	1.7691	0.0768767	0.99997	LINC01518
1992	ENSG00000233247	139.785	-0.302206	0.170825	-1.7691	0.076878	0.99997	AC002524.1
1993	ENSG00000146013	29.2334	0.514715	0.290956	1.76905	0.0768857	0.99997	GFRA3
1994	ENSG00000251369	27.7391	-0.497784	0.281395	-1.76899	0.0768958	0.99997	ZNF550
1995	ENSG00000107614	538.969	-0.346782	0.196039	-1.76895	0.076903	0.99997	TRDMT1
1996	ENSG00000267795	4.82596	1.12689	0.637225	1.76843	0.0769883	0.99997	SMIM22
1997	ENSG00000226971	7.56082	-0.852055	0.481813	-1.76843	0.0769883	0.99997	AL606490.2
1998	ENSG00000182173	881.624	-0.301858	0.1707	-1.76835	0.0770018	0.99997	TSEN54
1999	ENSG00000136546	1942.25	-0.700301	0.396062	-1.76816	0.0770345	0.99997	SCN7A
[truncated: 25,877 more rows]

## Sheet: BCG vs. C
	ENSEMBLE	baseMean	log2FoldChange	lfcSE	stat	pvalue	padj	SYMBOL
1	ENSG00000165474	399.327	2.36074	0.247262	9.54751	1.32847e-21	3.70324e-17	GJB2
2	ENSG00000112299	560.715	2.67056	0.355335	7.51559	5.6653e-14	7.8963e-10	VNN1
3	ENSG00000251230	257.189	3.25077	0.46846	6.93927	3.94139e-12	3.66234e-08	MIR3945HG
4	ENSG00000101438	4.77512	18.2604	2.76165	6.61214	3.78804e-11	2.1222e-07	SLC32A1
5	ENSG00000124882	2279.47	4.74639	0.719708	6.59488	4.25589e-11	2.1222e-07	EREG
6	ENSG00000120875	1474.72	0.890737	0.13528	6.58438	4.56781e-11	2.1222e-07	DUSP4
7	ENSG00000166396	1465.1	4.47001	0.704991	6.34052	2.28985e-10	8.23068e-07	SERPINB7
8	ENSG00000162891	49.5807	3.11407	0.492582	6.32193	2.58319e-10	8.23068e-07	IL20
9	ENSG00000224116	64.996	2.05578	0.32568	6.31227	2.74976e-10	8.23068e-07	INHBA-AS1
10	ENSG00000123610	28266.8	3.54724	0.562942	6.30125	2.95261e-10	8.23068e-07	TNFAIP6
11	ENSG00000204136	90.0491	-1.22883	0.196628	-6.24953	4.117e-10	1.04332e-06	GGTA1P
12	ENSG00000245311	265.177	1.6796	0.278081	6.03995	1.54167e-09	3.58129e-06	ARNTL2-AS1
13	ENSG00000162897	190.386	4.85426	0.816625	5.94429	2.77654e-09	5.95375e-06	FCAMR
14	ENSG00000136634	296.436	2.26464	0.384724	5.88639	3.94726e-09	7.42901e-06	IL10
15	ENSG00000224260	96.9408	2.66619	0.453102	5.8843	3.99753e-09	7.42901e-06	AL023754.1
16	ENSG00000115919	3632.47	1.88304	0.320878	5.86839	4.40038e-09	7.66656e-06	KYNU
17	ENSG00000050730	2869.41	3.27052	0.559	5.85067	4.89605e-09	8.02837e-06	TNIP3
18	ENSG00000140519	1354.17	5.3804	0.926118	5.80964	6.26091e-09	9.34822e-06	RHCG
19	ENSG00000105246	1647.15	3.15557	0.543436	5.8067	6.37165e-09	9.34822e-06	EBI3
20	ENSG00000172602	6641.95	2.50144	0.438718	5.70169	1.18623e-08	1.65336e-05	RND1
21	ENSG00000172752	254.54	-2.47111	0.435133	-5.67896	1.35513e-08	1.79884e-05	COL6A5
22	ENSG00000230647	836.732	4.11181	0.725354	5.66869	1.4389e-08	1.82322e-05	AC022816.1
23	ENSG00000126353	2975.27	1.795	0.31778	5.64854	1.61816e-08	1.96121e-05	CCR7
24	ENSG00000140379	1466.16	2.20744	0.391645	5.63632	1.73719e-08	1.98646e-05	BCL2A1
25	ENSG00000103710	795.879	-1.57367	0.279417	-5.63198	1.78152e-08	1.98646e-05	RASL12
26	ENSG00000166523	278.982	2.40482	0.428422	5.61321	1.98611e-08	2.12941e-05	CLEC4E
27	ENSG00000124491	523.667	-2.50909	0.448659	-5.59243	2.23919e-08	2.31184e-05	F13A1
28	ENSG00000162892	1272.65	2.77731	0.49882	5.56776	2.58035e-08	2.56892e-05	IL24
29	ENSG00000187957	828.791	1.9117	0.345065	5.54012	3.02256e-08	2.90541e-05	DNER
30	ENSG00000134363	254.301	1.54242	0.280972	5.4896	4.02845e-08	3.63465e-05	FST
31	ENSG00000255071	173.65	2.84524	0.518352	5.48901	4.04198e-08	3.63465e-05	SAA2-SAA4
32	ENSG00000112116	34.0985	4.02848	0.735023	5.48075	4.23529e-08	3.68946e-05	IL17F
33	ENSG00000115380	4915.72	-1.59568	0.291481	-5.47439	4.39009e-08	3.70843e-05	EFEMP1
34	ENSG00000140274	664.343	4.61752	0.844945	5.46487	4.63235e-08	3.79798e-05	DUOXA2
35	ENSG00000136688	60.9484	3.55069	0.653153	5.43622	5.44224e-08	4.33451e-05	IL36G
36	ENSG00000169429	428963	3.50142	0.647716	5.40579	6.45237e-08	4.99629e-05	CXCL8
37	ENSG00000249816	160.829	1.64457	0.304773	5.39603	6.81315e-08	5.13307e-05	LINC00964
38	ENSG00000127564	78.5706	-1.98748	0.368829	-5.38862	7.10026e-08	5.14483e-05	PKMYT1
39	ENSG00000111247	141.851	-1.27997	0.23764	-5.38616	7.19789e-08	5.14483e-05	RAD51AP1
40	ENSG00000127318	86.4203	7.72965	1.43833	5.37405	7.69892e-08	5.36538e-05	IL22
41	ENSG00000163216	43.5675	3.7691	0.704969	5.34648	8.96826e-08	6.09755e-05	SPRR2D
42	ENSG00000258834	2.13771	22.2817	4.18929	5.31874	1.04488e-07	6.93501e-05	DUX4L4
43	ENSG00000112964	549.636	-1.49797	0.28209	-5.31025	1.09475e-07	7.09701e-05	GHR
44	ENSG00000136546	1942.25	-2.10204	0.396656	-5.2994	1.16186e-07	7.36092e-05	SCN7A
45	ENSG00000111432	120.539	1.42765	0.270044	5.28671	1.24534e-07	7.5599e-05	FZD10
46	ENSG00000095752	1252.45	4.41301	0.834786	5.28639	1.24751e-07	7.5599e-05	IL11
47	ENSG00000281652	2.2085	22.0729	4.18888	5.2694	1.36873e-07	8.11802e-05	DUX4L7
48	ENSG00000176635	216.37	1.34851	0.259087	5.20487	1.94127e-07	0.000112739	HORMAD2
49	ENSG00000243729	24.0428	2.5039	0.484419	5.16887	2.35517e-07	0.000132997	OR5V1
50	ENSG00000164761	2410.04	1.8981	0.367389	5.16647	2.38551e-07	0.000132997	TNFRSF11B
51	ENSG00000261618	548.689	2.51767	0.491881	5.11845	3.08064e-07	0.000168384	LINC02605
52	ENSG00000196154	5414.87	-0.921829	0.180669	-5.1023	3.35546e-07	0.000179878	S100A4
53	ENSG00000234394	1464.91	4.91798	0.967364	5.0839	3.69763e-07	0.000194481	AL353608.3
54	ENSG00000120149	28.561	2.03851	0.401543	5.0767	3.84037e-07	0.000198248	MSX2
55	ENSG00000163599	76.6668	1.38011	0.273219	5.05129	4.38829e-07	0.000222414	CTLA4
56	ENSG00000099985	220.882	2.05866	0.409457	5.02779	4.96153e-07	0.000245762	OSM
57	ENSG00000134917	112.574	-2.49429	0.496405	-5.0247	5.0421e-07	0.000245762	ADAMTS8
58	ENSG00000234956	23.333	2.15915	0.430059	5.02058	5.15168e-07	0.000245762	LINC02539
59	ENSG00000114790	1360.05	-0.585181	0.1166	-5.01872	5.20159e-07	0.000245762	ARHGEF26
60	ENSG00000029153	475.595	1.40934	0.281205	5.01178	5.39296e-07	0.000250557	ARNTL2
61	ENSG00000148346	1910.23	2.83024	0.565854	5.00172	5.68206e-07	0.000259661	LCN2
62	ENSG00000116774	324.733	-2.25254	0.45158	-4.98813	6.09662e-07	0.000273035	OLFML3
63	ENSG00000166920	193.53	2.53952	0.509788	4.98152	6.30863e-07	0.000273035	C15orf48
64	ENSG00000081479	656.712	-1.43186	0.287464	-4.98098	6.32625e-07	0.000273035	LRP2
65	ENSG00000163874	10770	2.38489	0.478917	4.97975	6.36651e-07	0.000273035	ZC3H12A
66	ENSG00000196616	4203.66	-2.88084	0.579988	-4.96706	6.79764e-07	0.000281419	ADH1B
67	ENSG00000088826	1519.38	1.1701	0.235632	4.9658	6.84195e-07	0.000281419	SMOX
68	ENSG00000137070	170.009	-1.16772	0.235184	-4.96515	6.86485e-07	0.000281419	IL11RA
69	ENSG00000134460	986.463	1.7201	0.347291	4.95293	7.31055e-07	0.000293573	IL2RA
70	ENSG00000173918	3006.15	1.38322	0.279364	4.9513	7.37197e-07	0.000293573	C1QTNF1
71	ENSG00000248144	381.138	-2.64542	0.535892	-4.93648	7.95457e-07	0.000312312	ADH1C
72	ENSG00000197046	97.6245	1.55082	0.316851	4.89447	9.85711e-07	0.000377513	SIGLEC15
73	ENSG00000153234	8829.36	2.45969	0.502604	4.89389	9.8861e-07	0.000377513	NR4A2
74	ENSG00000213886	13.892	4.93722	1.00982	4.88923	1.01233e-06	0.000378029	UBD
75	ENSG00000197632	682.175	2.53845	0.51929	4.8883	1.01708e-06	0.000378029	SERPINB2
76	ENSG00000169403	1040.68	1.15798	0.237254	4.88076	1.05676e-06	0.00038464	PTAFR
77	ENSG00000214856	195.3	-1.18025	0.24187	-4.8797	1.06246e-06	0.00038464	KRT16P1
78	ENSG00000167703	1604.68	1.24382	0.255406	4.86999	1.11607e-06	0.000398865	SLC43A2
79	ENSG00000137868	162.698	2.29208	0.471265	4.86368	1.15222e-06	0.000406575	STRA6
80	ENSG00000125538	5743.2	4.23055	0.870613	4.85928	1.17812e-06	0.000410515	IL1B
81	ENSG00000237988	372.438	3.84129	0.792667	4.84604	1.25952e-06	0.000428468	OR2I1P
82	ENSG00000163735	19714.2	4.28842	0.884959	4.8459	1.26038e-06	0.000428468	CXCL5
83	ENSG00000230498	74.163	-1.4077	0.292422	-4.81392	1.47995e-06	0.000492878	AL035409.1
84	ENSG00000093134	1465.01	2.19693	0.456742	4.81001	1.50924e-06	0.000492878	VNN3
85	ENSG00000027869	497.03	1.28539	0.26724	4.80989	1.5101e-06	0.000492878	SH2D2A
86	ENSG00000115009	71713.1	3.29329	0.684888	4.80851	1.52057e-06	0.000492878	CCL20
87	ENSG00000108700	5009.63	2.78442	0.580617	4.79563	1.62167e-06	0.000519605	CCL8
88	ENSG00000223601	4.37742	20.2088	4.21645	4.79286	1.64423e-06	0.000520848	EBLN1
89	ENSG00000114200	246.769	-2.16141	0.452704	-4.77445	1.80201e-06	0.000561108	BCHE
90	ENSG00000114270	517.528	1.4169	0.296834	4.77338	1.81158e-06	0.000561108	COL7A1
91	ENSG00000273044	23.4146	2.83055	0.594023	4.76506	1.88799e-06	0.000578348	AL022334.2
92	ENSG00000204099	68.9254	2.3616	0.496857	4.75307	2.00352e-06	0.000607066	NEU4
93	ENSG00000169436	204.943	1.89647	0.399603	4.74589	2.07594e-06	0.000622246	COL22A1
94	ENSG00000166482	6110.66	-0.981691	0.206988	-4.74274	2.10842e-06	0.00062526	MFAP4
95	ENSG00000241794	112.913	5.60925	1.18399	4.73758	2.16282e-06	0.00063464	SPRR2A
96	ENSG00000094963	1350.7	-1.46077	0.3089	-4.72895	2.25689e-06	0.000655345	FMO2
97	ENSG00000116095	1266.67	0.533927	0.11296	4.72669	2.28207e-06	0.000655826	PLEKHA3
98	ENSG00000161270	115.154	2.31888	0.491875	4.71437	2.4246e-06	0.000689676	NPHS1
99	ENSG00000056558	16970.6	2.41535	0.512862	4.70955	2.48269e-06	0.000699066	TRAF1
100	ENSG00000101746	148.957	1.71426	0.364506	4.70295	2.5643e-06	0.000714825	NOL4
101	ENSG00000281852	778.231	-1.46553	0.312295	-4.69279	2.69508e-06	0.000742742	LINC00891
102	ENSG00000144802	20907.3	1.81645	0.387214	4.69107	2.71774e-06	0.000742742	NFKBIZ
103	ENSG00000253593	21.3448	3.28168	0.700209	4.68671	2.77634e-06	0.00075139	AC110741.1
104	ENSG00000044524	285.834	-1.25698	0.268764	-4.67691	2.91228e-06	0.000780603	EPHA3
105	ENSG00000227917	309.85	5.58293	1.19651	4.66602	3.0709e-06	0.000815281	AL449043.1
106	ENSG00000124875	1646.25	2.34486	0.502841	4.66322	3.11304e-06	0.000818671	CXCL6
107	ENSG00000106258	12651.3	2.55702	0.549111	4.65665	3.2139e-06	0.000832232	CYP3A5
108	ENSG00000150625	1256.49	-0.965603	0.207389	-4.65599	3.22432e-06	0.000832232	GPM6A
109	ENSG00000011465	19187.1	-1.01482	0.218189	-4.65111	3.30152e-06	0.000844341	DCN
110	ENSG00000163145	153.901	-0.714362	0.153683	-4.64828	3.3472e-06	0.000848242	C1QTNF7
111	ENSG00000185215	16252.1	3.13461	0.674642	4.64633	3.379e-06	0.000848585	TNFAIP2
112	ENSG00000232810	1046.3	2.69602	0.580519	4.64416	3.41462e-06	0.000849875	TNF
113	ENSG00000105509	437.278	2.40376	0.519241	4.62937	3.66774e-06	0.000904796	HAS1
114	ENSG00000158764	57.2067	-1.59817	0.345422	-4.62673	3.71482e-06	0.000906027	ITLN2
115	ENSG00000164161	567.346	-1.49672	0.323583	-4.62546	3.73773e-06	0.000906027	HHIP
116	ENSG00000185010	1311.86	-1.35532	0.293641	-4.61558	3.92005e-06	0.000942028	F8
117	ENSG00000231574	383.257	1.72999	0.3754	4.60839	4.058e-06	0.000966843	LINC02015
118	ENSG00000111961	5030.93	-0.492636	0.107373	-4.58807	4.47363e-06	0.00105684	SASH1
119	ENSG00000214107	1.97879	19.3809	4.22803	4.5839	4.56381e-06	0.00106908	MAGEB1
120	ENSG00000152527	3168.1	-0.732687	0.159938	-4.58107	4.62593e-06	0.0010746	PLEKHH2
121	ENSG00000135218	957.016	-1.59212	0.348656	-4.56644	4.96074e-06	0.00114286	CD36
122	ENSG00000108342	58077.2	4.11475	0.901543	4.56412	5.01597e-06	0.00114611	CSF3
123	ENSG00000172005	152.571	-1.1514	0.25294	-4.55209	5.31162e-06	0.00120379	MAL
124	ENSG00000142224	72.3752	1.7193	0.378199	4.54602	5.46695e-06	0.00122901	IL19
125	ENSG00000126759	135.329	1.12718	0.248275	4.54006	5.62383e-06	0.00125416	CFP
126	ENSG00000186891	229.363	1.09587	0.242185	4.52492	6.04183e-06	0.00133668	TNFRSF18
127	ENSG00000214822	176.818	-1.14937	0.255023	-4.50692	6.5777e-06	0.00144378	KRT16P3
128	ENSG00000196878	26278.1	1.4336	0.318236	4.50484	6.64242e-06	0.00144659	LAMB3
129	ENSG00000110944	6631.62	4.25086	0.947706	4.48541	7.27722e-06	0.00157256	IL23A
130	ENSG00000183160	422.649	-1.97318	0.440557	-4.47882	7.50567e-06	0.00160945	TMEM119
131	ENSG00000074660	2125.71	1.36337	0.304675	4.47484	7.64686e-06	0.00161432	SCARF1
132	ENSG00000223350	31.493	1.62653	0.363575	4.47371	7.68743e-06	0.00161432	IGLV9-49
133	ENSG00000147160	20.8725	3.0519	0.682426	4.47214	7.74424e-06	0.00161432	AWAT2
134	ENSG00000234148	214.14	5.28277	1.18196	4.46951	7.83985e-06	0.00161432	LINC01961
135	ENSG00000196805	23.8896	3.70556	0.829144	4.46914	7.8536e-06	0.00161432	SPRR2B
136	ENSG00000163739	105216	3.64528	0.815767	4.46853	7.87587e-06	0.00161432	CXCL1
137	ENSG00000101057	44.0048	-1.46103	0.327784	-4.45731	8.29962e-06	0.00168876	MYBL2
138	ENSG00000094804	616.918	-0.803402	0.180397	-4.45353	8.44689e-06	0.00170627	CDC6
139	ENSG00000197520	2639.15	1.88598	0.423824	4.44993	8.58999e-06	0.00171899	FAM177B
140	ENSG00000162444	121.492	-1.45436	0.326908	-4.44885	8.63318e-06	0.00171899	RBP7
141	ENSG00000139155	62.8388	1.60019	0.360638	4.4371	9.11776e-06	0.00179124	SLCO1C1
142	ENSG00000025708	5645.85	1.3016	0.293386	4.43647	9.14454e-06	0.00179124	TYMP
143	ENSG00000148344	7486.31	1.66579	0.375565	4.43543	9.18879e-06	0.00179124	PTGES
144	ENSG00000224932	14.5843	3.69589	0.833705	4.43309	9.28937e-06	0.00179827	LINC02262
145	ENSG00000102096	2898.14	1.06023	0.239935	4.41882	9.9243e-06	0.00190793	PIM2
146	ENSG00000131620	321.233	-1.27209	0.288675	-4.40664	1.04986e-05	0.00199563	ANO1
147	ENSG00000255243	18.1269	-2.93757	0.666701	-4.40612	1.05237e-05	0.00199563	AC099687.1
148	ENSG00000176771	1814.12	-0.703676	0.160612	-4.38123	1.18013e-05	0.00222279	NCKAP5
149	ENSG00000197122	1151.05	1.14118	0.260774	4.37614	1.208e-05	0.00226002	SRC
150	ENSG00000244094	32.0006	3.9216	0.897689	4.36855	1.25077e-05	0.00232443	SPRR2F
151	ENSG00000019186	769.252	3.56762	0.81775	4.36273	1.28447e-05	0.00237125	CYP24A1
152	ENSG00000197256	2864.53	-1.21053	0.277724	-4.35875	1.30807e-05	0.00238672	KANK2
153	ENSG00000255398	231.937	1.93648	0.444307	4.35843	1.30997e-05	0.00238672	HCAR3
154	ENSG00000203785	28.76	3.98646	0.916465	4.34982	1.3625e-05	0.0024663	SPRR2E
155	ENSG00000177257	2790.21	4.87046	1.12035	4.34727	1.37845e-05	0.00247908	DEFB4B,DEFB4B
156	ENSG00000102962	1559.05	1.86803	0.430072	4.34353	1.40213e-05	0.00248087	CCL22
157	ENSG00000179362	537.109	1.72654	0.397532	4.34316	1.40451e-05	0.00248087	HMGN2P46
158	ENSG00000275302	3640.11	2.47936	0.570901	4.3429	1.40615e-05	0.00248087	CCL4
159	ENSG00000152766	533.635	1.46903	0.338475	4.34014	1.4239e-05	0.00249639	ANKRD22
160	ENSG00000189129	424.612	-1.18042	0.272424	-4.33301	1.47087e-05	0.00256263	PLAC9
161	ENSG00000225492	2366.27	2.06729	0.478134	4.32365	1.53468e-05	0.00265719	GBP1P1
162	ENSG00000022267	2569.41	-0.862642	0.199584	-4.32221	1.54474e-05	0.0026581	FHL1
163	ENSG00000227300	351.996	-1.17551	0.27214	-4.31948	1.56397e-05	0.00267467	KRT16P2
164	ENSG00000188505	75.3316	2.51812	0.584306	4.30959	1.63556e-05	0.00278006	NCCRP1
165	ENSG00000139289	8221.96	1.06405	0.247173	4.30487	1.67086e-05	0.00282284	PHLDA1
166	ENSG00000171711	3728.83	4.82132	1.12191	4.29743	1.72791e-05	0.00286618	DEFB4A,DEFB4A
167	ENSG00000188676	59.666	1.77095	0.412097	4.29741	1.72805e-05	0.00286618	IDO2
168	ENSG00000243629	65.6563	1.64283	0.382316	4.29705	1.73083e-05	0.00286618	LINC00880
169	ENSG00000073756	43872.2	2.93185	0.682432	4.29618	1.73764e-05	0.00286618	PTGS2
170	ENSG00000257252	107.714	-1.26414	0.294375	-4.29433	1.75218e-05	0.00287056	AC124947.1
171	ENSG00000023445	25597.1	1.33688	0.311392	4.29323	1.76089e-05	0.00287056	BIRC3
172	ENSG00000156218	664.38	-1.29907	0.302851	-4.28947	1.79101e-05	0.00290269	ADAMTSL3
173	ENSG00000091073	2400.28	1.02603	0.239325	4.28718	1.80956e-05	0.0029158	DTX2
174	ENSG00000101003	122.491	-1.20284	0.280809	-4.2835	1.8398e-05	0.00294749	GINS1
175	ENSG00000149575	11.1269	-2.68379	0.62791	-4.27417	1.91848e-05	0.00305597	SCN2B
176	ENSG00000266877	122.442	0.980197	0.230579	4.25102	2.12795e-05	0.00337038	AC007923.4
177	ENSG00000087495	254.934	-1.04337	0.245714	-4.24629	2.17335e-05	0.00342285	PHACTR3
178	ENSG00000140511	2951.03	2.03394	0.47988	4.23843	2.25087e-05	0.00352502	HAPLN3
179	ENSG00000124466	512.354	1.40118	0.330863	4.23492	2.28632e-05	0.00355387	LYPD3
180	ENSG00000125872	324.147	-1.00291	0.236924	-4.23304	2.3055e-05	0.00355387	LRRN4
181	ENSG00000060140	302.455	1.0037	0.237122	4.23284	2.30754e-05	0.00355387	STYK1
182	ENSG00000175287	250.966	-0.829232	0.196392	-4.22234	2.41784e-05	0.00370327	PHYHD1
183	ENSG00000249776	35.73	-1.91008	0.453251	-4.21418	2.50692e-05	0.00381874	AC124854.1
184	ENSG00000249881	81.5845	1.1966	0.284104	4.21184	2.53299e-05	0.00383748	AC008696.2
185	ENSG00000224957	411.191	-1.06453	0.253058	-4.20665	2.59186e-05	0.0038846	LINC01266
186	ENSG00000276600	320.806	-1.03579	0.246227	-4.20664	2.59197e-05	0.0038846	RAB7B
187	ENSG00000167972	1710.67	-1.44862	0.34479	-4.20146	2.65204e-05	0.00394976	ABCA3
188	ENSG00000198626	1465.67	-0.849557	0.202254	-4.20046	2.66378e-05	0.00394976	RYR2
189	ENSG00000100906	215377	2.09953	0.500432	4.19543	2.72353e-05	0.00401699	NFKBIA
190	ENSG00000165188	152.059	1.72583	0.411707	4.19191	2.76621e-05	0.00405847	RNF183
191	ENSG00000250339	10.4674	4.25966	1.01783	4.18502	2.85139e-05	0.00416153	CXCL1P1
192	ENSG00000226900	13.3168	-2.99574	0.716883	-4.17884	2.92996e-05	0.0042416	AL451069.1
193	ENSG00000184371	13654.9	1.91971	0.459502	4.1778	2.9434e-05	0.0042416	CSF1
194	ENSG00000164400	910.602	3.42834	0.821017	4.17572	2.97039e-05	0.0042416	CSF2
195	ENSG00000102878	373.097	-1.03008	0.246721	-4.17508	2.97887e-05	0.0042416	HSF4
196	ENSG00000106538	3047.94	-0.95115	0.227831	-4.17481	2.98233e-05	0.0042416	RARRES2
197	ENSG00000085514	1318.81	1.1421	0.274132	4.16626	3.09641e-05	0.0043815	PILRA
198	ENSG00000013619	1218.9	1.04839	0.252368	4.15419	3.26436e-05	0.00458148	MAMLD1
199	ENSG00000167034	4164.32	1.93012	0.464668	4.15376	3.27061e-05	0.00458148	NKX3-1
200	ENSG00000166016	2905.63	1.5762	0.379948	4.14847	3.34708e-05	0.0046519	ABTB2
201	ENSG00000187244	1365.77	-0.93852	0.22626	-4.14798	3.35425e-05	0.0046519	BCAM
202	ENSG00000154065	379.005	-0.599442	0.144602	-4.14546	3.39128e-05	0.00466876	ANKRD29
203	ENSG00000126838	705.181	-0.636465	0.153555	-4.14488	3.39991e-05	0.00466876	PZP
204	ENSG00000091137	3557.15	4.36958	1.05544	4.14006	3.47211e-05	0.00473846	SLC26A4
205	ENSG00000131771	141.127	-1.62814	0.393411	-4.13854	3.49528e-05	0.00473846	PPP1R1B
206	ENSG00000218839	21.4543	1.76096	0.425546	4.13812	3.50166e-05	0.00473846	FAM138C
207	ENSG00000137673	725.425	1.78545	0.432078	4.13225	3.59234e-05	0.00482508	MMP7
208	ENSG00000120693	648.814	-0.519622	0.125763	-4.13174	3.60029e-05	0.00482508	SMAD9
209	ENSG00000153823	11763.3	1.33165	0.322468	4.12955	3.63468e-05	0.00484787	PID1
210	ENSG00000188783	3227.52	-1.99937	0.484899	-4.12327	3.73524e-05	0.00495826	PRELP
211	ENSG00000137672	1264.39	-0.928806	0.225408	-4.12055	3.77976e-05	0.00499358	TRPC6
212	ENSG00000240216	184.639	1.22032	0.296341	4.11797	3.82228e-05	0.00502594	CPHL1P
213	ENSG00000112149	6994.56	1.76561	0.429025	4.11541	3.86492e-05	0.00505815	CD83
214	ENSG00000130600	2791.14	-1.47158	0.357762	-4.1133	3.90043e-05	0.00508076	H19,H19
215	ENSG00000119938	1274.65	-0.645116	0.157443	-4.09747	4.17688e-05	0.00540846	PPP1R3C
216	ENSG00000149654	177.747	1.58447	0.386768	4.0967	4.1908e-05	0.00540846	CDH22
217	ENSG00000172331	3773.31	1.24995	0.305277	4.09447	4.23141e-05	0.00543571	BPGM
218	ENSG00000233896	124.743	2.17968	0.532578	4.0927	4.26371e-05	0.00545207	PDYN-AS1
219	ENSG00000258498	79.0753	-1.90595	0.466394	-4.08657	4.37799e-05	0.00557264	DIO3OS
220	ENSG00000172738	660.849	1.45425	0.356226	4.08238	4.45775e-05	0.00564837	TMEM217
221	ENSG00000155511	225.396	-1.66288	0.40768	-4.07888	4.52525e-05	0.00570796	GRIA1
222	ENSG00000259347	73.9056	-1.0039	0.246269	-4.07645	4.57292e-05	0.0057421	AC087482.1
223	ENSG00000253939	105.84	2.61653	0.642546	4.07214	4.65838e-05	0.00582318	AC007991.3
224	ENSG00000254239	2.72332	17.222	4.24037	4.06144	4.87703e-05	0.00606929	AC002428.2
225	ENSG00000026751	1084.29	1.24797	0.307461	4.05894	4.92961e-05	0.00610608	SLAMF7
226	ENSG00000122862	11394.6	1.15847	0.285482	4.05796	4.9504e-05	0.00610608	SRGN
227	ENSG00000136244	41494.4	2.4239	0.597582	4.05617	4.98829e-05	0.00612394	IL6
228	ENSG00000197780	1707.91	0.776478	0.191476	4.05522	5.00882e-05	0.00612394	TAF13
229	ENSG00000237838	166.837	1.74348	0.430139	4.05329	5.05031e-05	0.00614771	AC092422.1
230	ENSG00000120907	266.284	-1.2509	0.308742	-4.05161	5.08672e-05	0.00616511	ADRA1A
231	ENSG00000137831	5526.66	-0.585362	0.144526	-4.05021	5.11719e-05	0.00617518	UACA
232	ENSG00000080511	13.4726	2.29258	0.566932	4.04384	5.25835e-05	0.00631818	RDH8
233	ENSG00000070729	68.3545	1.26982	0.314264	4.04061	5.33116e-05	0.00633097	CNGB1
234	ENSG00000111816	1234.12	0.797881	0.197468	4.04057	5.33222e-05	0.00633097	FRK
235	ENSG00000143867	483.329	-2.36222	0.584657	-4.04035	5.33713e-05	0.00633097	OSR1
236	ENSG00000265096	27.4458	1.8428	0.456472	4.03705	5.41283e-05	0.00639356	C1QTNF1-AS1
237	ENSG00000253133	1278.43	2.0956	0.520149	4.02885	5.60504e-05	0.00659266	AC009630.1
238	ENSG00000269113	199.446	0.679888	0.168888	4.02569	5.68097e-05	0.00665389	TRABD2B
239	ENSG00000115008	257.913	3.37783	0.839324	4.02446	5.71065e-05	0.00666068	IL1A
240	ENSG00000237567	10.8478	1.95021	0.485028	4.02081	5.79976e-05	0.00673642	Z97206.2
241	ENSG00000162783	658.027	1.4085	0.350398	4.01972	5.82685e-05	0.0067398	IER5
242	ENSG00000107562	1183.04	-1.48205	0.369017	-4.0162	5.91431e-05	0.00681269	CXCL12
243	ENSG00000198400	104.284	1.30172	0.324439	4.0122	6.01556e-05	0.00689136	NTRK1
244	ENSG00000104490	977.681	-0.685461	0.170872	-4.01155	6.03204e-05	0.00689136	NCALD
245	ENSG00000148541	98.6892	-2.10965	0.526035	-4.01048	6.05945e-05	0.00689286	FAM13C
246	ENSG00000133216	1193.99	1.2151	0.303066	4.00937	6.08822e-05	0.00689286	EPHB2
247	ENSG00000166444	4470.96	1.14905	0.286646	4.00862	6.10754e-05	0.00689286	ST5
248	ENSG00000231233	239.902	1.32586	0.330871	4.00718	6.14488e-05	0.00690704	CFAP58-DT
249	ENSG00000214929	2.97771	16.9825	4.24166	4.00375	6.23472e-05	0.00697988	SPATA31D1
250	ENSG00000223379	123.865	-0.918394	0.229636	-3.99935	6.3517e-05	0.0070824	AL391987.3
251	ENSG00000205300	71.393	2.29059	0.573437	3.9945	6.48306e-05	0.00720007	AL356414.1
252	ENSG00000236453	871.587	1.62819	0.407809	3.99254	6.53702e-05	0.00721616	AC003092.1
253	ENSG00000183775	844.76	-1.20656	0.302238	-3.99209	6.54932e-05	0.00721616	KCTD16
254	ENSG00000159450	54.7695	2.18404	0.54741	3.98976	6.61398e-05	0.00725871	TCHH
255	ENSG00000136689	2057.67	1.49212	0.374101	3.98854	6.64802e-05	0.00726746	IL1RN
256	ENSG00000186407	550.197	1.68012	0.421853	3.98271	6.81331e-05	0.00737744	CD300E
257	ENSG00000112053	187.753	1.4945	0.375336	3.98177	6.84048e-05	0.00737744	SLC26A8
258	ENSG00000154654	820.592	-0.964155	0.242162	-3.98145	6.84968e-05	0.00737744	NCAM2
259	ENSG00000104951	2550.76	1.20667	0.303121	3.98082	6.86775e-05	0.00737744	IL4I1
260	ENSG00000164237	220.157	-1.47201	0.369818	-3.98037	6.88095e-05	0.00737744	CMBL
261	ENSG00000124479	15.1049	3.57709	0.898991	3.97901	6.92037e-05	0.00739127	NDP
262	ENSG00000119508	3458.29	2.18927	0.550418	3.97746	6.9654e-05	0.00741097	NR4A3
263	ENSG00000178146	1095.36	1.82922	0.460035	3.97626	7.00068e-05	0.00742019	AL672207.1
264	ENSG00000112312	775.683	-0.593953	0.149534	-3.97202	7.12652e-05	0.00752496	GMNN
265	ENSG00000111012	839.787	2.03617	0.513939	3.96189	7.43578e-05	0.0078083	CYP27B1
266	ENSG00000204941	9.12272	-2.5664	0.647851	-3.96141	7.45088e-05	0.0078083	PSG5
267	ENSG00000112096	123444	1.73235	0.437438	3.96022	7.48804e-05	0.00781786	SOD2
268	ENSG00000163734	49946.4	3.85378	0.973449	3.95889	7.5299e-05	0.00783222	CXCL3
269	ENSG00000124102	1328.35	2.9025	0.733621	3.95641	7.60847e-05	0.00788452	PI3
270	ENSG00000155307	3156.46	0.912434	0.230723	3.95468	7.66376e-05	0.0079124	SAMSN1,SAMSN1
271	ENSG00000230943	168.431	1.49385	0.378923	3.94235	8.0686e-05	0.0082888	LINC02541
272	ENSG00000215246	20.3734	-2.53741	0.64372	-3.94178	8.08779e-05	0.0082888	AC116351.1
273	ENSG00000120162	3180	0.53071	0.134708	3.93972	8.15768e-05	0.0083298	MOB3B
274	ENSG00000058085	27336.4	1.35336	0.343672	3.93794	8.21834e-05	0.00834556	LAMC2
275	ENSG00000117228	17522.2	1.92284	0.488339	3.93751	8.233e-05	0.00834556	GBP1
276	ENSG00000164303	158.551	1.06452	0.270629	3.93351	8.37139e-05	0.00844629	ENPP6
277	ENSG00000226979	105.348	1.87674	0.47719	3.93289	8.39296e-05	0.00844629	LTA
278	ENSG00000261120	9.59983	5.20219	1.32455	3.92752	8.5828e-05	0.00860626	AL133299.1
279	ENSG00000224376	94.2732	1.05716	0.269444	3.92351	8.72685e-05	0.00869705	AC017104.1
280	ENSG00000197093	80.7474	-1.61011	0.410401	-3.92326	8.73574e-05	0.00869705	GAL3ST4
281	ENSG00000008853	129.684	-0.800402	0.204103	-3.92156	8.79758e-05	0.00871938	RHOBTB2
282	ENSG00000140279	408.568	1.91601	0.488661	3.92093	8.82073e-05	0.00871938	DUOX2
283	ENSG00000157131	49.9406	2.47937	0.633222	3.91548	9.02244e-05	0.00888727	C8A
284	ENSG00000117009	527.014	1.40762	0.359877	3.9114	9.17608e-05	0.00900677	KMO
285	ENSG00000189001	29.9108	1.89507	0.485133	3.90629	9.37237e-05	0.00915269	SBSN
286	ENSG00000147246	297.103	0.952395	0.24384	3.90583	9.39041e-05	0.00915269	HTR2C
287	ENSG00000117594	1517.36	1.27239	0.326069	3.90222	9.53157e-05	0.00925791	HSD11B1
288	ENSG00000271646	122.717	0.933609	0.240287	3.88539	0.000102165	0.00988875	AC099343.3
289	ENSG00000163083	178.416	-1.16151	0.29903	-3.88424	0.00010265	0.00990132	INHBB
290	ENSG00000111912	18857.9	1.17841	0.303893	3.87771	0.000105445	0.0101029	NCOA7
291	ENSG00000156298	550.411	-0.998579	0.257521	-3.87766	0.000105465	0.0101029	TSPAN7
292	ENSG00000085662	6075.95	0.790843	0.204005	3.8766	0.000105928	0.0101125	AKR1B1
293	ENSG00000251532	127.713	-1.86861	0.48269	-3.87123	0.000108286	0.0102717	AC091849.2
294	ENSG00000118503	58813.1	2.19406	0.566774	3.87113	0.000108333	0.0102717	TNFAIP3
295	ENSG00000137331	6739.22	1.93392	0.499753	3.86975	0.000108947	0.0102934	IER3
296	ENSG00000222000	10.197	3.00269	0.776097	3.86896	0.0001093	0.0102934	AC092675.1
297	ENSG00000101938	705.023	-0.861729	0.222996	-3.86433	0.000111397	0.0104555	CHRDL1
298	ENSG00000206073	134.417	2.54538	0.658993	3.86253	0.000112218	0.0104678	SERPINB4
299	ENSG00000254470	200.779	1.02184	0.264561	3.8624	0.000112279	0.0104678	AP5B1
300	ENSG00000236939	96.7329	2.15205	0.557663	3.85906	0.000113825	0.0105766	BAALC-AS2
301	ENSG00000197506	142.443	1.53778	0.39886	3.85545	0.000115518	0.0106982	SLC28A3
302	ENSG00000172551	54.1991	2.60702	0.677126	3.85013	0.000118057	0.0108972	MUCL1
303	ENSG00000139329	13391.7	-1.18843	0.308753	-3.84913	0.000118536	0.0109053	LUM
304	ENSG00000230533	29.3946	5.0418	1.31044	3.8474	0.000119377	0.0109465	AL356234.2
305	ENSG00000168497	1631.36	-0.879093	0.228565	-3.84613	0.000119996	0.0109672	CAVIN2
306	ENSG00000164684	1099.8	-0.471141	0.122642	-3.84159	0.00012224	0.0110744	ZNF704
307	ENSG00000225519	9.11089	2.49534	0.649586	3.84142	0.000122323	0.0110744	AL365434.1
308	ENSG00000204379	169.134	2.39612	0.623769	3.84135	0.00012236	0.0110744	XAGE1A
309	ENSG00000106511	228.513	-1.94353	0.506183	-3.83958	0.000123245	0.0111183	MEOX2
310	ENSG00000138606	88.8286	0.758509	0.197723	3.83622	0.000124945	0.0112031	SHF
311	ENSG00000239268	252.224	-1.64624	0.429141	-3.83613	0.000124988	0.0112031	AC092691.1
312	ENSG00000151651	1662.82	0.740828	0.193198	3.83455	0.000125793	0.0112391	ADAM8
313	ENSG00000205334	41.3876	1.41236	0.36849	3.83283	0.000126677	0.0112819	LINC01460
314	ENSG00000175899	35632.7	-1.05192	0.274691	-3.82947	0.000128419	0.0113934	A2M
315	ENSG00000128342	15675.7	1.97459	0.515786	3.82832	0.000129021	0.0113934	LIF
316	ENSG00000174899	202.763	-1.17657	0.307353	-3.82807	0.000129154	0.0113934	PQLC2L
317	ENSG00000176971	373.743	-1.6325	0.427486	-3.81884	0.000134082	0.0117907	FIBIN
318	ENSG00000254968	79.6012	-0.735846	0.192844	-3.81575	0.000135771	0.0119017	AP003063.1
319	ENSG00000263528	893.356	0.952459	0.249943	3.81071	0.00013857	0.012109	IKBKE
320	ENSG00000158270	1725.05	-0.834668	0.219253	-3.80688	0.000140734	0.0122596	COLEC12
321	ENSG00000184659	15.23	2.28624	0.601194	3.80283	0.000143053	0.012406	FOXD4L4
322	ENSG00000253288	164.286	-1.3271	0.349017	-3.8024	0.000143304	0.012406	AC046195.1
323	ENSG00000198814	5113.89	1.67566	0.440817	3.80126	0.000143963	0.0124245	GK
324	ENSG00000104738	620.577	-0.966822	0.254426	-3.80001	0.000144689	0.0124487	MCM4
325	ENSG00000158125	225.395	1.44186	0.380694	3.78745	0.000152201	0.0130238	XDH
326	ENSG00000215386	1163.76	-0.856945	0.22627	-3.78727	0.000152309	0.0130238	MIR99AHG
327	ENSG00000266010	83.0424	-1.17801	0.311447	-3.78237	0.00015534	0.0132423	GATA6-AS1
328	ENSG00000163012	24.077	2.21315	0.585809	3.77795	0.000158125	0.0134387	ZSWIM2
329	ENSG00000099960	24.8448	-1.61889	0.429439	-3.76978	0.000163394	0.0138443	SLC7A4
330	ENSG00000255690	25.154	-2.0499	0.544448	-3.76511	0.000166478	0.0140629	TRIL
331	ENSG00000203601	179.822	1.48185	0.393662	3.76428	0.000167033	0.0140671	LINC00970
332	ENSG00000085117	22412.8	0.877953	0.233334	3.76265	0.000168125	0.0141164	CD82
333	ENSG00000150764	844.944	-0.758391	0.201976	-3.75485	0.000173446	0.0145194	DIXDC1
334	ENSG00000186431	208.568	1.65632	0.441211	3.75403	0.000174013	0.0145233	FCAR
335	ENSG00000205502	288.247	2.07439	0.552917	3.75172	0.000175626	0.0146142	C2CD4B
336	ENSG00000151914	11215.9	-0.600526	0.160172	-3.74926	0.000177357	0.0146547	DST
337	ENSG00000148841	4380.16	0.824485	0.220062	3.74661	0.000179242	0.0146547	ITPRIP
338	ENSG00000275695	57.3314	-0.849957	0.226869	-3.74647	0.000179341	0.0146547	UBE2Q2P6
339	ENSG00000259683	61.6722	-1.47225	0.392974	-3.74643	0.000179368	0.0146547	AC243562.2
340	ENSG00000232294	5.9629	4.49269	1.19938	3.74583	0.000179799	0.0146547	AL031674.1
341	ENSG00000070190	1480.2	1.26895	0.338809	3.74532	0.000180163	0.0146547	DAPP1
342	ENSG00000220412	29.888	1.57492	0.420525	3.74512	0.000180309	0.0146547	AL356234.1
343	ENSG00000138675	48.1451	1.57683	0.421038	3.7451	0.000180319	0.0146547	FGF5
344	ENSG00000145779	12286.8	1.19716	0.319943	3.74179	0.000182717	0.0148064	TNFAIP8
345	ENSG00000149968	617.646	1.84694	0.493784	3.74039	0.000183737	0.0148459	MMP3
346	ENSG00000008513	9777.95	0.739763	0.197892	3.73821	0.000185333	0.0149317	ST3GAL1
347	ENSG00000140398	476.18	-0.523084	0.140051	-3.73495	0.000187755	0.0150832	NEIL1
348	ENSG00000069535	628.296	-0.814808	0.218321	-3.73216	0.000189848	0.0152075	MAOB
349	ENSG00000131153	153.214	-1.44246	0.386573	-3.73141	0.000190411	0.0152089	GINS2
350	ENSG00000249244	175.023	1.36297	0.365907	3.72491	0.000195382	0.0155219	AC110373.1
351	ENSG00000225243	31.4956	-1.14421	0.307185	-3.72483	0.000195443	0.0155219	AL021026.1
352	ENSG00000183098	1923.21	-0.907891	0.244096	-3.7194	0.000199693	0.0158143	GPC6
353	ENSG00000069667	2099.45	-1.40186	0.377099	-3.71748	0.000201221	0.0158902	RORA
354	ENSG00000259354	2892.69	1.82995	0.492719	3.71398	0.000204023	0.0160659	AC025580.2
355	ENSG00000211445	35947.1	-0.620451	0.167126	-3.71246	0.000205252	0.0161172	GPX3
356	ENSG00000171557	853.485	-1.64694	0.443832	-3.71073	0.000206659	0.0161573	FGG
357	ENSG00000170624	451.813	-0.992084	0.267378	-3.71041	0.000206922	0.0161573	SGCD
358	ENSG00000165935	94.8712	1.64166	0.442581	3.70929	0.000207845	0.016184	SMCO2
359	ENSG00000131979	1611.44	1.59971	0.431405	3.70814	0.000208783	0.0162118	GCH1
360	ENSG00000110237	993.098	-0.806911	0.217656	-3.70728	0.0002095	0.0162223	ARHGEF17
361	ENSG00000163673	36.5468	1.86089	0.502116	3.7061	0.000210478	0.0162529	DCLK3
362	ENSG00000173846	1898.51	1.57988	0.426523	3.7041	0.000212139	0.0162964	PLK3
363	ENSG00000145901	38956.1	1.18135	0.318937	3.70402	0.000212211	0.0162964	TNIP1
364	ENSG00000172201	287.233	0.776946	0.210494	3.69106	0.000223325	0.0171028	ID4
365	ENSG00000152642	988.175	-0.83579	0.226513	-3.68981	0.000224421	0.0171396	GPD1L
366	ENSG00000164266	706.815	1.23583	0.335145	3.68744	0.000226522	0.0172153	SPINK1
367	ENSG00000007933	183.535	-1.01417	0.275045	-3.6873	0.000226647	0.0172153	FMO3
368	ENSG00000104856	2673.74	1.3881	0.376804	3.68387	0.00022972	0.0174013	RELB
369	ENSG00000253831	89.4069	1.40279	0.381447	3.67756	0.00023548	0.0177623	ETV3L
370	ENSG00000204382	169.567	2.32847	0.63321	3.67725	0.000235761	0.0177623	XAGE1B
371	ENSG00000090376	4256.41	1.06468	0.289647	3.67579	0.000237114	0.0178043	IRAK3
372	ENSG00000133026	2350.45	-0.566883	0.154266	-3.6747	0.00023813	0.0178043	MYH10
373	ENSG00000104140	281.898	1.59661	0.434534	3.67431	0.000238489	0.0178043	RHOV
374	ENSG00000154451	916.978	2.09152	0.569292	3.6739	0.000238872	0.0178043	GBP5
375	ENSG00000100739	5.89657	3.57509	0.973399	3.67279	0.000239919	0.0178346	BDKRB1
376	ENSG00000154188	436.815	-1.22882	0.334865	-3.6696	0.000242926	0.0180101	ANGPT1
377	ENSG00000259538	56.395	-0.833386	0.227385	-3.66509	0.000247252	0.0182822	UBE2Q2P11
378	ENSG00000189325	102.921	1.11958	0.30567	3.66271	0.000249562	0.0183561	C6orf222
379	ENSG00000152580	116.112	-2.04113	0.557273	-3.6627	0.000249569	0.0183561	IGSF10
380	ENSG00000143067	830.999	0.835398	0.22829	3.65938	0.000252827	0.0185469	ZNF697
381	ENSG00000260105	397.87	-0.785945	0.215005	-3.65547	0.000256709	0.0187584	AOC4P
382	ENSG00000160223	1070.42	0.951909	0.260477	3.65448	0.000257707	0.0187584	ICOSLG
383	ENSG00000131323	3697.72	0.85699	0.234526	3.65414	0.000258049	0.0187584	TRAF3
384	ENSG00000277117	1082.99	0.954501	0.261236	3.65379	0.000258403	0.0187584	FP565260.3
385	ENSG00000048707	5328.78	-0.428302	0.117279	-3.65199	0.000260216	0.0188363	VPS13D
386	ENSG00000169474	18.314	2.29406	0.628271	3.65139	0.000260827	0.0188363	SPRR1A
387	ENSG00000160326	2038.57	1.58623	0.434508	3.65065	0.000261579	0.0188418	SLC2A6
388	ENSG00000122691	127.78	1.31978	0.361676	3.64906	0.000263206	0.0189101	TWIST1
389	ENSG00000255191	34.1941	-1.36451	0.374123	-3.64723	0.000265085	0.0189962	AP003555.3
390	ENSG00000092621	1138.92	-0.804416	0.220734	-3.64428	0.000268142	0.0191659	PHGDH
391	ENSG00000125347	42305.3	2.03024	0.557499	3.6417	0.000270846	0.0193097	IRF1
392	ENSG00000226516	26.6166	1.38087	0.37939	3.6397	0.000272951	0.0194102	FAM138B
393	ENSG00000179766	353.144	0.647296	0.177891	3.63871	0.000274003	0.0194354	ATP8B5P
394	ENSG00000104312	9301.15	1.35776	0.373324	3.63696	0.000275873	0.0195184	RIPK2
395	ENSG00000135625	7620.26	7.0905	1.95051	3.6352	0.000277764	0.0196024	EGR4
396	ENSG00000227591	292.076	1.42447	0.392021	3.63365	0.000279443	0.0196711	HSD11B1-AS1
397	ENSG00000268734	83.1106	1.96983	0.542342	3.63208	0.000281141	0.0197408	AC245128.3
398	ENSG00000271856	73.9096	1.26967	0.349902	3.62865	0.000284912	0.0199479	LINC01215
399	ENSG00000260971	293.115	1.25186	0.345048	3.62807	0.000285542	0.0199479	AC119674.1
400	ENSG00000149435	446.851	-1.01005	0.278445	-3.62745	0.000286237	0.0199479	GGTLC1
401	ENSG00000229922	31.3757	2.07374	0.572041	3.62516	0.000288788	0.0200397	LINC02528
402	ENSG00000176974	747.974	-0.8966	0.247373	-3.62449	0.000289535	0.0200397	SHMT1
403	ENSG00000177673	1.43142	15.391	4.24657	3.62433	0.000289712	0.0200397	TEX44
404	ENSG00000158161	2786.73	0.274655	0.0758765	3.61976	0.000294872	0.0203462	EYA3
405	ENSG00000146070	474.815	1.13635	0.314208	3.61655	0.000298553	0.020523	PLA2G7
406	ENSG00000120217	2578.4	1.57187	0.434707	3.61593	0.000299269	0.020523	CD274
407	ENSG00000249167	10.6072	2.08782	0.577447	3.61561	0.000299643	0.020523	SEMA6A-AS2
408	ENSG00000255553	19.8307	1.89813	0.526611	3.60442	0.000312855	0.0213754	AP003733.3
409	ENSG00000081026	3288.54	-0.370971	0.102965	-3.60288	0.000314714	0.0214498	MAGI3
410	ENSG00000109320	10661.6	1.2178	0.338209	3.60074	0.000317319	0.0215746	NFKB1
411	ENSG00000188282	34.6574	1.81814	0.505099	3.59957	0.000318738	0.0216183	RUFY4
412	ENSG00000225873	62.0098	2.09719	0.582865	3.59807	0.000320587	0.021691	C3orf86
413	ENSG00000267708	143.38	-0.711895	0.197926	-3.59677	0.000322194	0.0217469	RDM1P3
414	ENSG00000266524	521.343	-2.06862	0.575369	-3.59529	0.000324027	0.0218178	GDF10
415	ENSG00000173432	3699.47	2.78424	0.775382	3.5908	0.000329668	0.0221441	SAA1
416	ENSG00000124406	3318.53	-1.02871	0.286753	-3.58743	0.000333953	0.0223781	ATP8A1
417	ENSG00000101017	7053.44	1.29126	0.360109	3.58576	0.000336102	0.0224681	CD40
418	ENSG00000277671	7.57524	4.91283	1.37199	3.5808	0.00034254	0.0228437	RF01518
419	ENSG00000206384	386.727	-1.0249	0.286479	-3.57759	0.000346777	0.023071	COL6A6
420	ENSG00000075239	2406.2	-0.458315	0.128151	-3.57636	0.000348413	0.0230896	ACAT1
421	ENSG00000161921	7409.58	0.80279	0.224485	3.57613	0.000348714	0.0230896	CXCL16
422	ENSG00000204001	1.69908	15.1985	4.25093	3.57534	0.000349775	0.0231051	LCN8
423	ENSG00000280241	367.811	1.3306	0.372866	3.56857	0.00035893	0.0236537	AC079298.3
424	ENSG00000165304	167.803	-1.14589	0.321308	-3.56634	0.000362004	0.0238001	MELK
425	ENSG00000278775	7.54493	4.85303	1.36117	3.56535	0.000363378	0.0238342	RF01518
426	ENSG00000197903	406.993	0.658047	0.184866	3.55958	0.000371442	0.0243059	HIST1H2BK
427	ENSG00000127990	2369.65	-0.490862	0.137956	-3.55811	0.000373527	0.024335	SGCE
428	ENSG00000088280	598.129	-0.632378	0.177737	-3.55794	0.000373776	0.024335	ASAP3
429	ENSG00000205221	69.7804	-1.46353	0.411402	-3.55743	0.000374506	0.024335	VIT
430	ENSG00000168421	1146.42	0.61044	0.171728	3.5547	0.000378414	0.0245318	RHOH
431	ENSG00000183807	309.48	-1.00925	0.284043	-3.55318	0.000380607	0.0246167	FAM162B
432	ENSG00000251629	593.43	-0.534021	0.150477	-3.54884	0.000386925	0.0249674	LINC02241
433	ENSG00000168477	1089.94	-1.15192	0.324832	-3.54618	0.000390853	0.0251173	TNXB
434	ENSG00000125430	2058.87	1.50375	0.424063	3.54605	0.00039105	0.0251173	HS3ST3B1
435	ENSG00000245729	45.3163	-1.53498	0.433248	-3.54296	0.000395667	0.0253554	LINC02226
436	ENSG00000229644	16827.6	1.24906	0.352779	3.54063	0.000399172	0.0255213	NAMPTP1
437	ENSG00000267607	35.9695	1.75246	0.495048	3.53998	0.000400151	0.0255254	AC011511.5
438	ENSG00000183734	9.8751	1.81142	0.512284	3.53597	0.000406275	0.0258569	ASCL2
439	ENSG00000233785	43.8943	0.952134	0.269597	3.53169	0.000412912	0.0262195	AC131011.1
440	ENSG00000146232	1131.43	1.94385	0.550504	3.53104	0.000413934	0.0262246	NFKBIE
441	ENSG00000249867	286.263	1.01625	0.287945	3.52931	0.000416638	0.026336	AC090833.1
442	ENSG00000225676	120.56	1.52032	0.431077	3.52681	0.000420604	0.0265266	AC002378.1
443	ENSG00000197442	5890.45	0.93677	0.265708	3.52556	0.000422585	0.0265914	MAP3K5
444	ENSG00000152229	1704.16	1.1326	0.321586	3.52191	0.000428443	0.0268993	PSTPIP2
445	ENSG00000011422	18579.2	0.953552	0.270799	3.52126	0.000429502	0.0269052	PLAUR
446	ENSG00000088543	292.976	-0.68086	0.193531	-3.51809	0.000434671	0.0271679	C3orf18
447	ENSG00000223804	2482.78	0.442939	0.126062	3.51366	0.000441984	0.0275632	AC244669.1
448	ENSG00000255921	76.0321	1.96803	0.560671	3.51014	0.000447871	0.027868	AC026310.2
449	ENSG00000178538	2033.08	1.51553	0.431952	3.50855	0.000450561	0.0279571	CA8
450	ENSG00000225791	104.554	-0.638899	0.182121	-3.50811	0.000451309	0.0279571	TRAM2-AS1
451	ENSG00000172264	7987.38	-0.662719	0.188993	-3.50659	0.000453891	0.0280547	MACROD2
452	ENSG00000130005	152.41	-1.13912	0.325112	-3.50376	0.000458734	0.0282141	GAMT
453	ENSG00000079691	2357.8	-0.56357	0.160864	-3.5034	0.000459358	0.0282141	CARMIL1
454	ENSG00000151023	880.909	1.01191	0.288843	3.50331	0.000459507	0.0282141	ENKUR
455	ENSG00000237649	198.278	-1.25732	0.359089	-3.50141	0.000462804	0.0283143	KIFC1
456	ENSG00000187559	34.8746	2.03992	0.582634	3.5012	0.00046317	0.0283143	FOXD4L3
457	ENSG00000129521	7227.06	-0.772392	0.220692	-3.49987	0.000465485	0.0283935	EGLN3
458	ENSG00000159200	5835.9	0.901611	0.257753	3.49796	0.000468827	0.028535	RCAN1
459	ENSG00000134201	240.931	-1.13669	0.325098	-3.49646	0.000471483	0.0286341	GSTM5
460	ENSG00000227462	34.1558	1.18042	0.337662	3.49586	0.000472545	0.0286362	PSME2P6
461	ENSG00000124749	379.59	-1.37023	0.392087	-3.49471	0.00047458	0.0286971	COL21A1
462	ENSG00000167476	54.7729	0.861935	0.246837	3.49192	0.000479553	0.0289351	JSRP1,JSRP1
463	ENSG00000251003	390.212	1.00839	0.288868	3.49082	0.000481546	0.0289926	ZFPM2-AS1
464	ENSG00000197415	453.763	-0.85115	0.244196	-3.48552	0.000491183	0.0294895	VEPH1
465	ENSG00000117090	358.783	0.981676	0.281701	3.48481	0.000492481	0.0294895	SLAMF1
466	ENSG00000163293	539.507	1.24263	0.356689	3.48379	0.000494359	0.0294895	NIPAL1
467	ENSG00000123243	638.678	-1.50139	0.430988	-3.48361	0.000494694	0.0294895	ITIH5
468	ENSG00000004468	1011.53	1.49992	0.430592	3.4834	0.000495088	0.0294895	CD38
469	ENSG00000186205	127.779	-1.07537	0.308857	-3.48178	0.000498095	0.0296053	2024-03-01
470	ENSG00000138030	96.5915	-1.05586	0.303745	-3.47614	0.000508691	0.0301708	KHK
471	ENSG00000064692	870.615	0.703512	0.202559	3.47312	0.000514453	0.0304477	SNCAIP
472	ENSG00000188786	1965.15	0.602234	0.173562	3.46986	0.000520738	0.0307544	MTF1
473	ENSG00000140022	818.805	-0.846309	0.244013	-3.4683	0.000523767	0.0308518	STON2
474	ENSG00000121594	316.756	0.960726	0.277036	3.46787	0.0005246	0.0308518	CD80
475	ENSG00000137310	303.231	-1.23103	0.355258	-3.46517	0.000529894	0.0310975	TCF19
476	ENSG00000237613	23.0952	1.429	0.412551	3.46381	0.000532589	0.03119	FAM138A
477	ENSG00000197467	728.601	-1.0363	0.299444	-3.46076	0.000538661	0.0314795	COL13A1
478	ENSG00000123983	8208.18	0.785215	0.22711	3.45742	0.000545372	0.031805	ACSL3
479	ENSG00000232023	43.5051	0.992591	0.287188	3.45624	0.00054777	0.0318319	LINC01807
480	ENSG00000173762	483.548	0.673522	0.194922	3.45535	0.000549585	0.0318319	CD7
481	ENSG00000275904	11.2351	-1.50835	0.436548	-3.45518	0.00054992	0.0318319	RF00019
482	ENSG00000115415	18144.6	1.48261	0.429175	3.45455	0.000551203	0.0318319	STAT1
483	ENSG00000204779	14.1306	2.31575	0.670483	3.45386	0.000552631	0.0318319	FOXD4L5
484	ENSG00000099957	15.0814	-1.63841	0.474376	-3.45383	0.000552685	0.0318319	P2RX6
485	ENSG00000107020	1534.66	0.725544	0.210125	3.45291	0.000554568	0.0318745	PLGRKT
486	ENSG00000188153	582.088	-0.634873	0.183909	-3.4521	0.000556239	0.0318745	COL4A5
487	ENSG00000172878	198.918	-0.987575	0.286192	-3.45075	0.00055904	0.0318745	METAP1D
488	ENSG00000156127	646.391	0.760239	0.220329	3.45047	0.000559615	0.0318745	BATF
489	ENSG00000122756	29.5619	-1.43466	0.415807	-3.45029	0.000559976	0.0318745	CNTFR
490	ENSG00000172575	1685.07	1.17526	0.340641	3.45015	0.000560285	0.0318745	RASGRP1
491	ENSG00000115828	1208.35	0.939831	0.272689	3.44653	0.000567839	0.0321537	QPCT
492	ENSG00000036530	151.932	-1.29194	0.374876	-3.44633	0.000568266	0.0321537	CYP46A1
493	ENSG00000230615	297.371	-1.04818	0.304161	-3.44614	0.000568654	0.0321537	AL139220.2
494	ENSG00000188176	49.4141	-1.20582	0.349988	-3.44533	0.000570359	0.0321849	SMTNL2
495	ENSG00000049768	47.4177	0.942819	0.274053	3.44028	0.000581108	0.0327252	FOXP3
496	ENSG00000077150	4298.02	1.63857	0.47641	3.43941	0.000582982	0.0327424	NFKB2
497	ENSG00000274265	3126.73	0.438226	0.127444	3.43857	0.000584795	0.0327424	AC245297.3
498	ENSG00000108691	26028.5	1.62075	0.471371	3.43837	0.000585225	0.0327424	CCL2
499	ENSG00000254526	37.328	1.45528	0.423312	3.43784	0.000586367	0.0327424	AC090791.1
500	ENSG00000135374	115.615	-0.94206	0.274068	-3.43733	0.000587488	0.0327424	ELF5
501	ENSG00000069275	18495.4	-0.243947	0.0709794	-3.43688	0.000588462	0.0327424	NUCKS1
502	ENSG00000134070	5697.83	1.10351	0.321564	3.43169	0.00059984	0.033309	IRAK2
503	ENSG00000052126	2989.14	-0.425833	0.124118	-3.43088	0.000601625	0.0333417	PLEKHA5
504	ENSG00000100033	436.295	-1.11234	0.324272	-3.43026	0.000602997	0.0333515	PRODH
505	ENSG00000272243	12.327	-1.48556	0.433322	-3.42832	0.00060734	0.0334773	AL356277.3
506	ENSG00000143839	133.37	1.39895	0.408167	3.42739	0.000609413	0.0334773	REN
507	ENSG00000137745	56.3166	1.37004	0.399791	3.42689	0.000610546	0.0334773	MMP13
508	ENSG00000006625	319.976	-0.432805	0.126299	-3.42683	0.000610668	0.0334773	GGCT
509	ENSG00000143416	1518.97	-0.762232	0.222448	-3.42656	0.000611276	0.0334773	SELENBP1
510	ENSG00000171320	88.1819	-1.54385	0.450934	-3.42368	0.000617798	0.0337681	ESCO2
511	ENSG00000149582	416.623	-0.775671	0.226636	-3.42254	0.00062038	0.0338429	TMEM25
512	ENSG00000073060	1132.64	-0.821308	0.240009	-3.42199	0.000621653	0.0338461	SCARB1
513	ENSG00000249054	15.1877	1.61992	0.473942	3.41796	0.000630924	0.0342839	FAM138D
514	ENSG00000115648	2023.28	-0.605201	0.177139	-3.41653	0.00063425	0.0343976	MLPH
515	ENSG00000122707	1804.99	-0.909963	0.266385	-3.41597	0.000635544	0.0344008	RECK
516	ENSG00000253706	18.3771	2.16927	0.63559	3.41301	0.000642495	0.0345682	AC011632.1
517	ENSG00000253819	5.1202	-3.45217	1.01148	-3.413	0.000642518	0.0345682	LINC01151
518	ENSG00000083857	1174.02	0.654572	0.191803	3.41273	0.000643166	0.0345682	FAT1
519	ENSG00000162849	586.425	-1.13676	0.333145	-3.4122	0.000644406	0.0345682	KIF26B
520	ENSG00000054356	81.7726	1.19881	0.351392	3.41162	0.000645789	0.0345682	PTPRN
521	ENSG00000020633	883.598	0.529541	0.155223	3.4115	0.000646077	0.0345682	RUNX3
522	ENSG00000180611	3543.31	0.9557	0.280246	3.41022	0.000649096	0.0346245	MB21D2
523	ENSG00000153291	180.493	-0.67377	0.197586	-3.41001	0.000649613	0.0346245	SLC25A27
524	ENSG00000259275	100.632	-1.13218	0.332171	-3.40841	0.000653424	0.0347375	AC087477.2
525	ENSG00000198901	71.6963	-0.744949	0.218607	-3.4077	0.00065512	0.0347375	PRC1
526	ENSG00000215861	1246.13	0.709162	0.208115	3.40756	0.000655472	0.0347375	AC245297.1
527	ENSG00000124391	62.5209	3.45031	1.01294	3.40623	0.000658665	0.0348405	IL17C
528	ENSG00000162896	14633.7	1.43418	0.421154	3.40535	0.000660802	0.0348873	PIGR
529	ENSG00000123219	332.257	-0.891043	0.261783	-3.40375	0.000664666	0.035025	CENPK
530	ENSG00000138092	126.228	-0.635922	0.187027	-3.40016	0.000673468	0.0353653	CENPO
531	ENSG00000137809	289.077	-1.16716	0.343273	-3.40008	0.000673662	0.0353653	ITGA11
532	ENSG00000160172	80.0186	-0.657804	0.193542	-3.39878	0.00067688	0.0354675	FAM86C2P
533	ENSG00000159128	3694.86	0.888849	0.262047	3.39194	0.000693992	0.0362959	IFNGR2
534	ENSG00000226004	10.6067	2.95035	0.870536	3.38911	0.000701191	0.0364856	LINC02528
535	ENSG00000168765	316.327	-0.834888	0.246344	-3.38911	0.000701206	0.0364856	GSTM4
536	ENSG00000172935	205.322	-1.40505	0.414593	-3.38897	0.000701545	0.0364856	MRGPRF
537	ENSG00000235584	48.2862	-1.59893	0.472164	-3.3864	0.000708168	0.0367614	AC008268.1
538	ENSG00000161944	23.7761	-1.2701	0.375313	-3.38412	0.000714069	0.0369989	ASGR2
539	ENSG00000110911	7567.74	0.779396	0.230366	3.38329	0.000716228	0.0370419	SLC11A2
540	ENSG00000072163	630.318	-0.794197	0.234817	-3.38219	0.000719103	0.0371217	LIMS2
541	ENSG00000127928	795.75	0.954292	0.282211	3.38149	0.000720943	0.0371479	GNGT1
542	ENSG00000186452	65.7089	0.841724	0.249278	3.37665	0.000733752	0.0376978	TMPRSS12
543	ENSG00000205362	3109.13	0.834727	0.247221	3.37643	0.000734321	0.0376978	MT1A
544	ENSG00000143158	5253.34	0.618884	0.183332	3.37576	0.000736126	0.0377211	MPC2
545	ENSG00000184492	33.1156	1.69583	0.502498	3.37481	0.000738677	0.0377823	FOXD4L1
546	ENSG00000172296	706.933	-0.694828	0.205949	-3.37378	0.000741426	0.0378535	SPTLC3
547	ENSG00000234155	5.28501	4.03402	1.19594	3.3731	0.000743283	0.0378789	LINC02535
548	ENSG00000144893	80.8187	-0.695901	0.206367	-3.37215	0.000745843	0.03794	MED12L
549	ENSG00000145349	7743.87	-0.614677	0.182379	-3.37034	0.000750763	0.0381207	CAMK2D
550	ENSG00000261161	55.3327	1.82627	0.542032	3.36931	0.000753564	0.0381581	AC009154.1
551	ENSG00000164181	1995.51	1.92506	0.571391	3.36906	0.000754236	0.0381581	ELOVL7
552	ENSG00000136848	1923.16	-0.504252	0.149724	-3.36787	0.000757521	0.0382548	DAB2IP
553	ENSG00000003989	3170.62	1.21997	0.362605	3.36446	0.000766936	0.0386602	SLC7A2
554	ENSG00000274020	3273.23	0.444071	0.132142	3.36057	0.000777832	0.0391387	LINC01138
555	ENSG00000154198	341.071	-0.969045	0.288411	-3.35995	0.000779574	0.0391557	CYP4Z2P
556	ENSG00000176595	385.352	-1.06377	0.316717	-3.35874	0.000782986	0.0392563	KBTBD11
557	ENSG00000273679	90.1431	0.733693	0.218496	3.35792	0.000785314	0.0393023	AC100757.1
558	ENSG00000184304	2810.4	-0.374481	0.111732	-3.35161	0.000803441	0.0401375	PRKD1
559	ENSG00000235612	34.9535	1.37634	0.410775	3.35059	0.000806393	0.0402129	AL353681.1
560	ENSG00000165124	1078.41	-0.723621	0.216054	-3.34926	0.000810291	0.0402942	SVEP1
561	ENSG00000165795	1812.18	-0.652508	0.194834	-3.34904	0.000810915	0.0402942	NDRG2
562	ENSG00000187546	153.053	-0.716615	0.214012	-3.34848	0.000812567	0.0403045	AGMO
563	ENSG00000250519	67.629	1.26477	0.377947	3.34642	0.000818612	0.0405293	AP002784.1
564	ENSG00000107331	174.321	-0.934777	0.279376	-3.34595	0.000820007	0.0405293	ABCA2
565	ENSG00000276160	116.258	-0.90001	0.269075	-3.34483	0.00082332	0.0405943	GGTLC5P
566	ENSG00000271605	285.719	-0.718418	0.214806	-3.3445	0.000824313	0.0405943	MILR1
567	ENSG00000270321	7.60556	2.37554	0.71038	3.34404	0.000825692	0.0405943	AC007953.2
568	ENSG00000106852	61.3199	-1.28061	0.383063	-3.34308	0.000828527	0.040662	LHX6
569	ENSG00000103044	1656.61	1.95234	0.584186	3.34198	0.000831829	0.0407523	HAS3
570	ENSG00000277443	18921.2	0.966227	0.289291	3.33998	0.000837832	0.0409744	MARCKS
571	ENSG00000120915	286.262	-0.947834	0.28383	-3.33945	0.000839457	0.0409819	EPHX2
572	ENSG00000131669	9786.35	1.0715	0.320922	3.33882	0.000841364	0.0410033	NINJ1
573	ENSG00000162654	7994.41	1.44085	0.431884	3.3362	0.000849335	0.0413195	GBP4
574	ENSG00000115414	42101.5	-0.842731	0.252667	-3.33535	0.000851924	0.0413732	FN1
575	ENSG00000163513	3961.12	-0.486249	0.145831	-3.33433	0.000855045	0.0414387	TGFBR2
576	ENSG00000160606	235.687	1.05359	0.31602	3.33394	0.000856245	0.0414387	TLCD1
577	ENSG00000253522	336.452	2.46046	0.738306	3.33258	0.000860447	0.0415699	MIR3142HG
578	ENSG00000090339	13785.2	1.41264	0.423982	3.33185	0.000862718	0.0415867	ICAM1
579	ENSG00000117600	51.0285	-1.2363	0.371093	-3.3315	0.000863779	0.0415867	PLPPR4
580	ENSG00000100302	315.653	0.955952	0.287369	3.32656	0.000879238	0.0422197	RASD2
581	ENSG00000184347	1412.42	-0.938315	0.282087	-3.32634	0.000879956	0.0422197	SLIT3
582	ENSG00000187147	186.846	-0.859639	0.258478	-3.32577	0.000881744	0.0422328	RNF220
583	ENSG00000162545	378.103	-0.522789	0.157316	-3.32319	0.000889952	0.0425529	CAMK2N1
584	ENSG00000159335	342.658	-0.506107	0.152321	-3.32263	0.000891745	0.0425656	PTMS
585	ENSG00000188859	130.024	-0.559429	0.168463	-3.32079	0.000897644	0.0427739	FAM78B
586	ENSG00000223956	48.3744	1.7622	0.531333	3.31657	0.000911289	0.04335	LINC01767
587	ENSG00000156804	2578.15	0.797754	0.240662	3.31483	0.000917004	0.0434215	FBXO32
588	ENSG00000116031	13.8419	3.3957	1.0246	3.31418	0.00091913	0.0434215	CD207
589	ENSG00000260690	43.4246	1.02719	0.309945	3.31411	0.000919341	0.0434215	CYCSP39
590	ENSG00000251141	164.264	-0.673806	0.203321	-3.314	0.000919728	0.0434215	MRPS30-DT
591	ENSG00000072401	1719.57	0.579337	0.174829	3.31374	0.000920581	0.0434215	UBE2D1
592	ENSG00000149534	336.47	-1.05173	0.317575	-3.31177	0.000927093	0.0436548	MS4A2
593	ENSG00000134222	164.335	-0.962317	0.290617	-3.31129	0.000928669	0.0436553	PSRC1
594	ENSG00000251136	4512.96	1.09169	0.330087	3.30729	0.000942024	0.0441623	AF117829.1
595	ENSG00000106333	672.019	-0.924451	0.279534	-3.30711	0.000942622	0.0441623	PCOLCE
596	ENSG00000111266	5928.04	0.718591	0.217337	3.30634	0.000945226	0.04421	DUSP16
597	ENSG00000169469	28.8336	2.02159	0.611726	3.30473	0.000950667	0.0443826	SPRR1B
598	ENSG00000234777	12.586	1.37715	0.416774	3.30431	0.000952101	0.0443826	LINC02529
599	ENSG00000235531	2770.57	0.625041	0.189223	3.3032	0.000955897	0.0444851	MSC-AS1
600	ENSG00000227507	2707.12	1.67985	0.508665	3.30247	0.000958369	0.0445258	LTB
601	ENSG00000161888	105.913	-1.3078	0.396199	-3.30087	0.000963869	0.0447068	SPC24
602	ENSG00000168685	3944.21	0.606042	0.183644	3.3001	0.000966516	0.0447551	IL7R
603	ENSG00000139211	601.18	0.906541	0.274777	3.29919	0.000969654	0.044826	AMIGO2
604	ENSG00000205716	2.65896	3.5058	1.06357	3.29625	0.000979861	0.0451992	FAM183DP
605	ENSG00000152503	1131.89	1.53892	0.466917	3.29593	0.000980971	0.0451992	TRIM36
606	ENSG00000149150	474.542	-0.76776	0.233004	-3.29505	0.000984031	0.0452654	SLC43A1
607	ENSG00000133739	280.354	-0.636499	0.193249	-3.29368	0.000988844	0.0453291	LRRCC1
608	ENSG00000110697	654.708	0.355343	0.107897	3.29336	0.000989973	0.0453291	PITPNM1
609	ENSG00000226067	3055.38	0.455084	0.138186	3.29327	0.000990294	0.0453291	LINC00623
610	ENSG00000184428	663.428	-0.396613	0.120536	-3.2904	0.00100046	0.0457192	TOP1MT
611	ENSG00000131389	9762.3	-0.714871	0.21736	-3.28888	0.00100587	0.0458914	SLC6A6
612	ENSG00000147655	168.417	-1.12361	0.341724	-3.28805	0.00100885	0.0459381	RSPO2
613	ENSG00000259240	153.987	-1.05504	0.320925	-3.2875	0.00101082	0.0459381	MIR4713HG
614	ENSG00000102024	6427.81	-0.376455	0.114536	-3.28679	0.00101335	0.0459381	PLS3
615	ENSG00000117069	1240.01	-0.825496	0.251158	-3.28676	0.00101349	0.0459381	ST6GALNAC5
616	ENSG00000125845	451.501	1.13853	0.346505	3.28576	0.00101709	0.0460266	BMP2
617	ENSG00000176170	6408.69	1.48873	0.453389	3.28357	0.00102501	0.0462732	SPHK1
618	ENSG00000167699	2268.33	-0.232344	0.0707778	-3.28273	0.00102809	0.0462732	GLOD4
619	ENSG00000235601	2.62631	3.56925	1.08738	3.28242	0.00102922	0.0462732	BARX1-DT
620	ENSG00000096063	4575.04	0.735561	0.224113	3.28209	0.0010304	0.0462732	SRPK1
621	ENSG00000118322	323.288	1.41026	0.4297	3.28197	0.00103084	0.0462732	ATP10B
622	ENSG00000132170	1880.58	-0.640858	0.195295	-3.28148	0.00103263	0.0462791	PPARG
623	ENSG00000065308	2852.36	-0.788824	0.240513	-3.27976	0.00103896	0.0464322	TRAM2
624	ENSG00000095970	47.3059	-1.50391	0.45856	-3.27965	0.00103938	0.0464322	TREM2
625	ENSG00000009694	199.756	-0.838104	0.255712	-3.27753	0.0010472	0.0467068	TENM1
626	ENSG00000188372	879.907	1.24436	0.379751	3.27679	0.00104996	0.046755	ZP3
627	ENSG00000151725	188.02	-1.00205	0.306046	-3.27419	0.00105964	0.0471108	CENPU
628	ENSG00000185551	718.944	-0.734147	0.224259	-3.27366	0.00106164	0.0471249	NR2F2
629	ENSG00000144331	1645.79	-0.810401	0.247594	-3.2731	0.00106374	0.047143	ZNF385B
630	ENSG00000153395	3333.49	-0.721479	0.220606	-3.27044	0.0010738	0.0475129	LPCAT1
631	ENSG00000081041	93667	2.97154	0.908977	3.26911	0.00107887	0.0476618	CXCL2
632	ENSG00000100100	6841.06	0.936719	0.286681	3.26746	0.00108516	0.0478639	PIK3IP1
633	ENSG00000173930	348.703	-0.941728	0.288257	-3.26698	0.00108702	0.04787	SLCO4C1
634	ENSG00000167792	3559.86	-0.300343	0.0920087	-3.26429	0.00109739	0.0482504	NDUFV1
635	ENSG00000158859	18982.2	1.74833	0.536132	3.26101	0.00111015	0.0487346	ADAMTS4
636	ENSG00000175040	203.254	0.78518	0.240819	3.26045	0.00111234	0.0487542	CHST2
637	ENSG00000150510	535.624	1.25271	0.384629	3.25693	0.00112625	0.0492864	FAM124A
638	ENSG00000198865	178.037	-0.684065	0.210283	-3.25307	0.00114165	0.0498469	CCDC152
639	ENSG00000134042	27.6774	-1.40187	0.43097	-3.25283	0.00114264	0.0498469	MRO
640	ENSG00000170122	28.5366	1.79192	0.550959	3.25237	0.00114446	0.0498485	FOXD4
641	ENSG00000213761	68.5747	1.1953	0.367801	3.24985	0.00115464	0.0502035	MT1P1
642	ENSG00000224807	12.596	3.2143	0.989179	3.24947	0.00115622	0.0502035	DUX4L9
643	ENSG00000180772	38.4287	-2.25131	0.692955	-3.24886	0.00115869	0.0502329	AGTR2
644	ENSG00000106069	693.571	-0.562233	0.173152	-3.24705	0.00116608	0.0504747	CHN2
645	ENSG00000262406	1388.95	2.46776	0.760151	3.24641	0.00116872	0.0505106	MMP12
646	ENSG00000138131	272.592	-0.979847	0.301962	-3.24494	0.00117476	0.0506931	LOXL4
647	ENSG00000250722	2086.49	-0.86291	0.266029	-3.24366	0.00118003	0.0508414	SELENOP
648	ENSG00000079462	238.08	-0.651459	0.200895	-3.24279	0.00118367	0.0509171	PAFAH1B3
649	ENSG00000249173	18.7431	1.76072	0.543036	3.24236	0.00118544	0.0509171	LINC01093
650	ENSG00000139793	10034.5	-0.442088	0.136374	-3.24175	0.001188	0.0509487	MBNL2
651	ENSG00000184588	8985.44	1.03409	0.319376	3.23786	0.00120431	0.051569	PDE4B
652	ENSG00000106976	94.7603	-1.16974	0.361366	-3.23701	0.00120789	0.0516428	DNM1
653	ENSG00000158985	8601.02	0.464499	0.143531	3.23623	0.0012112	0.0516611	CDC42SE2
654	ENSG00000122512	516.587	-0.454363	0.140407	-3.23604	0.00121202	0.0516611	PMS2
655	ENSG00000260213	4.37155	-2.49464	0.771043	-3.23542	0.00121465	0.0516942	AC092718.2
656	ENSG00000113389	574.659	-0.693735	0.214497	-3.23425	0.00121965	0.0518276	NPR3
657	ENSG00000086061	11958	0.695141	0.214972	3.23363	0.00122229	0.0518607	DNAJA1
658	ENSG00000143486	962.046	-0.439675	0.136116	-3.23014	0.00123727	0.0523405	EIF2D
659	ENSG00000178150	56.87	-0.782807	0.242346	-3.23013	0.00123735	0.0523405	ZNF114
660	ENSG00000131097	105.055	-0.962773	0.298149	-3.22917	0.00124149	0.0524362	HIGD1B
661	ENSG00000179097	18.2286	-1.26779	0.392693	-3.22845	0.00124465	0.0524898	HTR1F
662	ENSG00000160200	554.414	-0.640079	0.198456	-3.22529	0.00125843	0.0529909	CBS
663	ENSG00000075218	152.377	-0.897868	0.278476	-3.22422	0.00126318	0.0530481	GTSE1
664	ENSG00000163913	1617.47	-0.498847	0.154723	-3.22412	0.00126359	0.0530481	IFT122
665	ENSG00000182013	41.5747	-1.62603	0.504862	-3.22075	0.00127857	0.0535682	PNMA8A
666	ENSG00000163520	1199.05	-1.35502	0.420752	-3.22047	0.00127983	0.0535682	FBLN2
667	ENSG00000124143	52.4235	1.11265	0.345673	3.2188	0.00128727	0.0537991	ARHGAP40
668	ENSG00000203364	11.4483	1.85518	0.576545	3.21775	0.00129201	0.0539161	AL390760.1
669	ENSG00000135750	1096.86	0.722291	0.224621	3.2156	0.00130172	0.0541681	KCNK1
670	ENSG00000143476	305.644	-1.11672	0.347288	-3.21555	0.00130193	0.0541681	DTL
671	ENSG00000149260	270.919	-0.787095	0.244813	-3.21509	0.00130402	0.054174	CAPN5
672	ENSG00000186868	90.1876	-0.649256	0.202026	-3.21372	0.00131025	0.0543522	MAPT
673	ENSG00000131791	1699.82	-0.569017	0.177175	-3.2116	0.00131997	0.0546739	PRKAB2
674	ENSG00000015475	2569.72	0.536491	0.167215	3.20839	0.00133482	0.055176	BID
675	ENSG00000142185	222.095	0.891075	0.277756	3.20812	0.00133605	0.055176	TRPM2
676	ENSG00000138378	1803.33	0.760306	0.237261	3.20452	0.00135287	0.055788	STAT4
677	ENSG00000184557	5042.54	1.08296	0.338203	3.20211	0.00136427	0.0561413	SOCS3
678	ENSG00000110047	5338.84	1.15058	0.359348	3.20185	0.00136547	0.0561413	EHD1
679	ENSG00000186198	69.2285	-1.26054	0.393926	-3.19993	0.00137461	0.056434	SLC51B
680	ENSG00000146918	676.556	-0.718961	0.22494	-3.19624	0.00139232	0.0570771	NCAPG2
681	ENSG00000165805	127.443	3.42456	1.07243	3.19326	0.00140677	0.0575844	C12orf50
682	ENSG00000010030	903.303	1.13546	0.355663	3.1925	0.00141045	0.0576505	ETV7
683	ENSG00000260231	693.418	0.783116	0.245369	3.19158	0.00141498	0.057751	KDM7A-DT
684	ENSG00000143384	8268.15	0.813507	0.255087	3.18913	0.00142701	0.0581569	MCL1
685	ENSG00000143333	3970.09	1.21715	0.381712	3.18866	0.00142933	0.0581665	RGS16
686	ENSG00000128510	31.5512	-2.37576	0.74521	-3.18804	0.00143242	0.0581877	CPA4
687	ENSG00000162241	236.856	0.554851	0.174094	3.18707	0.00143724	0.0581877	SLC25A45
688	ENSG00000129167	7.41227	-1.87751	0.58912	-3.18697	0.0014377	0.0581877	TPH1
689	ENSG00000155792	347.613	-0.794599	0.249362	-3.18652	0.00143994	0.0581877	DEPTOR
690	ENSG00000146242	1630.37	0.814277	0.255562	3.18622	0.00144144	0.0581877	TPBG
691	ENSG00000130635	2157.65	-1.00806	0.316435	-3.18568	0.00144416	0.0581877	COL5A1
692	ENSG00000163121	1075.04	1.59367	0.50027	3.18562	0.00144446	0.0581877	NEURL3
693	ENSG00000104432	2368.06	0.917767	0.288484	3.18134	0.00146594	0.0589677	IL7
694	ENSG00000171408	627.641	0.757363	0.238125	3.18053	0.00147007	0.0590487	PDE7B
695	ENSG00000267374	285.519	-0.996614	0.313447	-3.17953	0.00147516	0.0591678	AC016205.1
696	ENSG00000109321	1114.81	0.876135	0.275639	3.17857	0.00148006	0.0592446	AREG
697	ENSG00000152154	70.109	-0.814994	0.256423	-3.17832	0.00148133	0.0592446	TMEM178A
698	ENSG00000151552	886.345	-0.62964	0.198166	-3.17734	0.00148632	0.0593593	QDPR
699	ENSG00000124942	9360.51	-0.577683	0.181849	-3.17671	0.00148954	0.0594024	AHNAK
700	ENSG00000172724	632.528	2.36531	0.746118	3.17015	0.0015236	0.0606742	CCL19
701	ENSG00000163736	937.919	2.73279	0.862216	3.16949	0.00152706	0.0607252	PPBP
702	ENSG00000111077	742.812	-0.893537	0.281963	-3.16899	0.0015297	0.0607433	TNS2
703	ENSG00000225264	292.592	-0.471331	0.148758	-3.16844	0.00153261	0.0607517	ZNRF2P2
704	ENSG00000095951	3505.91	0.796724	0.251486	3.16807	0.00153457	0.0607517	HIVEP1
705	ENSG00000213366	109.358	-0.94125	0.297176	-3.16732	0.00153853	0.0607517	GSTM2
706	ENSG00000146592	8918.26	1.24133	0.391957	3.16699	0.00154023	0.0607517	CREB5
707	ENSG00000182168	1148.1	-0.822312	0.259663	-3.16684	0.00154106	0.0607517	UNC5C
708	ENSG00000130528	26.2316	-1.41207	0.445945	-3.16648	0.00154298	0.0607517	HRC
709	ENSG00000272953	10.3934	-1.53114	0.483923	-3.16401	0.0015561	0.0611817	AC092171.4
710	ENSG00000073111	445.037	-0.984684	0.311309	-3.16304	0.00156131	0.0612999	MCM2
711	ENSG00000198734	301.839	0.867046	0.274171	3.16243	0.00156459	0.0613425	F5
712	ENSG00000077943	891.029	-0.978554	0.309501	-3.16172	0.00156843	0.0614066	ITGA8
713	ENSG00000137094	1897.86	1.02809	0.325317	3.16029	0.00157615	0.0616223	DNAJB5
714	ENSG00000101336	1636.15	1.11854	0.354025	3.15949	0.00158045	0.0616285	HCK
715	ENSG00000243531	5.89815	2.52587	0.799466	3.15944	0.00158073	0.0616285	AC079804.2
716	ENSG00000173239	26.6217	1.82251	0.577245	3.15726	0.00159259	0.0618656	LIPM
717	ENSG00000261068	15.5839	1.67701	0.531244	3.15677	0.00159529	0.0618656	AL512274.1
718	ENSG00000100206	36.1777	-0.893554	0.283149	-3.15578	0.00160071	0.0618656	DMC1
719	ENSG00000136155	2706.84	-0.428874	0.135907	-3.15564	0.00160145	0.0618656	SCEL
720	ENSG00000254192	3.48727	-3.39665	1.07642	-3.1555	0.00160225	0.0618656	AC011365.2
721	ENSG00000144891	256.165	1.16344	0.368734	3.15522	0.00160379	0.0618656	AGTR1
722	ENSG00000189057	151.317	-1.37935	0.437209	-3.1549	0.00160556	0.0618656	FAM111B
723	ENSG00000152402	1361.82	-0.597656	0.18944	-3.15486	0.00160577	0.0618656	GUCY1A2
724	ENSG00000138755	161.404	3.31151	1.04972	3.15467	0.00160678	0.0618656	CXCL9
725	ENSG00000145040	23.5512	1.43137	0.453935	3.15325	0.00161464	0.0620492	UCN2
726	ENSG00000198771	4329.65	1.14243	0.362329	3.153	0.001616	0.0620492	RCSD1
727	ENSG00000008517	31550.4	0.929187	0.294755	3.1524	0.00161934	0.0620919	IL32
728	ENSG00000260578	15.2632	-1.41328	0.448462	-3.1514	0.00162491	0.0622196	AC110597.1
729	ENSG00000261272	59.682	0.662009	0.210182	3.1497	0.00163441	0.0624976	MUC22
730	ENSG00000116514	1056.99	1.12397	0.356912	3.14914	0.00163749	0.0625299	RNF19B
731	ENSG00000154229	1788.64	-0.54091	0.171793	-3.14862	0.00164045	0.0625572	PRKCA
732	ENSG00000110077	251.842	-1.55588	0.494239	-3.14803	0.00164374	0.062597	MS4A6A
733	ENSG00000125878	25.5686	1.85718	0.590293	3.1462	0.00165406	0.0628431	TCF15
734	ENSG00000028137	8060.39	0.913375	0.290321	3.14609	0.00165471	0.0628431	TNFRSF1B
735	ENSG00000123201	81.4348	1.10656	0.352006	3.14358	0.00166897	0.0632981	GUCY1B2
736	ENSG00000187595	442.556	1.21333	0.386042	3.14301	0.00167219	0.0633342	ZNF385C
737	ENSG00000109805	168.806	-0.977378	0.311411	-3.13855	0.00169787	0.0642196	NCAPG
738	ENSG00000250198	41.8886	-1.80223	0.574491	-3.13709	0.00170634	0.0644524	LINC02199
739	ENSG00000128039	1068.37	1.02836	0.327869	3.13649	0.00170984	0.0644974	SRD5A3
740	ENSG00000101842	272.757	1.56701	0.499809	3.13521	0.00171732	0.0646919	VSIG1
741	ENSG00000198858	1215.48	0.865242	0.276137	3.13338	0.00172805	0.0650082	R3HDM4
742	ENSG00000271736	7.07063	-2.89054	0.922675	-3.13278	0.0017316	0.065054	AL138900.3
743	ENSG00000269755	69.0801	-0.784138	0.25041	-3.13142	0.00173963	0.0652679	AC008758.6
744	ENSG00000180347	92.4925	0.972332	0.310565	3.13085	0.00174303	0.0653074	ITPRID1
745	ENSG00000158987	263.004	1.02	0.325895	3.12984	0.00174903	0.0654442	RAPGEF6
746	ENSG00000174915	301.576	-0.54723	0.174897	-3.12887	0.0017548	0.0655719	PTDSS2
747	ENSG00000272666	101.471	1.24181	0.397282	3.12575	0.0017735	0.06617	U62317.1
748	ENSG00000145687	5708.86	-0.488853	0.156412	-3.12541	0.00177555	0.06617	SSBP2
749	ENSG00000215039	132.055	-0.779259	0.249522	-3.12301	0.00179014	0.0666247	CD27-AS1
750	ENSG00000248441	131.373	-0.873769	0.279927	-3.12142	0.00179982	0.0668161	LINC01197,LINC01197
751	ENSG00000186188	21.6511	-1.5592	0.499523	-3.12138	0.00180007	0.0668161	FFAR4
752	ENSG00000167100	320.213	1.02055	0.327107	3.11991	0.00180904	0.0670051	SAMD14
753	ENSG00000227392	53.5465	0.77131	0.247245	3.11961	0.00181088	0.0670051	HPN-AS1
754	ENSG00000132003	1519.46	0.823775	0.264084	3.11937	0.00181238	0.0670051	ZSWIM4
755	ENSG00000197275	43.7345	-0.814678	0.261252	-3.11836	0.00181859	0.0671458	RAD54B
756	ENSG00000117036	9168.9	0.925789	0.296926	3.11791	0.00182137	0.0671593	ETV3
757	ENSG00000269190	156.03	-0.838428	0.268996	-3.11688	0.00182775	0.0673057	FBXO17
758	ENSG00000188886	17.8924	1.9903	0.63871	3.11613	0.00183242	0.0673885	ASTL
759	ENSG00000036565	5.96464	2.42311	0.778306	3.11331	0.00185	0.0678992	SLC18A1
760	ENSG00000171241	121.455	-1.53889	0.494338	-3.11303	0.00185176	0.0678992	SHCBP1
761	ENSG00000164741	11936.3	-0.449801	0.144508	-3.11264	0.00185421	0.0678992	DLC1
762	ENSG00000132874	100.913	-0.880983	0.283061	-3.11235	0.00185605	0.0678992	SLC14A2
763	ENSG00000226330	1019.16	1.19685	0.384606	3.11189	0.00185893	0.0679156	AL606489.1
764	ENSG00000119280	5275.51	-0.460758	0.148094	-3.11125	0.001863	0.067975	C1orf198
765	ENSG00000113722	12.2899	-1.84429	0.593068	-3.10975	0.00187245	0.0682308	CDX1
766	ENSG00000138166	1041.38	0.957329	0.308077	3.10743	0.00188719	0.0686778	DUSP5
767	ENSG00000135093	663.593	-0.575373	0.185267	-3.10564	0.00189866	0.0689877	USP30
768	ENSG00000258691	150.396	1.03483	0.333256	3.10521	0.00190141	0.0689877	AL355102.2
769	ENSG00000108821	17344	-1.29406	0.416772	-3.10495	0.00190313	0.0689877	COL1A1
770	ENSG00000124191	994.674	-0.581094	0.187237	-3.10352	0.00191235	0.0691057	TOX2
771	ENSG00000243902	7.38507	-2.78967	0.898912	-3.10338	0.00191323	0.0691057	ELFN2
772	ENSG00000277969	181.603	1.37864	0.444299	3.10295	0.00191602	0.0691057	AC006449.6
773	ENSG00000149635	4.35167	3.2438	1.04541	3.10291	0.0019163	0.0691057	OCSTAMP
774	ENSG00000157766	132.934	1.65627	0.534342	3.09964	0.00193753	0.0697239	ACAN
775	ENSG00000006468	1349.6	-0.791615	0.2554	-3.09951	0.00193844	0.0697239	ETV1
776	ENSG00000126953	192.133	-0.430039	0.138777	-3.09877	0.00194323	0.0698061	TIMM8A
777	ENSG00000078549	103.443	-0.952789	0.30754	-3.0981	0.00194765	0.0698747	ADCYAP1R1
778	ENSG00000130595	73.7457	-1.67555	0.540995	-3.09717	0.00195376	0.0700039	TNNT3
779	ENSG00000008838	5246.79	1.38957	0.448807	3.09613	0.00196062	0.0701225	MED24
780	ENSG00000223764	19.4763	-1.5555	0.502436	-3.09591	0.0019621	0.0701225	LINC02593
781	ENSG00000185022	8246.01	0.960262	0.310432	3.09331	0.0019794	0.07065	MAFF
782	ENSG00000241399	146.412	-0.860234	0.278152	-3.09268	0.00198358	0.0707087	CD302
783	ENSG00000204257	258.102	-0.604261	0.19554	-3.09022	0.00200011	0.0712071	HLA-DMA
784	ENSG00000256879	20.8874	1.20913	0.39141	3.08916	0.00200722	0.0713691	AC129102.1
785	ENSG00000240038	807.461	-0.681164	0.220553	-3.08844	0.00201211	0.0714518	AMY2B
786	ENSG00000143171	44.2633	-1.17937	0.381968	-3.08762	0.00201764	0.0715569	RXRG
787	ENSG00000160808	45.9169	-1.31778	0.426999	-3.08614	0.00202773	0.0718235	MYL3
788	ENSG00000085265	136.048	-1.49171	0.483599	-3.0846	0.00203825	0.0720896	FCN1
789	ENSG00000166676	140.978	1.02374	0.331921	3.08429	0.00204042	0.0720896	TVP23A
790	ENSG00000226337	60.3164	1.48991	0.483142	3.0838	0.00204378	0.072117	AL353616.2
791	ENSG00000165480	105.089	-1.35827	0.440573	-3.08297	0.00204947	0.0722264	SKA3
792	ENSG00000197555	6046.72	0.460646	0.149574	3.07972	0.00207192	0.0729253	SIPA1L1
793	ENSG00000166402	173.322	-0.739279	0.240236	-3.07731	0.00208878	0.0734258	TUB
794	ENSG00000274642	1030.56	0.67864	0.220576	3.07667	0.00209326	0.0734908	AC244669.2
795	ENSG00000228277	14.2822	2.71802	0.883907	3.075	0.00210499	0.0738098	AC112518.1
796	ENSG00000173612	22.2693	1.19878	0.389954	3.07415	0.00211101	0.0739278	GPRC6A
797	ENSG00000076351	40.5366	-0.752073	0.244721	-3.07319	0.00211784	0.0740035	SLC46A1
798	ENSG00000138172	608.372	-1.03162	0.335753	-3.07255	0.00212236	0.0740035	CALHM2
799	ENSG00000254343	19.8947	-1.57569	0.512837	-3.07251	0.00212269	0.0740035	AC091563.1
800	ENSG00000248893	16.8293	1.28119	0.417091	3.07173	0.00212821	0.0740035	FAM138E
801	ENSG00000004776	647.672	-1.51478	0.493167	-3.07155	0.00212952	0.0740035	HSPB6
802	ENSG00000141682	7065.05	1.20325	0.391769	3.07133	0.00213107	0.0740035	PMAIP1
803	ENSG00000189184	346.664	-1.11369	0.362658	-3.07092	0.00213399	0.0740035	PCDH18
804	ENSG00000160741	2588.01	0.829041	0.26997	3.07086	0.00213441	0.0740035	CRTC2
805	ENSG00000026036	16.8837	1.21433	0.395493	3.07041	0.00213765	0.0740237	RTEL1-TNFRSF6B
806	ENSG00000105245	340.798	-0.476133	0.155101	-3.06983	0.00214183	0.0740766	NUMBL
807	ENSG00000110881	17.1782	-1.56083	0.509018	-3.06635	0.00216689	0.0748503	ASIC1
808	ENSG00000134690	153.296	-1.00231	0.327031	-3.06487	0.00217765	0.075129	CDCA8
809	ENSG00000227630	19.2849	-1.39965	0.45711	-3.06194	0.00219905	0.0757733	LINC01132
810	ENSG00000237172	46.2344	-0.812717	0.265461	-3.06153	0.00220211	0.0757852	B3GNT9
811	ENSG00000231536	26.0437	1.61678	0.528191	3.06098	0.00220613	0.075818	AC226101.1
812	ENSG00000122547	707.351	-0.763283	0.249385	-3.06066	0.0022085	0.075818	EEPD1
813	ENSG00000196565	338.988	-0.629728	0.205806	-3.05981	0.0022148	0.0759408	HBG2
814	ENSG00000148985	493.292	-0.447102	0.146311	-3.05583	0.00224441	0.0768286	PGAP2
815	ENSG00000249626	63.9943	0.772428	0.252792	3.05559	0.00224621	0.0768286	AC024560.2
816	ENSG00000162576	3021.33	-1.37019	0.448587	-3.05445	0.00225472	0.0769607	MXRA8
817	ENSG00000134291	1239.76	-0.520732	0.170501	-3.05412	0.00225719	0.0769607	TMEM106C
818	ENSG00000179082	28.5282	-1.16901	0.382785	-3.05397	0.00225835	0.0769607	C9orf106
819	ENSG00000076604	1199.83	0.8509	0.27867	3.05344	0.00226238	0.0770037	TRAF4
820	ENSG00000149451	65.9595	-1.9868	0.650845	-3.05265	0.00226827	0.0770782	ADAM33
821	ENSG00000204620	30.5543	1.17048	0.383461	3.05241	0.0022701	0.0770782	AC115618.1
822	ENSG00000174348	40.1179	-1.45173	0.475725	-3.05162	0.00227612	0.0771886	PODN
823	ENSG00000171206	1035.49	0.634603	0.208129	3.04908	0.00229545	0.0777495	TRIM8
824	ENSG00000173281	2564.92	-0.416084	0.136507	-3.04808	0.00230305	0.0779125	PPP1R3B
825	ENSG00000260941	148.77	0.791359	0.259877	3.04512	0.00232584	0.0785879	LINC00622
826	ENSG00000118898	1196.03	-0.610792	0.200682	-3.04359	0.00233776	0.0788952	PPL
827	ENSG00000218336	1677.19	0.858432	0.282111	3.04289	0.0023432	0.0789833	TENM3
828	ENSG00000023191	9740.75	-0.222166	0.0730388	-3.04175	0.00235206	0.0791205	RNH1
829	ENSG00000136696	12.1986	2.1442	0.70495	3.04164	0.00235295	0.0791205	IL36B
830	ENSG00000135617	234.971	-0.843453	0.277366	-3.04094	0.00235841	0.0792083	PRADC1
831	ENSG00000118113	371.697	1.73486	0.570971	3.03843	0.00237812	0.0796785	MMP8
832	ENSG00000256870	579.522	1.60331	0.527691	3.03835	0.00237879	0.0796785	SLC5A8
833	ENSG00000061337	168.401	-0.863854	0.284343	-3.03807	0.00238098	0.0796785	LZTS1
834	ENSG00000101220	622.97	-0.713726	0.23496	-3.03764	0.00238437	0.0796961	C20orf27
835	ENSG00000132510	6441.9	1.4198	0.467518	3.03688	0.00239038	0.0797394	KDM6B
836	ENSG00000274276	539.844	-0.615197	0.2026	-3.03651	0.00239337	0.0797394	CBSL
837	ENSG00000130066	89387.3	0.969287	0.319223	3.0364	0.00239424	0.0797394	SAT1
838	ENSG00000167771	12.6441	-1.58871	0.523599	-3.03422	0.00241162	0.0801808	RCOR2
839	ENSG00000088367	897.248	-0.618006	0.203693	-3.03401	0.00241325	0.0801808	EPB41L1
840	ENSG00000276308	5.6018	3.45602	1.13948	3.03298	0.00242148	0.0803586	AC078880.4
841	ENSG00000196502	818.806	-0.784535	0.258752	-3.032	0.00242939	0.0805252	SULT1A1
842	ENSG00000168884	7227.23	1.52735	0.503895	3.03109	0.00243675	0.0806733	TNIP2
843	ENSG00000258921	15.6913	1.50184	0.495877	3.02866	0.00245644	0.0812285	AC009779.5
844	ENSG00000214900	198.133	0.540649	0.178585	3.02739	0.00246672	0.0813543	LINC01588
845	ENSG00000113749	74.7869	-0.96299	0.318102	-3.0273	0.00246749	0.0813543	HRH2
846	ENSG00000154370	375.541	0.401771	0.132724	3.02712	0.002469	0.0813543	TRIM11
847	ENSG00000226025	338.379	2.69627	0.891356	3.0249	0.00248714	0.0818554	LGALS17A
848	ENSG00000228002	12.1136	1.52594	0.504597	3.02407	0.00249399	0.081984	DHX9P1
849	ENSG00000172137	90.8725	-1.33204	0.440572	-3.02342	0.00249931	0.0820622	CALB2
850	ENSG00000254319	14.6495	-1.31243	0.434207	-3.02258	0.00250628	0.0821943	AC246817.2
851	ENSG00000105835	58902.1	1.16409	0.385285	3.02138	0.00251624	0.0824239	NAMPT
852	ENSG00000185467	493.358	1.19652	0.396086	3.02085	0.00252067	0.0824722	KPNA7
853	ENSG00000131471	3579.14	-0.644332	0.213367	-3.01983	0.00252916	0.0825677	AOC3
854	ENSG00000130598	44.3679	-0.65814	0.217942	-3.01979	0.00252952	0.0825677	TNNI2
855	ENSG00000123358	6382.75	1.68582	0.558398	3.01902	0.00253594	0.0826804	NR4A1
856	ENSG00000226530	62.6184	-1.01093	0.334932	-3.0183	0.00254194	0.0827795	AL158055.1
857	ENSG00000160868	139.36	1.07081	0.354952	3.01678	0.00255473	0.0830988	CYP3A4
858	ENSG00000214967	1026.99	-0.434617	0.144107	-3.01593	0.00256192	0.0832354	NPIPA7
859	ENSG00000110330	7615.1	0.946664	0.31407	3.01419	0.00257669	0.0836181	BIRC2
860	ENSG00000076003	825.135	-0.647537	0.214893	-3.01329	0.00258429	0.0837671	MCM6
861	ENSG00000165457	71.2484	-1.34521	0.446573	-3.01228	0.0025929	0.0839485	FOLR2
862	ENSG00000011083	103.275	2.07701	0.690161	3.00946	0.00261715	0.0846355	SLC6A7
863	ENSG00000051825	599.091	-0.502395	0.166999	-3.00838	0.00262649	0.084709	MPHOSPH9
864	ENSG00000236136	67.3883	1.45214	0.482735	3.00815	0.0026284	0.084709	ADORA2BP1
865	ENSG00000018236	90.1095	-0.947013	0.314817	-3.00814	0.00262854	0.084709	CNTN1
866	ENSG00000170542	6076.53	0.950518	0.31604	3.00758	0.00263333	0.0847653	SERPINB9
867	ENSG00000279002	2.58077	-3.53655	1.17604	-3.00717	0.00263691	0.0847826	AC091953.1
868	ENSG00000112818	15.8453	1.61667	0.537732	3.00646	0.00264306	0.0847888	MEP1A
869	ENSG00000243797	661.716	0.594277	0.197668	3.00645	0.00264319	0.0847888	AC004917.1
870	ENSG00000177666	931.696	0.842834	0.280462	3.00517	0.00265436	0.0850495	PNPLA2
871	ENSG00000197766	1746.31	-0.877613	0.292127	-3.00422	0.00266266	0.085167	CFD
872	ENSG00000136603	11141.6	0.941942	0.313558	3.00405	0.00266414	0.085167	SKIL
873	ENSG00000134245	898.804	0.451667	0.150465	3.0018	0.00268388	0.0856998	WNT2B
874	ENSG00000159433	1331.23	-0.758367	0.252689	-3.00118	0.00268934	0.0857759	STARD9
875	ENSG00000130988	86.2175	-0.960607	0.320181	-3.0002	0.00269802	0.0859543	RGN
876	ENSG00000148680	114.108	1.10567	0.368789	2.99811	0.00271662	0.0863151	HTR7
877	ENSG00000176927	249.202	0.730977	0.243835	2.99783	0.0027191	0.0863151	EFCAB5
878	ENSG00000244558	37.4149	-1.27935	0.426783	-2.99767	0.00272056	0.0863151	KCNK15-AS1
879	ENSG00000120594	3811.09	-1.01301	0.337947	-2.99753	0.00272173	0.0863151	PLXDC2
880	ENSG00000163814	4241.87	0.771989	0.257682	2.9959	0.00273635	0.0865732	CDCP1
881	ENSG00000266978	721.311	1.66523	0.555839	2.99588	0.00273652	0.0865732	AC011511.2
882	ENSG00000136732	7566.48	0.483657	0.161471	2.99532	0.00274161	0.0865732	GYPC
883	ENSG00000163283	111.292	-1.04962	0.350431	-2.99524	0.00274229	0.0865732	ALPP
884	ENSG00000230839	36.987	1.15481	0.3857	2.99406	0.00275292	0.0868104	AL121760.1
885	ENSG00000100031	678.969	-0.5317	0.177611	-2.99362	0.00275688	0.086837	GGT1
886	ENSG00000271949	36.6237	-0.878545	0.293507	-2.99327	0.00276003	0.0868381	AC093423.3
887	ENSG00000137714	1481.58	0.814976	0.272444	2.99135	0.00277748	0.0872135	FDX1
888	ENSG00000166803	62.3767	-1.19363	0.399039	-2.99127	0.00277822	0.0872135	PCLAF
889	ENSG00000175352	455.285	0.58764	0.196495	2.99062	0.00278416	0.0873016	NRIP3
890	ENSG00000093009	160.537	-1.0188	0.340841	-2.98909	0.00279811	0.0876406	CDC45
891	ENSG00000186395	1011.47	0.715037	0.239455	2.9861	0.00282564	0.0884034	KRT10
892	ENSG00000185585	150.706	-1.28917	0.431918	-2.98476	0.00283805	0.0886354	OLFML2A
893	ENSG00000034152	3018.39	0.860806	0.288415	2.98461	0.00283941	0.0886354	MAP2K3
894	ENSG00000214940	1001.34	-0.433317	0.145202	-2.98423	0.00284295	0.0886467	NPIPA8
895	ENSG00000170899	669.459	-0.821058	0.275274	-2.9827	0.00285718	0.0889907	GSTA4
896	ENSG00000237927	404.888	1.32413	0.444208	2.98087	0.00287428	0.0894029	AL078604.2
897	ENSG00000224363	1266.88	-0.590988	0.198278	-2.9806	0.00287683	0.0894029	FP700111.1
898	ENSG00000171759	53.2971	1.33587	0.448367	2.9794	0.0028881	0.0896121	PAH
899	ENSG00000127241	88.059	-0.95244	0.319696	-2.9792	0.00288999	0.0896121	MASP1
900	ENSG00000248150	37.4365	1.45526	0.488541	2.9788	0.0028938	0.0896305	LINC02150
901	ENSG00000261222	16.6063	2.04241	0.685859	2.97788	0.00290248	0.0897996	AC064805.1
902	ENSG00000179862	74.7244	2.06565	0.694408	2.97469	0.00293288	0.0905403	CITED4
903	ENSG00000225703	221.141	0.843301	0.283493	2.97468	0.00293291	0.0905403	AC114737.1
904	ENSG00000279329	84.258	0.536507	0.180394	2.97409	0.00293859	0.0906152	AC020910.5
905	ENSG00000127325	50.9221	2.17991	0.733178	2.97323	0.00294684	0.0907691	BEST3
906	ENSG00000135472	210.516	-1.4712	0.494906	-2.97268	0.00295213	0.0908317	FAIM2
907	ENSG00000164236	1381.25	1.22674	0.412754	2.97208	0.00295788	0.0909085	ANKRD33B
908	ENSG00000087085	2280.16	1.47735	0.497183	2.97145	0.00296401	0.0909964	ACHE
909	ENSG00000136695	6.82826	1.98098	0.666804	2.97086	0.00296967	0.0910698	IL36RN
910	ENSG00000004975	1270.66	-0.451591	0.152089	-2.96925	0.00298524	0.0913622	DVL2
911	ENSG00000130881	72.7533	-0.757874	0.255262	-2.96901	0.00298762	0.0913622	LRP3
912	ENSG00000147100	745.233	-0.751949	0.2533	-2.96861	0.00299151	0.0913622	SLC16A2
913	ENSG00000124145	51848	1.25268	0.421987	2.96853	0.00299231	0.0913622	SDC4
914	ENSG00000230563	8.19756	-1.44794	0.487882	-2.96781	0.00299927	0.0914745	AL121757.1
915	ENSG00000105486	647.246	-0.622679	0.209843	-2.96736	0.00300373	0.0915102	LIG1
916	ENSG00000121057	556.45	-0.628678	0.212072	-2.96445	0.0030322	0.0922768	AKAP1
917	ENSG00000177098	134.754	-0.911441	0.307752	-2.96161	0.00306039	0.0930332	SCN4B
918	ENSG00000231915	22.1044	2.38832	0.806641	2.96083	0.00306814	0.0931673	SALL4P5
919	ENSG00000112759	2677.16	-0.619295	0.209237	-2.95978	0.00307855	0.0932643	SLC29A1
920	ENSG00000275767	212.966	-0.66178	0.223613	-2.95949	0.00308151	0.0932643	AC244015.2
921	ENSG00000050165	5258.44	-0.815613	0.2756	-2.9594	0.00308234	0.0932643	DKK3
922	ENSG00000254530	87.7778	0.690629	0.233386	2.95917	0.00308472	0.0932643	AC090124.1
923	ENSG00000161281	785.143	-0.420432	0.142116	-2.95837	0.00309268	0.0934036	COX7A1
924	ENSG00000257194	14.366	3.52597	1.19277	2.95613	0.00311527	0.0938414	AC126178.1
925	ENSG00000243646	1650.4	0.456835	0.154545	2.95601	0.00311647	0.0938414	IL10RB
926	ENSG00000110203	25.5817	-1.54086	0.521278	-2.95593	0.00311728	0.0938414	FOLR3
927	ENSG00000246877	15.92	-1.15715	0.391571	-2.95513	0.00312534	0.0939827	DNM1P35
928	ENSG00000099994	2526.42	-0.716815	0.242604	-2.95467	0.00313006	0.0940161	SUSD2
929	ENSG00000256538	10.4329	-1.51272	0.512031	-2.95436	0.00313319	0.0940161	AC046130.2
930	ENSG00000156076	368.319	-0.719287	0.243568	-2.95313	0.00314573	0.0942907	WIF1
931	ENSG00000160339	20.1345	-1.88734	0.639482	-2.95135	0.00316385	0.094717	FCN2
932	ENSG00000215067	36.2856	-0.827911	0.280546	-2.95107	0.00316675	0.094717	ALOX12-AS1
933	ENSG00000142731	97.8929	-1.14431	0.387807	-2.95071	0.00317042	0.0947251	PLK4
934	ENSG00000164949	15733.6	1.48009	0.501771	2.94973	0.0031805	0.0948513	GEM
935	ENSG00000185561	259.107	-0.595513	0.201893	-2.94964	0.00318145	0.0948513	TLCD2
936	ENSG00000152779	144.984	-1.03971	0.352533	-2.94926	0.00318531	0.0948652	SLC16A12
937	ENSG00000100985	4220.39	2.24436	0.761152	2.94863	0.00319185	0.0949585	MMP9
938	ENSG00000138685	2629.02	2.22891	0.756217	2.94744	0.00320414	0.0952223	FGF2
939	ENSG00000127838	936.193	-0.383504	0.130194	-2.94563	0.00322303	0.0956817	PNKD
940	ENSG00000178607	4847.06	0.519233	0.176381	2.94382	0.00324186	0.0961385	ERN1
941	ENSG00000278313	3.23951	2.9933	1.01703	2.94316	0.00324878	0.0962412	AC100827.5
942	ENSG00000143126	60.2988	-0.979006	0.332788	-2.94184	0.00326274	0.096552	CELSR2
943	ENSG00000117091	57.3688	0.949251	0.322847	2.94025	0.00327951	0.0968975	CD48
944	ENSG00000116690	797.828	-1.27972	0.435269	-2.94007	0.00328136	0.0968975	PRG4
945	ENSG00000196569	3197.14	-1.00194	0.340833	-2.93969	0.00328543	0.0969148	LAMA2
946	ENSG00000196655	2359.07	0.385124	0.131088	2.9379	0.00330447	0.0973737	TRAPPC4
947	ENSG00000280208	37.5387	-0.97307	0.331321	-2.93694	0.00331471	0.0975722	GGT4P
948	ENSG00000104774	1503.52	0.506854	0.172656	2.93563	0.00332875	0.0978372	MAN2B1
949	ENSG00000162924	3892.2	1.1408	0.388666	2.93515	0.00333381	0.0978372	REL
950	ENSG00000149256	906.442	-0.628442	0.214119	-2.93502	0.00333529	0.0978372	TENM4
951	ENSG00000126351	357.579	-0.671915	0.228949	-2.93479	0.00333775	0.0978372	THRA
952	ENSG00000135063	438.052	-0.597095	0.203531	-2.93369	0.00334961	0.0980815	FAM189A2
953	ENSG00000103257	1248.1	0.75617	0.257937	2.93161	0.00337211	0.0986368	SLC7A5
954	ENSG00000169291	269.11	-0.531556	0.181349	-2.93113	0.00337735	0.0986865	SHE
955	ENSG00000249669	437.87	-1.302	0.444254	-2.93076	0.00338138	0.0987007	CARMN
956	ENSG00000123496	2112.63	1.1194	0.382032	2.93012	0.00338832	0.098759	IL13RA2
957	ENSG00000108688	513.776	1.78554	0.609417	2.92992	0.00339046	0.098759	CCL7
958	ENSG00000258081	71.2911	1.10474	0.377145	2.92921	0.00339822	0.0988817	AL110292.1
959	ENSG00000178573	1361.11	-0.788897	0.269455	-2.92776	0.00341417	0.0992422	MAF
960	ENSG00000204397	1235.83	0.544963	0.18618	2.92707	0.00342171	0.0993579	CARD16
961	ENSG00000186704	137.689	0.897883	0.306845	2.92618	0.00343156	0.0994554	DTX2P1
962	ENSG00000139304	196.861	-1.12953	0.386017	-2.92612	0.0034322	0.0994554	PTPRQ
963	ENSG00000138796	842.602	-0.537673	0.183785	-2.92556	0.00343838	0.0995308	HADH
964	ENSG00000060558	1185.2	0.760765	0.260166	2.92415	0.00345403	0.0998802	GNA15
965	ENSG00000105131	189.298	0.775029	0.26513	2.92321	0.00346444	0.100077	EPHX3
966	ENSG00000261488	121.546	0.794494	0.271823	2.92283	0.00346863	0.100095	TBILA
967	ENSG00000146233	264.671	-0.773989	0.264851	-2.92235	0.00347399	0.100146	CYP39A1
968	ENSG00000106701	1517.94	0.53467	0.183002	2.92167	0.0034816	0.100261	FSD1L
969	ENSG00000280247	39.551	2.47624	0.848138	2.91962	0.00350462	0.10082	AC005578.1
970	ENSG00000173581	334.415	-0.578102	0.198051	-2.91895	0.00351211	0.100932	CCDC106
971	ENSG00000184226	644.339	-0.923435	0.316423	-2.91835	0.00351887	0.101022	PCDH9
972	ENSG00000173801	5764.38	0.374481	0.128357	2.91749	0.00352866	0.101198	JUP
973	ENSG00000214113	2520.43	0.825122	0.282862	2.91705	0.00353362	0.101237	LYRM4
974	ENSG00000172508	33.0263	-1.35151	0.463542	-2.91561	0.0035499	0.101598	CARNS1
975	ENSG00000241769	80.1338	-0.645907	0.221573	-2.9151	0.0035557	0.101626	LINC00893
976	ENSG00000237596	118.235	1.10175	0.377974	2.91489	0.00355815	0.101626	AL138828.1
977	ENSG00000222042	25.5785	0.87186	0.299187	2.9141	0.00356715	0.101779	AP001341.1
978	ENSG00000064666	2533.31	-0.35254	0.121016	-2.91317	0.0035778	0.1019	CNN2
979	ENSG00000158186	858.267	0.680394	0.233615	2.91246	0.00358596	0.1019	MRAS
980	ENSG00000164669	288.306	-0.458925	0.157595	-2.91205	0.00359062	0.1019	INTS4P1
981	ENSG00000196584	63.9818	-0.937783	0.322052	-2.9119	0.00359241	0.1019	XRCC2
982	ENSG00000082482	92.3675	1.73887	0.597168	2.91186	0.00359282	0.1019	KCNK2
983	ENSG00000131386	1070.12	-1.14531	0.393333	-2.91182	0.00359332	0.1019	GALNT15
984	ENSG00000073670	14.11	-1.12396	0.386355	-2.90913	0.00362435	0.102635	ADAM11
985	ENSG00000261024	98.0948	0.467282	0.160637	2.90894	0.0036266	0.102635	GS1-279B7.1
986	ENSG00000175697	153.513	0.435657	0.149813	2.90801	0.00363737	0.102835	GPR156
987	ENSG00000226251	11.8024	-1.48273	0.50997	-2.90748	0.00364356	0.102906	LINC02608
988	ENSG00000243742	256.063	1.14954	0.395542	2.90625	0.00365791	0.103206	RPLP0P2
989	ENSG00000277147	2543.53	0.497338	0.171167	2.90558	0.00366577	0.103324	LINC00869
990	ENSG00000164509	58.3217	1.49575	0.515044	2.90412	0.00368288	0.103701	IL31RA
991	ENSG00000166750	11867.2	0.615888	0.212156	2.903	0.00369606	0.103899	SLFN5
992	ENSG00000165606	41.8016	-1.87254	0.645061	-2.90289	0.00369737	0.103899	DRGX
993	ENSG00000237187	1012.19	-0.512273	0.176501	-2.90238	0.00370336	0.103963	NR2F1-AS1
994	ENSG00000249984	2.23023	-4.00625	1.3808	-2.90139	0.0037151	0.104187	AC026780.2
995	ENSG00000166963	402.201	-0.970581	0.334604	-2.90068	0.00372349	0.104317	MAP1A
996	ENSG00000158050	734.223	2.67482	0.922255	2.9003	0.00372801	0.104339	DUSP2
997	ENSG00000138600	4481.07	0.521094	0.179756	2.8989	0.00374478	0.104704	SPPL2A
998	ENSG00000125965	100.034	-0.436091	0.150567	-2.89633	0.00377558	0.105459	GDF5
999	ENSG00000146250	31.5253	-1.26943	0.43876	-2.89321	0.00381322	0.106404	PRSS35
1000	ENSG00000250274	112.062	3.51271	1.21426	2.89287	0.00381736	0.106413	AC034199.1
1001	ENSG00000221818	326.534	-0.995534	0.344328	-2.89124	0.00383726	0.106861	EBF2
1002	ENSG00000109738	285.021	-0.83202	0.287899	-2.88997	0.00385278	0.107186	GLRB
1003	ENSG00000236373	26.2953	1.54886	0.536211	2.88853	0.0038705	0.107529	AL391704.2
1004	ENSG00000198908	367.476	-0.615783	0.213211	-2.88814	0.00387526	0.107529	BHLHB9,BHLHB9
1005	ENSG00000246985	255.636	0.640574	0.221803	2.88802	0.0038767	0.107529	SOCS2-AS1
1006	ENSG00000180773	1997.77	0.571686	0.197981	2.88758	0.0038822	0.107561	SLC36A4
1007	ENSG00000229196	7.12786	-1.74026	0.602748	-2.88722	0.00388664	0.107561	AC087071.1
1008	ENSG00000198176	446.486	-0.490945	0.170071	-2.8867	0.00389306	0.107561	TFDP1
1009	ENSG00000227963	161.883	-0.573049	0.198526	-2.88652	0.0038953	0.107561	RBM15-AS1
1010	ENSG00000231407	123.88	0.687984	0.238361	2.88631	0.00389791	0.107561	GORAB-AS1
1011	ENSG00000184828	479.593	-0.458105	0.15873	-2.88606	0.00390101	0.107561	ZBTB7C
1012	ENSG00000274002	15.8024	-1.28989	0.447247	-2.88407	0.00392577	0.108137	AL135999.3
1013	ENSG00000088756	465.994	-0.753757	0.261381	-2.88375	0.00392969	0.108138	ARHGAP28
1014	ENSG00000261026	8.93293	3.74145	1.29846	2.88146	0.0039584	0.108821	AC105046.1
1015	ENSG00000160870	295.445	0.677971	0.235398	2.88011	0.00397541	0.109107	CYP3A7
1016	ENSG00000114784	4547.2	1.27102	0.441326	2.88001	0.00397664	0.109107	EIF1B
1017	ENSG00000204740	271.043	-0.608101	0.211192	-2.87937	0.00398471	0.109138	MALRD1
1018	ENSG00000241593	84.0907	-0.718081	0.249394	-2.8793	0.00398558	0.109138	AC099542.1
1019	ENSG00000162777	2272.41	0.731302	0.25415	2.87745	0.0040091	0.109657	DENND2D
1020	ENSG00000231769	69.2397	-0.84091	0.292274	-2.87713	0.00401314	0.109657	AL035701.1
1021	ENSG00000184571	35.157	0.836502	0.290768	2.87688	0.00401634	0.109657	PIWIL3
1022	ENSG00000149557	944.841	-0.6629	0.230458	-2.87644	0.00402185	0.1097	FEZ1,FEZ1
1023	ENSG00000107643	5680.93	0.414082	0.143993	2.87571	0.00403116	0.109845	MAPK8
1024	ENSG00000224342	290.384	1.14125	0.3969	2.87541	0.00403507	0.109845	AC007879.1
1025	ENSG00000112303	189.143	0.883026	0.307275	2.87373	0.00405657	0.110323	VNN2
1026	ENSG00000232702	179.253	1.11311	0.3874	2.87327	0.00406244	0.110375	AL158050.1
1027	ENSG00000148834	10043.4	0.305044	0.10618	2.87291	0.00406712	0.110394	GSTO1
1028	ENSG00000272567	37.9143	1.32761	0.462348	2.87146	0.00408578	0.110793	AC109347.2
1029	ENSG00000109205	90.6974	-0.926623	0.322805	-2.87053	0.00409783	0.111012	ODAM
1030	ENSG00000100122	13.4497	-1.24286	0.433109	-2.86962	0.00410969	0.111225	CRYBB1
1031	ENSG00000106628	4785.09	-0.273483	0.095341	-2.86847	0.00412461	0.11152	POLD2
1032	ENSG00000151136	512.46	0.567476	0.19792	2.8672	0.00414124	0.111862	BTBD11
1033	ENSG00000105976	7578.46	0.585284	0.204155	2.86686	0.00414561	0.111871	MET
1034	ENSG00000181195	167.092	-0.874945	0.305323	-2.86563	0.00416175	0.111975	PENK
1035	ENSG00000153208	492.026	-0.601648	0.209953	-2.86563	0.0041618	0.111975	MERTK
1036	ENSG00000158714	276.707	1.10419	0.385335	2.86552	0.00416322	0.111975	SLAMF8
1037	ENSG00000141447	1046.89	-0.5452	0.190274	-2.86535	0.00416554	0.111975	OSBPL1A
1038	ENSG00000147168	2993.7	0.594411	0.207493	2.86472	0.00417374	0.112088	IL2RG
1039	ENSG00000230641	7.24467	1.98542	0.694376	2.85928	0.00424597	0.113869	USP12-AS2
1040	ENSG00000182050	181.382	-0.837735	0.293005	-2.85912	0.00424823	0.113869	MGAT4C
1041	ENSG00000135373	4471.6	0.868037	0.303703	2.85818	0.00426081	0.114096	EHF
1042	ENSG00000167995	385.978	0.819528	0.286869	2.8568	0.00427938	0.114309	BEST1
1043	ENSG00000176076	10.7954	1.48582	0.5201	2.85679	0.00427942	0.114309	KCNE5
1044	ENSG00000093217	271.725	-0.754486	0.264113	-2.85667	0.00428106	0.114309	XYLB
1045	ENSG00000007237	1370.91	-0.523415	0.183261	-2.85612	0.00428854	0.114349	GAS7
1046	ENSG00000162366	4726.41	1.93887	0.678886	2.85596	0.00429075	0.114349	PDZK1IP1
1047	ENSG00000169750	90.346	-0.66509	0.232927	-2.85535	0.00429888	0.114424	RAC3
1048	ENSG00000271564	2.23427	-3.37011	1.18041	-2.85503	0.00430332	0.114424	LINC02333
1049	ENSG00000104953	113.321	-0.858989	0.300917	-2.85457	0.00430946	0.114424	TLE6
1050	ENSG00000160111	1379.3	0.987395	0.345904	2.85453	0.00431	0.114424	CPAMD8
1051	ENSG00000198691	238.438	0.70571	0.247546	2.85082	0.00436065	0.115486	ABCA4
1052	ENSG00000104783	478.533	0.46799	0.164164	2.85075	0.00436164	0.115486	KCNN4
1053	ENSG00000214357	1609.19	-0.390012	0.136824	-2.85048	0.00436539	0.115486	NEURL1B
1054	ENSG00000151917	99.0378	-0.969774	0.340225	-2.85039	0.00436657	0.115486	BEND6
1055	ENSG00000146151	181.701	-1.60116	0.561878	-2.84966	0.00437663	0.115643	HMGCLL1
1056	ENSG00000158716	1927.19	-0.557343	0.195738	-2.8474	0.00440784	0.116199	DUSP23
1057	ENSG00000205436	110.662	1.37024	0.481243	2.84729	0.0044093	0.116199	EXOC3L4
1058	ENSG00000255641	80.793	0.624259	0.21926	2.84711	0.00441174	0.116199	AC068775.1
1059	ENSG00000123685	292.588	1.39174	0.488856	2.84693	0.00441437	0.116199	BATF3
1060	ENSG00000225131	413.551	0.794063	0.278961	2.8465	0.00442024	0.116244	PSME2P2
1061	ENSG00000250929	39.1412	1.7048	0.599267	2.8448	0.00444388	0.116756	LINC01181
1062	ENSG00000277758	602.798	-0.836008	0.293917	-2.84437	0.00444991	0.116804	FO681492.1
1063	ENSG00000122952	315.551	-1.2091	0.425166	-2.84383	0.00445751	0.116893	ZWINT
1064	ENSG00000138449	5336.79	-0.698822	0.245809	-2.84295	0.00446976	0.117104	SLC40A1
1065	ENSG00000163220	2033.44	1.32372	0.465998	2.84061	0.00450269	0.117749	S100A9
1066	ENSG00000255558	53.1692	0.599639	0.211095	2.8406	0.00450282	0.117749	AC013762.1
1067	ENSG00000143196	702.784	-1.03555	0.364736	-2.83917	0.00452315	0.118155	DPT
1068	ENSG00000238198	39.8927	-0.66106	0.232861	-2.83886	0.00452744	0.118155	AL357055.3
1069	ENSG00000183527	682.099	-0.373173	0.131463	-2.83861	0.00453105	0.118155	PSMG1
1070	ENSG00000174697	33.0406	-1.45007	0.510905	-2.83824	0.00453628	0.118181	LEP
1071	ENSG00000054967	762.889	0.840135	0.296042	2.83789	0.00454127	0.1182	RELT
1072	ENSG00000232528	31.0726	0.9974	0.351537	2.83725	0.00455037	0.118327	AL109809.1
1073	ENSG00000175121	115.722	0.983336	0.346657	2.83663	0.00455931	0.118449	WFDC5
1074	ENSG00000138356	661.494	-1.04014	0.36682	-2.83557	0.00457435	0.11864	AOX1
1075	ENSG00000160182	87.8968	1.31506	0.463787	2.83549	0.00457558	0.11864	TFF1
1076	ENSG00000003436	33.3886	1.30164	0.459096	2.83522	0.00457944	0.11864	TFPI
1077	ENSG00000185291	2528.27	0.767927	0.271001	2.83367	0.00460167	0.119038	IL3RA
1078	ENSG00000168036	12329.4	0.443665	0.156626	2.83265	0.00461639	0.119038	CTNNB1
1079	ENSG00000242741	29.437	2.13689	0.754382	2.83264	0.00461652	0.119038	LINC02005
1080	ENSG00000062038	1957.63	0.574039	0.202669	2.8324	0.00462005	0.119038	CDH3
1081	ENSG00000109684	163.018	0.614574	0.216981	2.83239	0.0046202	0.119038	CLNK
1082	ENSG00000157680	235.911	0.887317	0.313277	2.83237	0.00462043	0.119038	DGKI
1083	ENSG00000198355	7764.16	1.30228	0.460045	2.83076	0.00464373	0.119483	PIM3
1084	ENSG00000255282	50.5196	1.12594	0.3978	2.83042	0.00464871	0.119483	WTAPP1
1085	ENSG00000087494	17.2889	1.69367	0.598408	2.83029	0.00465057	0.119483	PTHLH
1086	ENSG00000266365	21.1868	0.929786	0.328679	2.82886	0.00467144	0.119909	AC053481.3
1087	ENSG00000205846	17.9669	1.31829	0.466367	2.82672	0.00470269	0.120468	CLEC6A
1088	ENSG00000104884	387.492	-0.626183	0.221523	-2.82671	0.00470287	0.120468	ERCC2
1089	ENSG00000138119	7449.9	-0.486868	0.172252	-2.82648	0.00470619	0.120468	MYOF
1090	ENSG00000133805	9004.88	1.01985	0.360972	2.82528	0.00472398	0.120813	AMPD3
1091	ENSG00000143321	2410.29	0.636211	0.225253	2.82443	0.00473653	0.121022	HDGF
1092	ENSG00000114251	554.741	0.922557	0.326671	2.82412	0.00474109	0.121028	WNT5A
1093	ENSG00000173926	7538.73	0.829139	0.293683	2.82324	0.00475408	0.121249	2024-03-03
1094	ENSG00000159210	332.52	0.385594	0.136631	2.82216	0.00477012	0.121342	SNF8
1095	ENSG00000259803	313.637	-0.484223	0.17159	-2.82198	0.00477281	0.121342	SLC22A31
1096	ENSG00000226808	3.60486	-3.24365	1.14943	-2.82196	0.00477312	0.121342	LINC00840,LINC00840
1097	ENSG00000205809	71.1084	0.637814	0.226029	2.82182	0.00477514	0.121342	KLRC2
1098	ENSG00000155269	4.78913	-2.77464	0.983562	-2.82101	0.00478724	0.121538	GPR78
1099	ENSG00000269793	61.6775	-1.04503	0.370737	-2.8188	0.00482035	0.122166	ZIM2-AS1
1100	ENSG00000229406	64.4627	-1.05724	0.375081	-2.81869	0.00482197	0.122166	OFD1P4Y
1101	ENSG00000166961	909.144	-1.0318	0.366083	-2.81848	0.00482511	0.122166	MS4A15
1102	ENSG00000005108	543.933	-0.808359	0.286896	-2.81761	0.0048383	0.122389	THSD7A
1103	ENSG00000158517	1482.12	0.99585	0.353549	2.81673	0.00485159	0.122614	NCF1
1104	ENSG00000117226	4253.93	0.938656	0.333312	2.81615	0.00486032	0.122653	GBP3
1105	ENSG00000235169	90.6875	-0.844863	0.300018	-2.81604	0.00486195	0.122653	SMIM1
1106	ENSG00000178568	1699.15	-0.647702	0.230068	-2.81526	0.00487372	0.122839	ERBB4
1107	ENSG00000018625	53.689	-1.23376	0.438407	-2.81419	0.00489006	0.123059	ATP1A2
1108	ENSG00000117519	13510.5	-0.234204	0.0832249	-2.81411	0.00489127	0.123059	CNN3
1109	ENSG00000069188	546.087	-0.817113	0.290449	-2.81327	0.00490402	0.123268	SDK2
1110	ENSG00000148734	56.5966	1.60404	0.57053	2.81148	0.00493138	0.123844	NPFFR1
1111	ENSG00000178127	90.2809	0.796021	0.28329	2.80992	0.00495537	0.124335	NDUFV2
1112	ENSG00000006194	1426.53	0.635183	0.226116	2.8091	0.00496803	0.12454	ZNF263
1113	ENSG00000079616	652.24	-0.472449	0.16823	-2.80836	0.00497952	0.124669	KIF22
1114	ENSG00000123908	5999.69	0.470741	0.167631	2.80819	0.00498211	0.124669	AGO2
1115	ENSG00000279663	3.76634	3.58072	1.27593	2.80637	0.0050103	0.125262	AC104623.2
1116	ENSG00000084112	6690.41	0.795756	0.283619	2.80572	0.00502045	0.125336	SSH1
1117	ENSG00000101049	29.9467	-0.864653	0.308188	-2.8056	0.00502225	0.125336	SGK2
1118	ENSG00000146670	108.07	-1.08992	0.388546	-2.80512	0.00502977	0.125411	CDCA5
1119	ENSG00000204580	4593.25	0.793934	0.283153	2.80391	0.00504872	0.125771	DDR1
1120	ENSG00000162840	245.598	1.00017	0.356861	2.8027	0.00506775	0.126085	MT2P1
1121	ENSG00000259783	82.9893	0.755147	0.269452	2.80253	0.00507037	0.126085	LINC02259
1122	ENSG00000145365	3037.51	1.12183	0.400554	2.80069	0.00509935	0.126606	TIFA
1123	ENSG00000107186	3139.77	-0.351218	0.125407	-2.80062	0.00510039	0.126606	MPDZ
1124	ENSG00000258860	28.8555	1.62948	0.582104	2.7993	0.00512139	0.126907	AL133163.2
1125	ENSG00000236710	10.0637	2.82372	1.00873	2.79928	0.00512162	0.126907	AC108448.2
1126	ENSG00000217801	732.934	1.051	0.37562	2.79805	0.00514117	0.127278	AL390719.1
1127	ENSG00000107960	2430.5	-0.521482	0.186494	-2.79624	0.00517013	0.127882	STN1
1128	ENSG00000011426	354.271	-1.5253	0.545557	-2.79586	0.0051762	0.127898	ANLN
1129	ENSG00000234380	162.644	0.625947	0.223912	2.79551	0.00518177	0.127898	LINC01426
1130	ENSG00000277095	164.396	-0.690708	0.247116	-2.79507	0.00518883	0.127898	AC242852.2
1131	ENSG00000136052	7901.09	0.674581	0.241348	2.79505	0.00518915	0.127898	SLC41A2
1132	ENSG00000168297	1551.82	-0.425509	0.152359	-2.79281	0.00522525	0.128674	PXK
1133	ENSG00000169583	637.741	-0.749875	0.26857	-2.7921	0.00523667	0.128777	CLIC3
1134	ENSG00000080166	17.7123	-1.15071	0.412148	-2.79198	0.00523869	0.128777	DCT
1135	ENSG00000255794	70.5478	-0.962163	0.344728	-2.79108	0.00525329	0.129023	RMST
1136	ENSG00000265273	26.6202	0.769109	0.275752	2.78914	0.00528489	0.129684	PGDP1
1137	ENSG00000250786	348.396	-0.576772	0.206835	-2.78856	0.00529422	0.129799	SNHG18
1138	ENSG00000147130	669.008	-0.691752	0.248116	-2.78802	0.00530315	0.129904	ZMYM3
1139	ENSG00000140859	2121.15	0.398197	0.142864	2.78725	0.00531582	0.1301	KIFC3
1140	ENSG00000156170	1394.84	-0.425118	0.152561	-2.78655	0.00532727	0.130266	NDUFAF6
1141	ENSG00000205755	105.851	1.10734	0.397464	2.78602	0.00533592	0.130363	CRLF2
1142	ENSG00000141380	5049.68	0.635601	0.228294	2.78413	0.00536719	0.130924	SS18
1143	ENSG00000273604	106.835	1.00495	0.360964	2.78406	0.00536829	0.130924	EPOP
1144	ENSG00000259051	21.0462	0.926176	0.332817	2.78284	0.00538859	0.131304	HNRNPUP1
1145	ENSG00000026025	9871.8	-0.380525	0.136765	-2.78232	0.00539712	0.131347	VIM
1146	ENSG00000254335	33.4132	-0.872135	0.313542	-2.78156	0.00540991	0.131347	CDH12P1
1147	ENSG00000062282	304.806	0.85807	0.308504	2.78139	0.00541263	0.131347	DGAT2
1148	ENSG00000068615	175.382	-0.708314	0.254666	-2.78134	0.00541345	0.131347	REEP1
1149	ENSG00000162804	90.8032	-0.657446	0.23638	-2.78132	0.00541389	0.131347	SNED1
1150	ENSG00000106236	14.9683	1.43809	0.517152	2.78079	0.00542268	0.131362	NPTX2
1151	ENSG00000213859	318.274	0.461021	0.165797	2.78063	0.00542534	0.131362	KCTD11
1152	ENSG00000108176	140.347	-0.753933	0.271157	-2.78043	0.00542865	0.131362	DNAJC12
1153	ENSG00000100321	367.579	-0.925642	0.333124	-2.77867	0.00545812	0.131961	SYNGR1
1154	ENSG00000187912	29.7461	0.966916	0.34806	2.77802	0.00546917	0.132113	CLEC17A
1155	ENSG00000143515	277.305	-0.510279	0.183777	-2.77662	0.00549274	0.132568	ATP8B2
1156	ENSG00000188626	66.5696	-0.700472	0.252353	-2.77577	0.00550719	0.132797	GOLGA8M
1157	ENSG00000205763	500.09	-0.422857	0.152355	-2.77546	0.00551236	0.132797	RP9P
1158	ENSG00000134086	1255.27	0.37006	0.133352	2.77507	0.00551903	0.132797	VHL
1159	ENSG00000124201	10984.8	0.921298	0.332015	2.77487	0.00552244	0.132797	ZNFX1
1160	ENSG00000175354	4810.74	0.548132	0.19755	2.77465	0.00552606	0.132797	PTPN2
1161	ENSG00000196159	822.937	-0.581868	0.209765	-2.7739	0.00553893	0.132951	FAT4
1162	ENSG00000110436	251.726	0.820836	0.295942	2.77364	0.00554327	0.132951	SLC1A2
1163	ENSG00000005381	13.5671	-1.74821	0.630341	-2.77344	0.00554678	0.132951	MPO
1164	ENSG00000137033	13526.2	1.31229	0.473349	2.77236	0.00556511	0.133268	IL33
1165	ENSG00000155657	126.1	-0.741957	0.267655	-2.77207	0.00557013	0.133268	TTN
1166	ENSG00000145022	482.438	-0.428931	0.154747	-2.77182	0.00557435	0.133268	TCTA
1167	ENSG00000231443	66.4772	0.837003	0.302002	2.77151	0.00557963	0.13328	AC124944.2
1168	ENSG00000175745	184.435	-1.18669	0.428367	-2.77027	0.00560106	0.133365	NR2F1
1169	ENSG00000183783	120.616	-0.886004	0.319832	-2.77022	0.00560191	0.133365	KCTD8
1170	ENSG00000197959	1674.14	-0.559361	0.201928	-2.77011	0.00560379	0.133365	DNM3
1171	ENSG00000182796	237.973	-0.505312	0.182454	-2.76953	0.00561378	0.133365	TMEM198B
1172	ENSG00000253665	236.392	1.36459	0.492728	2.76945	0.00561502	0.133365	AC022733.1
1173	ENSG00000125462	41.5541	2.39388	0.864486	2.76914	0.00562042	0.133365	C1orf61
1174	ENSG00000144233	975.447	0.537875	0.194244	2.76906	0.0056218	0.133365	AMMECR1L
1175	ENSG00000111817	3400.63	0.418088	0.150991	2.76897	0.00562342	0.133365	DSE
1176	ENSG00000136490	1229.1	0.557562	0.201373	2.7688	0.00562625	0.133365	LIMD2
1177	ENSG00000184368	218.487	-0.784281	0.283337	-2.76801	0.00563994	0.133576	MAP7D2
1178	ENSG00000117602	361.007	0.586689	0.212018	2.76716	0.00565462	0.133737	RCAN3
1179	ENSG00000188130	105.973	-0.672196	0.242946	-2.76686	0.00565998	0.133737	MAPK12
1180	ENSG00000100911	13051.6	0.713927	0.258038	2.76675	0.00566178	0.133737	PSME2
1181	ENSG00000164823	1738.41	0.630483	0.227898	2.76651	0.00566593	0.133737	OSGIN2
1182	ENSG00000187871	39.3072	-0.832851	0.301287	-2.76431	0.00570436	0.134417	GFRAL
1183	ENSG00000181847	236.958	0.635049	0.229746	2.76413	0.00570743	0.134417	TIGIT
1184	ENSG00000119714	618.019	0.735307	0.266062	2.76367	0.00571556	0.134417	GPR68
1185	ENSG00000188820	17.141	1.37394	0.497162	2.76358	0.00571719	0.134417	CALHM6
1186	ENSG00000101605	295.733	-0.586471	0.212222	-2.76348	0.00571883	0.134417	MYOM1
1187	ENSG00000170099	84.7598	2.69726	0.976192	2.76305	0.00572646	0.134483	SERPINA6
1188	ENSG00000056998	40.7134	-1.07769	0.390212	-2.76179	0.00574847	0.134791	GYG2
1189	ENSG00000224106	7.35699	-1.92074	0.695478	-2.76175	0.00574927	0.134791	CYP4F25P
1190	ENSG00000205403	1736.45	-0.861577	0.312189	-2.75979	0.00578383	0.135392	CFI
1191	ENSG00000008197	6.27615	1.63326	0.591814	2.75975	0.00578462	0.135392	TFAP2D
1192	ENSG00000248844	8.60561	-1.68253	0.610235	-2.75718	0.00583017	0.136344	AP003555.1
1193	ENSG00000144959	3987.95	0.658379	0.238841	2.75656	0.00584132	0.136443	NCEH1
1194	ENSG00000188906	3244.79	-0.891848	0.323556	-2.7564	0.00584419	0.136443	LRRK2
1195	ENSG00000226043	26.753	-1.71899	0.62418	-2.754	0.00588724	0.137333	AP000561.1
1196	ENSG00000280228	6.76022	2.6661	0.968742	2.75213	0.00592089	0.138002	AC079753.1
1197	ENSG00000221829	363.888	-0.559829	0.203472	-2.75138	0.00593439	0.138201	FANCG
1198	ENSG00000149289	3490.95	0.702394	0.255331	2.75091	0.00594294	0.138212	ZC3H12C
1199	ENSG00000248801	162.342	-0.680889	0.247523	-2.75081	0.00594478	0.138212	C8orf34-AS1
1200	ENSG00000112902	934.453	-0.849829	0.309023	-2.75005	0.00595861	0.138419	SEMA5A
1201	ENSG00000263731	97.1371	-0.672143	0.244585	-2.74809	0.00599427	0.139131	AC145207.5
1202	ENSG00000227408	111.662	-1.06621	0.38805	-2.74761	0.00600313	0.139181	AMYP1
1203	ENSG00000134030	2264.22	-0.486261	0.176988	-2.74743	0.00600643	0.139181	CTIF
1204	ENSG00000231742	70.6928	0.813684	0.296245	2.74666	0.00602051	0.139392	LINC01273
1205	ENSG00000254959	57.687	-1.32879	0.483904	-2.74598	0.0060331	0.139567	INMT-MINDY4
1206	ENSG00000251364	38.6591	-0.927678	0.338017	-2.74448	0.00606077	0.140035	AC107884.1
1207	ENSG00000142748	1505.13	-0.918538	0.334703	-2.74434	0.00606335	0.140035	FCN3
1208	ENSG00000142627	1463.99	0.83165	0.303366	2.74141	0.00611764	0.141056	EPHA2
1209	ENSG00000112782	3706.99	-0.516877	0.188545	-2.74141	0.00611767	0.141056	CLIC5
1210	ENSG00000259129	14.8466	-1.93859	0.707388	-2.74049	0.00613484	0.141334	LINC00648
1211	ENSG00000224649	31.594	1.5909	0.580598	2.74011	0.00614192	0.141381	AF124730.1
1212	ENSG00000134802	4084.89	0.652224	0.238061	2.73973	0.00614902	0.141428	SLC43A3
1213	ENSG00000249230	33.6165	-0.837336	0.305679	-2.73926	0.00615774	0.141511	CDH12P2
1214	ENSG00000182732	297.45	0.513437	0.187547	2.73764	0.00618816	0.142093	RGS6
1215	ENSG00000131055	328.776	-0.923617	0.337494	-2.73669	0.00620606	0.142387	COX4I2
1216	ENSG00000183793	818.173	-0.338321	0.123651	-2.73609	0.00621737	0.142445	NPIPA5
1217	ENSG00000162723	170.779	1.09871	0.401572	2.73601	0.00621882	0.142445	SLAMF9
1218	ENSG00000107796	399.137	-0.409018	0.149515	-2.73563	0.00622601	0.142493	ACTA2
1219	ENSG00000130477	163.924	1.68967	0.617844	2.73478	0.00624228	0.142586	UNC13A
1220	ENSG00000103319	883.838	-0.500213	0.182942	-2.73427	0.00625194	0.142586	EEF2K
1221	ENSG00000196123	645.505	-0.54408	0.199008	-2.73396	0.00625772	0.142586	KIAA0895L
1222	ENSG00000163738	1489.1	0.734358	0.268636	2.73366	0.00626352	0.142586	MTHFD2L
1223	ENSG00000211976	93.51	0.937062	0.342788	2.73365	0.0062637	0.142586	IGHV3-73
1224	ENSG00000148123	297.393	0.921195	0.336996	2.73354	0.00626568	0.142586	PLPPR1
1225	ENSG00000262075	2.8655	-2.3952	0.876228	-2.73353	0.00626588	0.142586	DKFZP434A062
1226	ENSG00000121297	1122.32	-0.533255	0.195147	-2.73259	0.00628392	0.14288	TSHZ3
1227	ENSG00000143217	1764.14	0.841252	0.308055	2.73085	0.00631707	0.143336	NECTIN4
1228	ENSG00000183735	5179.62	0.588795	0.215617	2.73075	0.00631902	0.143336	TBK1
1229	ENSG00000141506	1014.93	0.538395	0.19717	2.7306	0.00632184	0.143336	PIK3R5
1230	ENSG00000243480	376.173	-0.667994	0.244645	-2.73046	0.00632455	0.143336	AMY2A
1231	ENSG00000176907	15091.7	0.859527	0.314977	2.72886	0.00635535	0.143917	TCIM
1232	ENSG00000163218	193.388	0.633936	0.232509	2.7265	0.00640104	0.144672	PGLYRP4
1233	ENSG00000139174	696.514	-0.72398	0.265544	-2.7264	0.00640294	0.144672	PRICKLE1
1234	ENSG00000265107	304.597	-1.59909	0.586571	-2.72616	0.00640756	0.144672	GJA5
1235	ENSG00000105855	2493.46	1.03163	0.378431	2.72606	0.00640944	0.144672	ITGB8
1236	ENSG00000224944	7.98124	2.34761	0.86157	2.72481	0.00643388	0.145057	CASC6
1237	ENSG00000197816	1.43022	-3.84332	1.4106	-2.7246	0.00643804	0.145057	CCDC180
1238	ENSG00000198915	170.233	-0.573348	0.21045	-2.72439	0.00644211	0.145057	RASGEF1A
1239	ENSG00000260981	9.63819	-2.09962	0.770801	-2.72394	0.00645075	0.145134	AC091932.1
1240	ENSG00000154358	510.491	-0.614567	0.225693	-2.72303	0.00646868	0.14542	OBSCN
1241	ENSG00000232593	974.082	-0.446789	0.164148	-2.72187	0.00649135	0.145812	KANTR
1242	ENSG00000259846	153.548	0.930278	0.341822	2.72153	0.00649802	0.145845	AC092131.1
1243	ENSG00000079215	443.224	0.781334	0.287194	2.72057	0.00651686	0.14615	SLC1A3
1244	ENSG00000266714	568.133	-0.625839	0.230163	-2.71912	0.00654566	0.146604	MYO15B
1245	ENSG00000204960	3.94418	3.30651	1.21611	2.71892	0.00654948	0.146604	BLACE
1246	ENSG00000139433	4243.94	0.398786	0.14668	2.71875	0.00655292	0.146604	GLTP
1247	ENSG00000227533	277.279	-0.803893	0.295809	-2.71761	0.00657548	0.146919	SLC2A1-AS1
1248	ENSG00000250305	224.251	-0.775779	0.285474	-2.71751	0.00657751	0.146919	TRMT9B
1249	ENSG00000148090	4465.3	-0.409839	0.150848	-2.7169	0.0065896	0.147071	AUH
1250	ENSG00000117479	3057.77	1.01524	0.373714	2.71662	0.00659516	0.147077	SLC19A2
1251	ENSG00000183889	1270.54	-0.375485	0.138247	-2.71604	0.00660674	0.147143	AC138969.1
1252	ENSG00000176915	4735.65	1.06487	0.392119	2.71569	0.00661375	0.147143	ANKLE2
1253	ENSG00000265491	2542.51	0.418592	0.154143	2.7156	0.0066155	0.147143	RNF115
1254	ENSG00000117155	297.281	-0.578367	0.212994	-2.71542	0.00661922	0.147143	SSX2IP
1255	ENSG00000267809	1162.25	0.45725	0.168493	2.71377	0.00665232	0.147761	NDUFV2P1
1256	ENSG00000174851	3022.44	0.408441	0.150574	2.71256	0.00667664	0.148183	YIF1A
1257	ENSG00000198604	6623.81	0.988921	0.364621	2.71219	0.00668407	0.14823	BAZ1A
1258	ENSG00000249996	24.089	-0.870452	0.321008	-2.71162	0.00669552	0.148366	AC106786.2
1259	ENSG00000255521	14.2498	1.97446	0.728461	2.71046	0.00671904	0.148755	AL356215.1
1260	ENSG00000148143	1878.36	0.539434	0.199036	2.71023	0.00672374	0.148755	ZNF462
1261	ENSG00000266903	149.275	0.776739	0.286637	2.70983	0.0067317	0.148813	AC243964.2
1262	ENSG00000197410	231.728	0.896985	0.331084	2.70923	0.00674386	0.148877	DCHS2
1263	ENSG00000086666	7675.88	0.366329	0.135219	2.70916	0.00674529	0.148877	ZFAND6
1264	ENSG00000243550	36.1453	1.69178	0.624658	2.70833	0.00676236	0.149124	LINC01214
1265	ENSG00000168779	16.2683	1.5894	0.586908	2.70809	0.00676717	0.149124	SHOX2
1266	ENSG00000002587	965.616	0.93966	0.347141	2.70685	0.00679239	0.149485	HS3ST1
1267	ENSG00000088325	313.336	-1.16012	0.428601	-2.70676	0.00679429	0.149485	TPX2
1268	ENSG00000129244	139.526	-1.32303	0.488872	-2.70629	0.00680396	0.14958	ATP1B2
1269	ENSG00000279064	11.6059	-1.53007	0.56551	-2.70565	0.00681714	0.149704	FP236315.1
1270	ENSG00000180447	19.1867	-0.989106	0.365595	-2.70547	0.00682074	0.149704	GAS1
1271	ENSG00000236885	50.304	0.922657	0.341064	2.70523	0.0068257	0.149704	AC018731.1
1272	ENSG00000178188	574.451	-0.421252	0.155739	-2.70485	0.00683353	0.149757	SH2B1
1273	ENSG00000248323	4677.59	1.08398	0.400932	2.70364	0.00685836	0.149871	LUCAT1
1274	ENSG00000110693	608.498	-0.517194	0.191298	-2.7036	0.00685919	0.149871	SOX6
1275	ENSG00000158669	1576.73	0.340629	0.126014	2.7031	0.00686956	0.149871	GPAT4
1276	ENSG00000049540	850.96	-0.958626	0.354654	-2.70299	0.00687185	0.149871	ELN
1277	ENSG00000253123	55.6724	1.92286	0.711421	2.70285	0.00687474	0.149871	AC091182.1
1278	ENSG00000235888	142.41	-0.542716	0.200815	-2.70257	0.00688067	0.149871	AF064858.1
1279	ENSG00000184060	372.075	-0.538191	0.199148	-2.70247	0.00688266	0.149871	ADAP2
1280	ENSG00000100348	2340.77	-0.421091	0.155834	-2.70217	0.00688882	0.149871	TXN2
1281	ENSG00000231210	44.0274	1.03487	0.382982	2.70214	0.00688944	0.149871	LINC01510
1282	ENSG00000100592	6260.23	0.492696	0.182345	2.702	0.00689247	0.149871	DAAM1
1283	ENSG00000272968	75.6508	-0.600897	0.222492	-2.70076	0.00691811	0.150224	RBAK-RBAKDN
1284	ENSG00000111424	1529.07	0.840313	0.311147	2.70069	0.00691955	0.150224	VDR
1285	ENSG00000182601	2108.25	-0.291577	0.107974	-2.70044	0.00692487	0.150224	HS3ST4
1286	ENSG00000095637	3357.17	-0.521842	0.193262	-2.70017	0.00693034	0.150226	SORBS1
1287	ENSG00000118733	151.916	1.03117	0.382009	2.69934	0.00694767	0.150431	OLFM3
1288	ENSG00000231081	22.5381	-0.806447	0.298772	-2.6992	0.00695059	0.150431	AL078587.1
1289	ENSG00000185480	139.305	-0.851924	0.315669	-2.69878	0.00695932	0.150503	PARPBP
1290	ENSG00000106089	85.5355	0.656753	0.243398	2.69827	0.00697008	0.150619	STX1A
1291	ENSG00000257345	4.70354	-1.91469	0.710051	-2.69655	0.00700623	0.151039	LINC02413
1292	ENSG00000223842	56.5634	-0.754518	0.27984	-2.69624	0.00701264	0.151039	AL360093.1
1293	ENSG00000259543	174.103	-1.0256	0.380401	-2.6961	0.00701561	0.151039	AC060809.1
1294	ENSG00000198830	7352.15	-0.28117	0.104288	-2.6961	0.00701564	0.151039	HMGN2
1295	ENSG00000151067	3280.36	-0.801866	0.297465	-2.69567	0.00702482	0.151039	CACNA1C
1296	ENSG00000164399	2.17899	3.24614	1.20425	2.69557	0.00702692	0.151039	IL3
1297	ENSG00000184545	532.356	1.54246	0.572324	2.69508	0.00703716	0.151039	DUSP8
1298	ENSG00000272933	222.814	0.629192	0.233462	2.69506	0.00703768	0.151039	AL391121.1
1299	ENSG00000140939	1919.87	-0.653088	0.242331	-2.69503	0.00703829	0.151039	NOL3
1300	ENSG00000102886	98.8981	-0.641889	0.238222	-2.6945	0.00704945	0.151047	GDPD3
1301	ENSG00000071967	4257.4	-0.808363	0.300005	-2.6945	0.00704953	0.151047	CYBRD1
1302	ENSG00000224165	97.3468	-0.556151	0.206477	-2.69352	0.00707009	0.151372	DNAJC27-AS1
1303	ENSG00000133639	8834.77	0.770221	0.286049	2.69262	0.00708934	0.151442	BTG1
1304	ENSG00000230368	20.6162	1.08958	0.404707	2.69227	0.00709673	0.151442	FAM41C
1305	ENSG00000165929	3914.4	0.543124	0.201735	2.69227	0.00709674	0.151442	TC2N
1306	ENSG00000251448	11.2199	-1.31561	0.488697	-2.69208	0.00710072	0.151442	AC063919.1
1307	ENSG00000166856	159.845	1.6414	0.609728	2.69202	0.00710214	0.151442	GPR182
1308	ENSG00000086300	385.793	0.508402	0.18888	2.69166	0.00710976	0.151442	SNX10
1309	ENSG00000135604	4791.89	0.655699	0.243611	2.69158	0.0071114	0.151442	STX11
1310	ENSG00000197063	372.103	0.715586	0.265916	2.69102	0.00712337	0.15154	MAFG
1311	ENSG00000231689	646.948	-0.535585	0.199039	-2.69086	0.0071269	0.15154	LINC01090
1312	ENSG00000112936	2814.68	-0.935333	0.347641	-2.69051	0.00713422	0.151549	C7
1313	ENSG00000182667	2545.89	-0.903755	0.33593	-2.69031	0.00713867	0.151549	NTM
1314	ENSG00000005020	3942.53	-0.398382	0.148093	-2.69007	0.0071436	0.151549	SKAP2
1315	ENSG00000168306	260.341	-0.636281	0.236585	-2.68944	0.00715718	0.151721	ACOX2
1316	ENSG00000099256	184.009	-0.756611	0.281421	-2.68854	0.00717647	0.151922	PRTFDC1
1317	ENSG00000140450	705.464	0.71612	0.266384	2.6883	0.00718166	0.151922	ARRDC4
1318	ENSG00000281613	6.85246	1.82683	0.679565	2.68824	0.00718301	0.151922	AL365214.3
1319	ENSG00000119681	1601.17	-1.03009	0.383283	-2.68754	0.007198	0.152124	LTBP2
1320	ENSG00000243701	212.333	-0.731301	0.272372	-2.68494	0.00725437	0.153199	DUBR
1321	ENSG00000187951	548.048	-0.56629	0.211036	-2.68339	0.00728803	0.153783	AC091057.1
1322	ENSG00000150977	1780.72	0.561553	0.209288	2.68316	0.00729307	0.153783	RILPL2
1323	ENSG00000157445	981.988	-0.458077	0.170768	-2.68246	0.00730837	0.153929	CACNA2D3
1324	ENSG00000260903	9.01513	1.81626	0.677189	2.68206	0.007317	0.153929	XKR7
1325	ENSG00000179399	5069.59	0.675943	0.252026	2.68204	0.00731748	0.153929	GPC5
1326	ENSG00000258760	395.86	0.643154	0.239819	2.68183	0.00732208	0.153929	AL355076.2
1327	ENSG00000094841	803.415	0.411147	0.153353	2.68105	0.0073391	0.15411	UPRT
1328	ENSG00000272141	12.7167	1.30162	0.485512	2.68093	0.00734172	0.15411	AL390719.2
1329	ENSG00000064309	390.346	-0.811685	0.302895	-2.67976	0.00736746	0.154534	CDON
1330	ENSG00000166292	268.668	-0.843687	0.314919	-2.67906	0.00738285	0.154633	TMEM100
1331	ENSG00000253492	34.0293	-0.775542	0.289489	-2.67901	0.00738411	0.154633	CDH12P3
1332	ENSG00000231249	83.9866	-0.846241	0.315904	-2.67879	0.00738883	0.154633	ITPR1-DT
1333	ENSG00000260196	233.535	2.03784	0.760839	2.67841	0.00739726	0.154693	AC124798.1
1334	ENSG00000170271	1011.52	-0.678713	0.253432	-2.67808	0.00740444	0.154727	FAXDC2
1335	ENSG00000147481	155.516	0.506539	0.18916	2.67783	0.00741018	0.154731	SNTG1
1336	ENSG00000080986	108.004	-1.10403	0.412438	-2.67684	0.00743209	0.155027	NDC80
1337	ENSG00000223914	103.003	-1.15139	0.430155	-2.67668	0.00743547	0.155027	LINC02471
1338	ENSG00000198794	141.846	-0.684386	0.255714	-2.67638	0.00744225	0.155052	SCAMP5
1339	ENSG00000172216	471.947	0.69159	0.258458	2.67583	0.00745436	0.155189	CEBPB
1340	ENSG00000233929	113.81	0.936433	0.350051	2.67513	0.00746996	0.155312	MT1XP1
1341	ENSG00000153246	511.925	-0.662017	0.247477	-2.67507	0.00747144	0.155312	PLA2R1
1342	ENSG00000140682	2386.02	-0.530288	0.198267	-2.67462	0.00748141	0.155404	TGFB1I1
1343	ENSG00000107968	6968.24	0.933723	0.349139	2.67436	0.00748725	0.155409	MAP3K8
1344	ENSG00000140092	5044.24	0.774076	0.289476	2.67406	0.00749393	0.155432	FBLN5
1345	ENSG00000165970	16.4779	1.93032	0.72194	2.67379	0.00749993	0.155441	SLC6A5
1346	ENSG00000233705	46.9225	1.45171	0.543184	2.67259	0.00752685	0.155677	SLC26A4-AS1
1347	ENSG00000136895	655.189	-0.846249	0.316669	-2.67235	0.00753229	0.155677	GARNL3
1348	ENSG00000240057	696.848	0.595102	0.222712	2.67206	0.00753864	0.155677	AC078785.1
1349	ENSG00000236130	3.64191	3.45272	1.29218	2.672	0.00753996	0.155677	PTCSC2
1350	ENSG00000233237	731.272	1.02485	0.383613	2.67158	0.00754946	0.155677	LINC00472
1351	ENSG00000273024	317.229	-0.382154	0.143045	-2.67157	0.00754967	0.155677	INTS4P2
1352	ENSG00000165891	658.93	1.33718	0.500527	2.67154	0.00755041	0.155677	E2F7
1353	ENSG00000273294	867.5	-0.677473	0.253627	-2.67114	0.00755942	0.155748	C1QTNF3-AMACR
1354	ENSG00000163795	98.6579	0.645503	0.241719	2.67047	0.00757462	0.155855	ZNF513
1355	ENSG00000143314	1296.49	-0.493842	0.184931	-2.67041	0.00757582	0.155855	MRPL24
1356	ENSG00000099864	323.824	-0.467342	0.175048	-2.66979	0.00758979	0.156027	PALM
1357	ENSG00000102384	82.7019	-0.720984	0.270092	-2.6694	0.00759861	0.156093	CENPI
1358	ENSG00000138336	497.349	-0.636273	0.238393	-2.66901	0.00760741	0.156159	TET1
1359	ENSG00000162490	71.9629	1.13377	0.424927	2.66816	0.0076267	0.156416	DRAXIN
1360	ENSG00000230645	85.0624	1.24529	0.466756	2.66797	0.00763115	0.156416	LINC01818
1361	ENSG00000165244	80.7937	-0.724565	0.271648	-2.66729	0.00764647	0.156615	ZNF367
1362	ENSG00000131778	275.068	-0.547407	0.205287	-2.66655	0.00766345	0.156848	CHD1L
1363	ENSG00000101052	965.974	-0.371782	0.139478	-2.66552	0.0076869	0.157212	IFT52
1364	ENSG00000230601	202.283	0.367403	0.137882	2.66462	0.00770755	0.157435	TEX48
1365	ENSG00000181652	96.3707	-1.00567	0.377426	-2.66455	0.00770907	0.157435	ATG9B
1366	ENSG00000223725	828.863	0.986691	0.370447	2.66351	0.00773291	0.157806	AC009226.1
1367	ENSG00000165178	1315.12	0.936308	0.351682	2.66237	0.0077592	0.158226	NCF1C
1368	ENSG00000101082	373.62	0.592367	0.22254	2.66184	0.00777145	0.158306	SLA2
1369	ENSG00000185156	10.2724	-1.87929	0.706083	-2.66158	0.00777756	0.158306	MFSD6L
1370	ENSG00000100297	941.608	-0.71497	0.268658	-2.66126	0.00778489	0.158306	MCM5
1371	ENSG00000057663	2676.65	0.184571	0.0693557	2.66122	0.00778582	0.158306	ATG5
1372	ENSG00000163820	1646.45	-0.388344	0.146045	-2.65907	0.00783557	0.159201	FYCO1
1373	ENSG00000251603	181.327	0.677893	0.254978	2.65863	0.00784585	0.159294	AC092611.2
1374	ENSG00000248360	189.837	0.870668	0.327638	2.65741	0.00787431	0.159743	LINC00504
1375	ENSG00000248771	119.659	0.866981	0.326277	2.65719	0.00787942	0.159743	SMIM31
1376	ENSG00000237499	950.706	0.709497	0.267122	2.65608	0.00790547	0.160058	AL357060.1
1377	ENSG00000205189	5306.29	1.37647	0.518264	2.65592	0.00790921	0.160058	ZBTB10
1378	ENSG00000162407	10734	0.665341	0.250539	2.65564	0.00791575	0.160058	PLPP3
1379	ENSG00000260651	4.73256	2.6026	0.980062	2.65555	0.00791794	0.160058	AF213884.3
1380	ENSG00000187510	225.923	0.829367	0.312376	2.65503	0.00793018	0.160122	PLEKHG7,PLEKHG7
1381	ENSG00000258077	325.232	0.515235	0.194072	2.65487	0.00793393	0.160122	AC078923.1
1382	ENSG00000255532	11.0647	-1.24002	0.467107	-2.65468	0.00793831	0.160122	AC118942.1
1383	ENSG00000186174	968.496	0.736281	0.277482	2.65344	0.00796769	0.160598	BCL9L
1384	ENSG00000276043	723.856	-0.932329	0.351481	-2.65258	0.00798801	0.160839	UHRF1
1385	ENSG00000106714	250.099	-0.722181	0.27227	-2.65244	0.00799117	0.160839	CNTNAP3
1386	ENSG00000261644	106.605	1.51174	0.570107	2.65167	0.00800943	0.160969	AC007728.2
1387	ENSG00000144554	195.455	-0.605037	0.228201	-2.65134	0.00801738	0.160969	FANCD2
1388	ENSG00000101412	69.1343	-1.28279	0.48383	-2.65131	0.00801799	0.160969	E2F1
1389	ENSG00000168243	140.894	1.50842	0.568958	2.6512	0.00802072	0.160969	GNG4
1390	ENSG00000243455	5.95017	2.56059	0.966151	2.6503	0.008042	0.16128	RPS18P13
1391	ENSG00000143340	70.4537	1.70524	0.643525	2.64984	0.00805289	0.161382	FAM163A
1392	ENSG00000154640	6281.9	0.835076	0.315241	2.64901	0.00807284	0.161666	BTG3
1393	ENSG00000163359	15127.8	-1.2036	0.454598	-2.64761	0.00810622	0.162135	COL6A3
1394	ENSG00000188385	21.6283	-1.13856	0.430064	-2.64743	0.00811057	0.162135	JAKMIP3
1395	ENSG00000066629	575.599	-0.635289	0.239976	-2.6473	0.00811375	0.162135	EML1
1396	ENSG00000138346	166.529	-0.496895	0.187718	-2.64703	0.00812031	0.16215	DNA2
1397	ENSG00000128573	2089.15	-0.486545	0.183833	-2.64667	0.00812878	0.162203	FOXP2
1398	ENSG00000089351	2217.29	0.610954	0.230906	2.6459	0.00814731	0.162457	GRAMD1A
1399	ENSG00000136144	755.099	-0.397609	0.150374	-2.64413	0.00819014	0.163194	RCBTB1
1400	ENSG00000271147	226.673	-0.407489	0.154156	-2.64336	0.00820865	0.163443	ARMCX5-GPRASP2
1401	ENSG00000141401	316.394	-0.464208	0.175628	-2.64313	0.00821437	0.163443	IMPA2
1402	ENSG00000198832	10620.1	0.507955	0.192198	2.64287	0.00822062	0.163451	SELENOM
1403	ENSG00000169760	1376.15	0.66282	0.250986	2.64086	0.00826953	0.164306	NLGN1
1404	ENSG00000100350	207.508	-0.923581	0.349815	-2.6402	0.00828583	0.164407	FOXRED2
1405	ENSG00000102901	228.339	-0.321391	0.121731	-2.64017	0.0082864	0.164407	CENPT
1406	ENSG00000228252	26.6162	-1.31228	0.497093	-2.63991	0.0082928	0.164417	COL6A4P2
1407	ENSG00000169933	143.063	-0.775362	0.293834	-2.63878	0.00832051	0.164849	FRMPD4
1408	ENSG00000198467	3383.4	-0.564889	0.214135	-2.63801	0.00833949	0.165082	TPM2
1409	ENSG00000143891	1131.16	-0.456828	0.173184	-2.63782	0.00834409	0.165082	GALM
1410	ENSG00000237380	3.09326	-2.55767	0.969939	-2.63694	0.0083657	0.165369	HOXD-AS2
1411	ENSG00000238000	407.358	0.727859	0.276057	2.63663	0.00837353	0.165369	AC116347.1
1412	ENSG00000107185	157.279	0.434862	0.164939	2.63651	0.00837639	0.165369	RGP1
1413	ENSG00000101977	61.1643	0.800155	0.303593	2.63562	0.00839837	0.165685	MCF2
1414	ENSG00000100714	372.985	-0.523317	0.198671	-2.6341	0.00843617	0.166192	MTHFD1
1415	ENSG00000126561	2415.49	1.13497	0.431032	2.63314	0.00845986	0.166192	STAT5A
1416	ENSG00000162631	351.092	-1.31438	0.499184	-2.63306	0.00846195	0.166192	NTNG1
1417	ENSG00000248309	687.43	-0.66319	0.251914	-2.6326	0.00847332	0.166192	MEF2C-AS1
1418	ENSG00000083799	4942.57	1.19845	0.455242	2.63256	0.0084744	0.166192	CYLD
1419	ENSG00000081189	4152.22	-0.575626	0.218672	-2.63237	0.00847919	0.166192	MEF2C
1420	ENSG00000160862	2440.96	1.42797	0.54247	2.63235	0.00847956	0.166192	AZGP1
1421	ENSG00000230753	97.5943	1.05287	0.400052	2.63182	0.0084928	0.166192	ZNF341-AS1
1422	ENSG00000261313	36.923	-0.914021	0.347297	-2.63181	0.00849302	0.166192	AC105430.1
1423	ENSG00000137106	1366.32	-0.398484	0.151417	-2.6317	0.00849588	0.166192	GRHPR
1424	ENSG00000225555	4.36571	-2.26028	0.85898	-2.63135	0.00850452	0.166192	AP000320.1
1425	ENSG00000228794	1344.87	0.363047	0.137971	2.63133	0.00850525	0.166192	LINC01128
1426	ENSG00000119715	120.894	0.586837	0.223024	2.63127	0.00850661	0.166192	ESRRB
1427	ENSG00000132329	667.127	0.66266	0.251844	2.63123	0.00850754	0.166192	RAMP1
1428	ENSG00000254519	4.79985	2.05512	0.781525	2.62963	0.00854787	0.166775	AC044839.1
1429	ENSG00000104635	27239.9	0.93465	0.355439	2.62957	0.00854935	0.166775	SLC39A14
1430	ENSG00000186615	71.6191	-0.639861	0.243377	-2.62909	0.00856134	0.166801	KTN1-AS1
1431	ENSG00000138658	333.945	-0.459146	0.174659	-2.62881	0.00856837	0.166801	ZGRF1
1432	ENSG00000125148	33995.4	0.898516	0.341797	2.6288	0.00856863	0.166801	MT2A
1433	ENSG00000162692	2240.41	1.04473	0.397568	2.62779	0.00859421	0.167136	VCAM1
1434	ENSG00000004948	76.6961	-0.883576	0.336276	-2.62753	0.00860067	0.167136	CALCR
1435	ENSG00000171786	3.70479	2.34407	0.892181	2.62734	0.00860541	0.167136	NHLH1
1436	ENSG00000106853	2484.83	-0.77191	0.293821	-2.62714	0.0086105	0.167136	PTGR1
1437	ENSG00000177646	993.768	-0.328907	0.125206	-2.62693	0.00861583	0.167136	ACAD9
1438	ENSG00000109471	18.3117	1.11917	0.426546	2.62381	0.00869534	0.168438	IL2
1439	ENSG00000258913	56.2047	-0.730072	0.27827	-2.6236	0.00870047	0.168438	C14orf144
1440	ENSG00000131668	9.17641	2.01417	0.767719	2.62358	0.00870106	0.168438	BARX1
1441	ENSG00000235774	39.9156	2.18929	0.834884	2.62226	0.00873484	0.168916	AC023347.1
1442	ENSG00000067836	361.877	-0.636032	0.242562	-2.62214	0.00873787	0.168916	ROGDI
1443	ENSG00000142173	4192.69	-0.679723	0.259275	-2.62163	0.00875104	0.169014	COL6A2
1444	ENSG00000173275	656.731	-0.40618	0.154956	-2.62126	0.0087606	0.169014	ZNF449
1445	ENSG00000251637	65.4825	-0.668608	0.255074	-2.62124	0.00876115	0.169014	AP003716.1
1446	ENSG00000151632	200.04	-0.727521	0.277583	-2.62091	0.0087695	0.16903	AKR1C2
1447	ENSG00000175356	159.652	0.864334	0.329813	2.62068	0.00877548	0.16903	SCUBE2
1448	ENSG00000257790	222.974	0.371554	0.141788	2.6205	0.00878015	0.16903	EIF4A1P4
1449	ENSG00000213967	21.3551	-1.11103	0.424058	-2.61999	0.00879321	0.169165	ZNF726
1450	ENSG00000238088	65.3562	-0.984765	0.376038	-2.61879	0.00882423	0.169644	OFD1P7Y
1451	ENSG00000257771	6.86112	-1.54989	0.592076	-2.61771	0.00885214	0.17005	LINC02395
1452	ENSG00000237686	543.571	0.551488	0.210692	2.6175	0.00885753	0.17005	AL109615.3
1453	ENSG00000204219	730.833	-0.790911	0.302219	-2.61701	0.00887033	0.170116	TCEA3
1454	ENSG00000140836	2471.34	-0.265225	0.101351	-2.6169	0.00887316	0.170116	ZFHX3,ZFHX3
1455	ENSG00000115594	2755.16	-0.369225	0.141106	-2.61664	0.00887992	0.170128	IL1R1
1456	ENSG00000117115	170.286	0.51398	0.196457	2.61625	0.0088901	0.170206	PADI2
1457	ENSG00000255136	28.9026	-1.05977	0.405218	-2.61532	0.00891448	0.170514	AP001972.3
1458	ENSG00000075426	5268.63	0.545019	0.208432	2.61486	0.00892652	0.170514	FOSL2
1459	ENSG00000099341	5590.46	0.235638	0.0901166	2.61481	0.00892767	0.170514	PSMD8
1460	ENSG00000251670	13.3726	1.08247	0.413996	2.6147	0.00893064	0.170514	AC113346.2
1461	ENSG00000162645	13256.9	0.983577	0.376269	2.61402	0.00894825	0.170681	GBP2
1462	ENSG00000188766	106.939	0.601117	0.22997	2.6139	0.00895165	0.170681	SPRED3
1463	ENSG00000115652	2961.15	0.456521	0.174698	2.6132	0.00896983	0.170761	UXS1
1464	ENSG00000064932	538.2	0.393055	0.150417	2.6131	0.0089725	0.170761	SBNO2
1465	ENSG00000271614	332.783	1.58156	0.605296	2.61287	0.00897859	0.170761	ATP2B1-AS1
1466	ENSG00000197561	129.989	-1.44881	0.554502	-2.6128	0.0089803	0.170761	ELANE
1467	ENSG00000262412	16.403	-1.0903	0.417378	-2.61225	0.00899483	0.17092	AL160291.1
1468	ENSG00000259742	327.034	0.644091	0.246617	2.61171	0.00900915	0.171076	AC090888.3
1469	ENSG00000051180	125.702	-0.821731	0.314812	-2.61023	0.00904814	0.171699	RAD51
1470	ENSG00000236404	757.5	-0.440059	0.168681	-2.60883	0.00908526	0.172286	VLDLR-AS1
1471	ENSG00000081800	7.68659	1.72415	0.661297	2.60723	0.00912783	0.172797	SLC13A1
1472	ENSG00000274213	113.78	1.14759	0.440199	2.60697	0.00913473	0.172797	AC015912.3
1473	ENSG00000143768	13.633	-1.42061	0.544938	-2.60692	0.00913614	0.172797	LEFTY2
1474	ENSG00000118777	182.715	-1.08079	0.414592	-2.60689	0.009137	0.172797	ABCG2
1475	ENSG00000236882	57.6614	-0.723392	0.277521	-2.60662	0.00914404	0.172813	LINC01554
1476	ENSG00000248346	3.05477	3.08298	1.18416	2.6035	0.00922761	0.174274	AC092435.1
1477	ENSG00000196196	49.7645	-1.00221	0.385042	-2.60286	0.0092449	0.174483	HRCT1
1478	ENSG00000071539	269.98	-1.36585	0.525426	-2.59951	0.00933567	0.176077	TRIP13
1479	ENSG00000182487	1065.84	0.904913	0.348159	2.59913	0.00934596	0.176078	NCF1B
1480	ENSG00000167434	247.932	-0.978976	0.376667	-2.59904	0.00934837	0.176078	CA4
1481	ENSG00000271893	10.9965	1.45251	0.559145	2.59774	0.00938386	0.176627	AC064834.1
1482	ENSG00000260244	127.427	-0.756933	0.291488	-2.59679	0.00941007	0.177001	AC104083.1
1483	ENSG00000171560	37.3471	-1.44689	0.557354	-2.596	0.00943153	0.177226	FGA
1484	ENSG00000164687	1193.98	-0.709212	0.27322	-2.59576	0.00943832	0.177226	FABP5
1485	ENSG00000084734	94.0163	0.755737	0.291155	2.59565	0.0094411	0.177226	GCKR
1486	ENSG00000124762	29597.2	0.677285	0.261114	2.59383	0.00949132	0.177884	CDKN1A
1487	ENSG00000135778	1509.76	-0.338967	0.130689	-2.59369	0.00949511	0.177884	NTPCR
1488	ENSG00000170340	2169.98	0.363249	0.140051	2.59369	0.00949531	0.177884	B3GNT2
1489	ENSG00000176749	37.4368	0.959179	0.369946	2.59276	0.00952095	0.178224	CDK5R1
1490	ENSG00000188803	98.5084	-0.641255	0.247344	-2.59257	0.00952627	0.178224	SHISA6
1491	ENSG00000038427	1700.61	-0.567928	0.219097	-2.59213	0.00953839	0.178262	VCAN
1492	ENSG00000255986	220.573	0.645719	0.249132	2.59188	0.00954537	0.178262	MT1JP
1493	ENSG00000104320	5669.19	0.752769	0.290442	2.5918	0.00954746	0.178262	NBN
1494	ENSG00000277215	20.4104	-1.14333	0.441192	-2.59145	0.00955724	0.178325	SPANXA2-OT1
1495	ENSG00000010818	10099.4	0.875811	0.338029	2.59093	0.0095716	0.178385	HIVEP2
1496	ENSG00000197142	793.641	0.677617	0.26154	2.59087	0.00957323	0.178385	ACSL5
1497	ENSG00000179148	288.176	1.29827	0.50126	2.59	0.00959749	0.178599	ALOXE3
1498	ENSG00000248290	453.557	-1.41801	0.547498	-2.58999	0.00959799	0.178599	TNXA
1499	ENSG00000253381	30.8256	1.74381	0.673357	2.58973	0.00960517	0.178599	AC087518.1
1500	ENSG00000196415	8.39587	-1.52054	0.587186	-2.58954	0.00961039	0.178599	PRTN3
1501	ENSG00000227191	359.656	0.549048	0.212065	2.58906	0.00962389	0.178731	TRGC2
1502	ENSG00000275966	3.01273	-3.12297	1.20643	-2.58861	0.00963642	0.178845	AC110285.6
1503	ENSG00000172315	1860.79	0.716402	0.276855	2.58765	0.00966338	0.179226	TP53RK
1504	ENSG00000151322	1655.07	-0.56252	0.217578	-2.58537	0.00972732	0.180266	NPAS3
1505	ENSG00000197406	39.9966	-1.2148	0.469906	-2.58519	0.00973241	0.180266	DIO3
1506	ENSG00000227616	4.67352	-2.03556	0.787492	-2.58486	0.00974174	0.180319	AC063976.3
1507	ENSG00000143514	2852.02	0.727213	0.281487	2.58347	0.00978122	0.18093	TP53BP2
1508	ENSG00000163694	6123.83	0.574841	0.222546	2.58302	0.00979384	0.180983	RBM47
1509	ENSG00000249417	65.099	-0.70111	0.271442	-2.58291	0.00979706	0.180983	AC117383.1
1510	ENSG00000249917	89.3686	0.940353	0.364168	2.5822	0.00981738	0.181159	LINC00536
1511	ENSG00000227307	170.755	-0.690311	0.267358	-2.58197	0.00982372	0.181159	AC010998.1
1512	ENSG00000109674	29.3832	-1.26999	0.491884	-2.58189	0.00982611	0.181159	NEIL3
1513	ENSG00000165633	1067.49	-0.414436	0.160565	-2.58111	0.0098483	0.181394	VSTM4
1514	ENSG00000176754	18.9333	2.5746	0.997526	2.58099	0.00985185	0.181394	LINC00303
1515	ENSG00000249115	709.517	-0.487181	0.188811	-2.58025	0.00987275	0.181659	HAUS5
1516	ENSG00000125657	75.7518	1.20465	0.466945	2.57984	0.0098845	0.181715	TNFSF9
1517	ENSG00000116711	2156.27	0.735846	0.285287	2.57931	0.00989966	0.181715	PLA2G4A
1518	ENSG00000272425	2.88955	-3.05677	1.18514	-2.57924	0.00990165	0.181715	AC009902.3
1519	ENSG00000126003	808.758	0.963313	0.373512	2.57907	0.00990669	0.181715	PLAGL2
1520	ENSG00000260852	174.352	0.537904	0.20857	2.57901	0.00990843	0.181715	FBXL19-AS1
1521	ENSG00000118420	839.557	-0.466355	0.180858	-2.57857	0.00992095	0.181728	UBE3D
1522	ENSG00000142156	2166.74	-0.931774	0.361359	-2.57853	0.00992218	0.181728	COL6A1
1523	ENSG00000232709	144.531	0.371571	0.144197	2.57683	0.00997097	0.182502	MARK2P9
1524	ENSG00000065717	466.633	-0.567862	0.220554	-2.5747	0.0100326	0.18351	TLE2
1525	ENSG00000250056	17.2068	-1.59646	0.620294	-2.57371	0.0100614	0.183894	LINC01018
1526	ENSG00000170509	135.838	-0.646675	0.25128	-2.57353	0.0100668	0.183894	HSD17B13
1527	ENSG00000230054	205.886	0.337911	0.131329	2.57301	0.0100819	0.184042	TEX53
1528	ENSG00000120160	20.189	1.20257	0.467416	2.57279	0.0100881	0.184042	EQTN
1529	ENSG00000259070	138.554	-0.611459	0.237728	-2.57209	0.0101086	0.184203	LINC00639
1530	ENSG00000197253	10641	-0.37163	0.144489	-2.57204	0.0101102	0.184203	TPSB2
1531	ENSG00000162738	86.5047	0.61289	0.238346	2.57143	0.010128	0.184407	VANGL2
1532	ENSG00000064042	9998.28	-0.484574	0.188475	-2.57102	0.0101399	0.18447	LIMCH1
1533	ENSG00000106633	89.0598	-0.869397	0.338175	-2.57085	0.0101449	0.18447	GCK
1534	ENSG00000173320	965.106	-0.491044	0.191021	-2.57063	0.0101513	0.18447	STOX2
1535	ENSG00000230910	13.3936	-1.47575	0.574231	-2.56996	0.0101709	0.184669	AL391807.1
1536	ENSG00000205057	16.5652	1.26442	0.492092	2.56948	0.0101852	0.184669	CLLU1OS
1537	ENSG00000069702	3722.2	-0.46645	0.181552	-2.56925	0.010192	0.184669	TGFBR3
1538	ENSG00000163687	72.4382	-0.972165	0.378399	-2.56915	0.0101947	0.184669	DNASE1L3
1539	ENSG00000251333	128.877	-0.46165	0.179691	-2.56913	0.0101954	0.184669	RTN3P1
1540	ENSG00000104825	2482.24	1.14045	0.444092	2.56806	0.0102271	0.1851	NFKBIB
1541	ENSG00000170011	369.663	-0.42319	0.164802	-2.56787	0.0102324	0.1851	MYRIP
1542	ENSG00000165195	5385.65	0.999661	0.389393	2.56723	0.0102515	0.185325	PIGA
1543	ENSG00000006210	3932.36	1.34561	0.524275	2.56662	0.0102696	0.185532	CX3CL1
1544	ENSG00000112763	4381.26	0.580839	0.226383	2.56574	0.0102956	0.185882	BTN2A1
1545	ENSG00000227240	43.2035	0.877974	0.342543	2.5631	0.0103741	0.187177	AL356272.1
1546	ENSG00000106789	1560.93	0.712958	0.278224	2.56253	0.0103912	0.187364	CORO2A
1547	ENSG00000137273	38.7852	-0.985639	0.384717	-2.56198	0.0104077	0.18754	FOXF2
1548	ENSG00000103313	26.0122	1.00884	0.393822	2.56165	0.0104176	0.187598	MEFV
1549	ENSG00000276410	582.876	0.977373	0.381668	2.56079	0.0104433	0.187876	HIST1H2BB
1550	ENSG00000152785	1285.33	1.3614	0.53168	2.56057	0.0104501	0.187876	BMP3
1551	ENSG00000078403	3974.31	-0.34509	0.134776	-2.56046	0.0104533	0.187876	MLLT10
1552	ENSG00000142733	232.337	-0.709896	0.277323	-2.55982	0.0104727	0.188016	MAP3K6
1553	ENSG00000188710	40.685	1.1564	0.451761	2.55976	0.0104746	0.188016	QRFP
1554	ENSG00000135241	8202.8	0.686981	0.268406	2.55949	0.0104827	0.188042	PNPLA8
1555	ENSG00000137103	309.312	0.715369	0.279539	2.5591	0.0104942	0.188126	TMEM8B
1556	ENSG00000126583	49.9931	1.32132	0.516495	2.55825	0.0105201	0.18847	PRKCG
1557	ENSG00000075461	62.9376	-0.797275	0.311743	-2.55747	0.0105435	0.188768	CACNG4
1558	ENSG00000102218	1804.05	0.373645	0.146131	2.55691	0.0105606	0.188951	RP2
1559	ENSG00000249169	4.18875	-2.26382	0.885601	-2.55625	0.0105808	0.189192	AC026780.1
1560	ENSG00000229921	570.197	2.4843	0.97203	2.55578	0.010595	0.189268	KIF25-AS1
1561	ENSG00000168952	1427.74	-0.49728	0.194582	-2.55564	0.0105994	0.189268	STXBP6
1562	ENSG00000169515	510.253	-0.907037	0.354944	-2.55544	0.0106054	0.189268	CCDC8
1563	ENSG00000028277	851.375	0.88452	0.346191	2.555	0.0106186	0.189383	POU2F2
1564	ENSG00000165502	10604.1	0.393322	0.153966	2.55461	0.0106306	0.189474	RPL36AL
1565	ENSG00000163053	121.841	-1.13797	0.445855	-2.55234	0.0107003	0.1905	SLC16A14
1566	ENSG00000261490	92.2027	0.571294	0.223855	2.55208	0.0107083	0.1905	AC005674.2
1567	ENSG00000095981	3.45034	-2.65787	1.04146	-2.55207	0.0107086	0.1905	KCNK16
1568	ENSG00000196352	10373.4	0.600133	0.23518	2.5518	0.0107169	0.190514	CD55
1569	ENSG00000058668	9173.26	-0.331826	0.130047	-2.5516	0.0107231	0.190514	ATP2B4
1570	ENSG00000128059	826.121	-0.398472	0.156221	-2.55069	0.0107511	0.190891	PPAT
1571	ENSG00000235837	101.59	-0.63246	0.248008	-2.55016	0.0107674	0.191052	AC073333.1
1572	ENSG00000176055	150.752	-0.678562	0.266117	-2.54986	0.0107765	0.191052	MBLAC2
1573	ENSG00000128274	1925.23	0.626358	0.245657	2.54973	0.0107808	0.191052	A4GALT
1574	ENSG00000082153	21010.1	0.338115	0.132627	2.54936	0.0107921	0.191132	BZW1
1575	ENSG00000238078	15.9812	-1.83599	0.72032	-2.54885	0.0108079	0.19126	LINC01352
1576	ENSG00000198547	35.3033	-1.13814	0.446559	-2.54868	0.0108131	0.19126	C20orf203
1577	ENSG00000277089	28.5917	1.04051	0.408575	2.54668	0.0108753	0.192238	AC243829.4
1578	ENSG00000139112	4736.32	0.5188	0.20375	2.54626	0.0108885	0.19235	GABARAPL1
1579	ENSG00000234883	1711.47	1.00635	0.395295	2.54581	0.0109025	0.192392	MIR155HG
1580	ENSG00000151474	3166.29	0.691632	0.271682	2.54574	0.0109047	0.192392	FRMD4A
1581	ENSG00000163377	51.115	0.599943	0.235717	2.54518	0.010922	0.192576	FAM19A4
1582	ENSG00000231464	55.5376	0.834519	0.327936	2.54476	0.0109352	0.192687	AC024937.2
1583	ENSG00000253471	48.114	0.940097	0.369615	2.54345	0.0109765	0.19325	AC012574.1
1584	ENSG00000068366	17692.1	1.25706	0.49427	2.54325	0.0109825	0.19325	ACSL4
1585	ENSG00000253891	38.5877	1.1083	0.43581	2.54308	0.010988	0.19325	AC023202.1
1586	ENSG00000148459	383.331	0.344467	0.13547	2.54276	0.0109982	0.193308	PDSS1
1587	ENSG00000160949	59.9698	-0.751286	0.295539	-2.54209	0.0110192	0.193554	TONSL
1588	ENSG00000264876	8.46246	1.22381	0.48166	2.54082	0.0110594	0.194139	AP005209.1
1589	ENSG00000089558	19.0155	1.03805	0.408628	2.54034	0.0110744	0.19428	KCNH4
1590	ENSG00000023330	5742.76	0.778148	0.306517	2.53868	0.0111272	0.195083	ALAS1
1591	ENSG00000116852	440.213	0.716061	0.282119	2.53815	0.0111441	0.195256	KIF21B
1592	ENSG00000142794	1079.33	-0.355038	0.139896	-2.53788	0.0111526	0.195282	NBPF3
1593	ENSG00000259726	103.093	-0.680981	0.268396	-2.53723	0.0111735	0.195464	CSPG4P11
1594	ENSG00000259316	10.3986	-1.30863	0.515794	-2.53712	0.011177	0.195464	AC087632.1
1595	ENSG00000072210	2436.89	-0.538673	0.212344	-2.53679	0.0111873	0.195522	ALDH3A2
1596	ENSG00000117410	7318.54	0.316476	0.12478	2.53628	0.0112036	0.195683	ATP6V0B
1597	ENSG00000106066	234.42	-1.01517	0.400568	-2.53433	0.0112662	0.196655	CPVL
1598	ENSG00000250802	194.395	-0.59636	0.235386	-2.53353	0.0112919	0.196923	ZBED3-AS1
1599	ENSG00000203760	178.503	-0.50501	0.199359	-2.53316	0.0113038	0.196923	CENPW
1600	ENSG00000236499	5.61533	-1.37316	0.542105	-2.53301	0.0113087	0.196923	LINC00896
1601	ENSG00000257527	11.6666	1.2069	0.476474	2.53298	0.0113099	0.196923	AC126755.2
1602	ENSG00000188991	77.9973	-0.562346	0.222057	-2.53244	0.0113273	0.197013	SLC15A5
1603	ENSG00000145247	2635.23	0.363446	0.143519	2.53238	0.0113292	0.197013	OCIAD2
1604	ENSG00000120833	3113.31	0.950062	0.375256	2.53177	0.0113488	0.197176	SOCS2
1605	ENSG00000226925	5.98594	-1.99059	0.786283	-2.53165	0.0113527	0.197176	IL1R1-AS1
1606	ENSG00000149380	1507.21	0.546855	0.216056	2.53108	0.0113712	0.197374	P4HA3
1607	ENSG00000112742	79.2048	-0.983235	0.388541	-2.53058	0.0113873	0.19744	TTK
1608	ENSG00000180263	2135.42	0.396272	0.156596	2.53053	0.0113891	0.19744	FGD6
1609	ENSG00000263574	6.11356	-1.77809	0.702724	-2.53028	0.011397	0.197454	AC125421.1
1610	ENSG00000123384	5339.42	-0.773959	0.305954	-2.52966	0.0114174	0.197684	LRP1
1611	ENSG00000275239	140.131	-0.682669	0.269919	-2.52916	0.0114335	0.197839	FAM242F
1612	ENSG00000154529	726.778	-0.812055	0.321205	-2.52815	0.0114665	0.198286	CNTNAP3B
1613	ENSG00000113140	24420.6	-0.713125	0.2821	-2.52791	0.0114743	0.198286	SPARC
1614	ENSG00000043462	2487.13	0.648458	0.256539	2.52772	0.0114806	0.198286	LCP2
1615	ENSG00000115963	10133.2	1.09877	0.434783	2.52717	0.0114986	0.198474	RND3
1616	ENSG00000264940	9.11817	2.11943	0.838772	2.52683	0.0115098	0.1985	SNORD3C
1617	ENSG00000168758	1628.29	0.642624	0.254358	2.52646	0.0115219	0.1985	SEMA4C
1618	ENSG00000254013	17.4816	1.04505	0.413651	2.5264	0.0115239	0.1985	MAP2K1P1
1619	ENSG00000155754	197.566	-0.688909	0.2727	-2.52625	0.0115286	0.1985	C2CD6
1620	ENSG00000009950	105.576	-0.771646	0.305514	-2.52573	0.0115458	0.198673	MLXIPL
1621	ENSG00000214313	96.952	1.60916	0.637407	2.52455	0.0115848	0.199118	AZGP1P1
1622	ENSG00000120137	2000.98	0.590144	0.233781	2.52434	0.0115914	0.199118	PANK3
1623	ENSG00000164136	1557.73	0.496807	0.196816	2.52423	0.0115953	0.199118	IL15
1624	ENSG00000143153	9321.95	0.894046	0.354217	2.52401	0.0116025	0.199118	ATP1B1
1625	ENSG00000189058	2231.37	-0.831001	0.329265	-2.52381	0.0116092	0.199118	APOD
1626	ENSG00000026508	25154.5	0.576527	0.22845	2.52365	0.0116145	0.199118	CD44
1627	ENSG00000144671	50.866	0.692995	0.274628	2.52339	0.0116229	0.19914	SLC22A14
1628	ENSG00000258738	44.3054	1.39805	0.554111	2.52305	0.0116342	0.199171	AL121603.2
1629	ENSG00000178980	4335.15	-0.40202	0.159348	-2.5229	0.0116391	0.199171	SELENOW
1630	ENSG00000196924	11895	-0.439246	0.174131	-2.5225	0.0116523	0.199204	FLNA
1631	ENSG00000260823	39.5781	1.1903	0.471904	2.52233	0.0116581	0.199204	AC026461.3
1632	ENSG00000162390	148.882	-0.625182	0.247877	-2.52214	0.0116643	0.199204	ACOT11
1633	ENSG00000234028	50.7439	-0.56841	0.225459	-2.52112	0.011698	0.199204	EIF2AK3-DT
1634	ENSG00000170381	700.239	-0.431581	0.171213	-2.52073	0.0117112	0.199204	SEMA3E
1635	ENSG00000100418	1709.06	0.542517	0.21524	2.52052	0.0117181	0.199204	DESI1
1636	ENSG00000003402	8746.2	0.738178	0.292883	2.52039	0.0117226	0.199204	CFLAR
1637	ENSG00000080822	7679.89	0.355755	0.141153	2.52035	0.0117239	0.199204	CLDND1
1638	ENSG00000248428	69.9044	1.76646	0.700882	2.52034	0.011724	0.199204	AC010395.1
1639	ENSG00000101457	1937.35	0.709883	0.281677	2.52021	0.0117286	0.199204	DNTTIP1
1640	ENSG00000260236	135.067	-0.461911	0.183287	-2.52015	0.0117303	0.199204	AC099778.1
1641	ENSG00000144791	2561.94	-0.635705	0.252265	-2.51999	0.0117359	0.199204	LIMD1
1642	ENSG00000164794	5.0873	2.35545	0.934719	2.51996	0.0117369	0.199204	KCNV1
1643	ENSG00000233024	959.498	-0.418006	0.165886	-2.51983	0.0117411	0.199204	NPIPA9
1644	ENSG00000104267	2720.76	0.69042	0.274018	2.51961	0.0117484	0.199204	CA2
1645	ENSG00000092964	23453.8	-0.844251	0.335109	-2.51933	0.0117578	0.199204	DPYSL2
1646	ENSG00000065325	26.3925	-1.12482	0.446527	-2.51904	0.0117677	0.199204	GLP2R
1647	ENSG00000204650	11.921	0.99692	0.395771	2.51893	0.0117712	0.199204	LINC02210
1648	ENSG00000272631	22.9646	-0.87019	0.345483	-2.51877	0.0117767	0.199204	AC067750.1
1649	ENSG00000160867	206.794	-1.43723	0.570921	-2.5174	0.0118225	0.199794	FGFR4
1650	ENSG00000259353	27.4784	-0.838961	0.333321	-2.51697	0.0118368	0.199794	AC090515.4
1651	ENSG00000253633	203.677	-0.980252	0.389471	-2.51688	0.0118398	0.199794	AP002852.1
1652	ENSG00000116903	439.891	0.397834	0.158067	2.51687	0.0118403	0.199794	EXOC8
1653	ENSG00000228957	2.06179	3.97314	1.57877	2.5166	0.0118492	0.199823	AL512590.1
1654	ENSG00000184922	210.784	0.430419	0.171052	2.51631	0.0118591	0.19987	FMNL1
1655	ENSG00000187556	91.3803	1.10517	0.439314	2.51566	0.0118809	0.200058	NANOS3
1656	ENSG00000188958	94.4311	1.60121	0.636525	2.51555	0.0118846	0.200058	UTS2B
1657	ENSG00000142657	2864.54	0.322172	0.128098	2.51504	0.0119019	0.200115	PGD
1658	ENSG00000197191	17.9456	-1.39888	0.556208	-2.51503	0.0119024	0.200115	CYSRT1
1659	ENSG00000100362	6.8133	-1.89823	0.755049	-2.51405	0.0119353	0.20046	PVALB
1660	ENSG00000135776	330.875	-0.512662	0.203923	-2.51399	0.0119373	0.20046	ABCB10
1661	ENSG00000124610	14.6518	-1.51114	0.601173	-2.51365	0.0119488	0.200532	HIST1H1A
1662	ENSG00000226676	5.91611	1.5959	0.63508	2.51291	0.0119741	0.200827	BX248123.1
1663	ENSG00000261036	15.4871	1.45794	0.580226	2.51271	0.0119807	0.200827	AC113418.1
1664	ENSG00000136010	436.64	-0.703815	0.280164	-2.51216	0.0119996	0.200951	ALDH1L2
1665	ENSG00000253256	101.318	0.912038	0.363062	2.51207	0.0120025	0.200951	AC134043.1
1666	ENSG00000089250	103.076	-0.623283	0.248147	-2.51175	0.0120133	0.20101	NOS1
1667	ENSG00000122966	349.076	-0.716226	0.285252	-2.51085	0.012044	0.201402	CIT
1668	ENSG00000123728	1442.32	0.691878	0.27563	2.51017	0.0120674	0.201674	RAP2C
1669	ENSG00000182853	447.503	0.90195	0.35951	2.50883	0.0121132	0.202313	VMO1
1670	ENSG00000268104	18389.8	1.41722	0.56494	2.50862	0.0121202	0.202313	SLC6A14
1671	ENSG00000123297	688.968	0.359859	0.143478	2.50811	0.0121377	0.202484	TSFM
1672	ENSG00000106483	57.8917	-0.80574	0.321381	-2.50712	0.0121721	0.20283	SFRP4
1673	ENSG00000250064	18.2018	-1.79884	0.717565	-2.50686	0.0121808	0.20283	AC097480.1
1674	ENSG00000090104	1272.78	0.806834	0.321874	2.50667	0.0121873	0.20283	RGS1
1675	ENSG00000162889	2205.45	0.445902	0.177896	2.50653	0.0121923	0.20283	MAPKAPK2
1676	ENSG00000124159	97.8407	0.800557	0.319398	2.50645	0.0121949	0.20283	MATN4
1677	ENSG00000168621	15.7879	1.94544	0.776515	2.50535	0.0122331	0.203159	GDNF
1678	ENSG00000137709	298.77	0.561677	0.2242	2.50525	0.0122365	0.203159	POU2F3
1679	ENSG00000257474	153.556	-0.545871	0.217891	-2.50525	0.0122365	0.203159	AC027288.1
1680	ENSG00000230037	187.794	0.495417	0.197847	2.50403	0.0122786	0.203643	UBBP1
1681	ENSG00000133069	1074.2	1.10292	0.440466	2.50399	0.0122802	0.203643	TMCC2
1682	ENSG00000049249	1226.25	1.24827	0.49867	2.5032	0.0123075	0.203762	TNFRSF9
1683	ENSG00000130517	868.175	-0.51322	0.205034	-2.5031	0.012311	0.203762	PGPEP1
1684	ENSG00000279148	13.8598	1.04773	0.418586	2.50302	0.0123137	0.203762	AC126474.1
1685	ENSG00000182010	2001.02	-0.851484	0.340194	-2.50294	0.0123166	0.203762	RTKN2
1686	ENSG00000242810	2.02603	-3.79057	1.51545	-2.50129	0.0123743	0.204594	MRPL42P6
1687	ENSG00000275443	94.5196	-0.999948	0.399851	-2.5008	0.0123913	0.20471	AC012409.2
1688	ENSG00000077942	1259.04	-0.70908	0.283571	-2.50054	0.0124004	0.20471	FBLN1
1689	ENSG00000100578	962.349	-0.320738	0.128272	-2.50046	0.0124033	0.20471	KIAA0586
1690	ENSG00000138622	7.2904	2.55703	1.02294	2.49969	0.0124301	0.205009	HCN4
1691	ENSG00000204564	406.079	-0.333674	0.133495	-2.49952	0.0124361	0.205009	C6orf136
1692	ENSG00000273156	58.6053	-0.519627	0.207961	-2.49867	0.0124659	0.205368	AC124016.2
1693	ENSG00000054179	10.3045	-1.68345	0.673807	-2.49841	0.0124751	0.205368	ENTPD2
1694	ENSG00000167604	1779.05	1.31752	0.527374	2.49827	0.01248	0.205368	NFKBID
1695	ENSG00000150347	17051	0.681621	0.273006	2.49673	0.0125346	0.206144	ARID5B
1696	ENSG00000163344	1262.7	-0.431107	0.172748	-2.49559	0.0125748	0.206684	PMVK
1697	ENSG00000240065	5895.83	0.604952	0.242477	2.49488	0.0125999	0.206974	PSMB9
1698	ENSG00000279143	14.2807	-2.3752	0.952145	-2.49457	0.0126108	0.207032	AC139099.4
1699	ENSG00000257265	2.42693	3.67026	1.47167	2.49395	0.0126331	0.207185	AC123905.1
1700	ENSG00000271707	15.3388	0.855465	0.343024	2.49389	0.012635	0.207185	ATP1B3P1
1701	ENSG00000150457	1654.05	0.489685	0.196408	2.49321	0.0126595	0.207453	LATS2
1702	ENSG00000197702	3409.6	-0.200239	0.0803256	-2.49285	0.0126723	0.207453	PARVA
1703	ENSG00000078401	7642.38	0.793062	0.318143	2.49278	0.0126746	0.207453	EDN1
1704	ENSG00000153898	703.082	0.856148	0.343493	2.49247	0.0126856	0.207453	MCOLN2
1705	ENSG00000160360	345.965	-0.686969	0.275626	-2.49239	0.0126886	0.207453	GPSM1
1706	ENSG00000172348	947.792	-0.667463	0.26788	-2.49165	0.012715	0.207454	RCAN2
1707	ENSG00000125735	235.756	1.07173	0.430128	2.49164	0.0127154	0.207454	TNFSF14
1708	ENSG00000124743	86.1982	-0.682227	0.273818	-2.49153	0.0127193	0.207454	KLHL31
1709	ENSG00000260461	62.1518	-0.944496	0.379085	-2.49151	0.01272	0.207454	AL133355.1
1710	ENSG00000144619	871.75	-0.390286	0.156667	-2.49119	0.0127317	0.207454	CNTN4
1711	ENSG00000269460	74.5527	2.74077	1.10021	2.49114	0.0127333	0.207454	AC005515.1
1712	ENSG00000099260	567.708	-0.931294	0.373889	-2.49083	0.0127444	0.207513	PALMD
1713	ENSG00000130340	6098.2	0.61583	0.247301	2.49021	0.0127668	0.207757	SNX9
1714	ENSG00000125868	15761.6	-0.254887	0.102377	-2.48969	0.0127856	0.207941	DSTN
1715	ENSG00000183484	232.047	0.699298	0.280916	2.48935	0.0127977	0.207991	GPR132
1716	ENSG00000235172	8.75566	2.10603	0.846092	2.48912	0.0128059	0.207991	LINC01366
1717	ENSG00000198799	1112.42	-0.317504	0.127564	-2.48898	0.012811	0.207991	LRIG2
1718	ENSG00000188921	469.939	-0.456324	0.183388	-2.4883	0.0128355	0.208266	HACD4
1719	ENSG00000134571	17.3615	1.00451	0.403819	2.48752	0.0128636	0.208321	MYBPC3
1720	ENSG00000248890	79.236	-0.862923	0.346912	-2.48744	0.0128666	0.208321	HHIP-AS1
1721	ENSG00000226361	103.221	0.422936	0.170048	2.48715	0.012877	0.208321	TERF1P5
1722	ENSG00000142178	1539.91	0.712884	0.286637	2.48706	0.0128803	0.208321	SIK1
1723	ENSG00000142634	689.483	0.592809	0.238388	2.48674	0.0128919	0.208321	EFHD2
1724	ENSG00000169562	22.3031	-1.4347	0.57694	-2.48674	0.0128921	0.208321	GJB1
1725	ENSG00000265313	370.377	0.650463	0.26158	2.48667	0.0128945	0.208321	LINC01476
1726	ENSG00000140287	564.219	-0.630572	0.253592	-2.48656	0.0128986	0.208321	HDC
1727	ENSG00000108479	796.805	-0.593016	0.238566	-2.48576	0.0129276	0.208669	GALK1
1728	ENSG00000196954	5885.34	0.437866	0.176203	2.48502	0.0129546	0.208983	CASP4
1729	ENSG00000148488	575.814	-0.841177	0.338564	-2.48454	0.0129717	0.209138	ST8SIA6
1730	ENSG00000184702	199.637	-0.823514	0.331489	-2.48429	0.0129811	0.209169	2024-09-05
1731	ENSG00000127666	2449.17	0.752261	0.30294	2.4832	0.0130208	0.209686	TICAM1
1732	ENSG00000275993	1756.07	0.714835	0.288062	2.48153	0.0130819	0.210501	SIK1B
1733	ENSG00000224893	10.0247	1.63018	0.656958	2.48141	0.0130865	0.210501	AL160162.1
1734	ENSG00000160191	878.985	1.08166	0.435961	2.4811	0.0130977	0.210561	PDE9A
1735	ENSG00000274235	27.6064	1.6152	0.651143	2.48056	0.0131177	0.21076	AC022106.1
1736	ENSG00000184897	259.852	0.914245	0.368641	2.48004	0.0131367	0.210944	H1FX
1737	ENSG00000171848	296.654	-1.19822	0.483258	-2.47946	0.0131582	0.211114	RRM2
1738	ENSG00000008277	325.562	-0.340174	0.137219	-2.47905	0.0131732	0.211114	ADAM22
1739	ENSG00000133636	18.9388	-1.7883	0.721384	-2.47898	0.013176	0.211114	NTS
1740	ENSG00000187013	19.5959	-1.09409	0.441355	-2.47893	0.0131776	0.211114	C17orf82
1741	ENSG00000141404	335.918	0.947899	0.382467	2.47838	0.0131981	0.21119	GNAL
1742	ENSG00000130368	4.27347	2.57509	1.03907	2.47827	0.0132022	0.21119	MAS1
1743	ENSG00000086062	9831.93	0.565942	0.228369	2.47819	0.0132051	0.21119	B4GALT1
1744	ENSG00000237541	291.216	0.879742	0.355158	2.47704	0.0132476	0.211748	HLA-DQA2,HLA-DQA2
1745	ENSG00000186185	45.0956	-1.55881	0.62937	-2.47677	0.0132576	0.211787	KIF18B
1746	ENSG00000169047	659.993	-0.4033	0.162867	-2.47625	0.0132769	0.21194	IRS1
1747	ENSG00000273269	28.8652	-0.977615	0.394819	-2.47611	0.0132824	0.21194	AC073283.3
1748	ENSG00000168495	1633.76	0.472903	0.191049	2.47529	0.0133127	0.212302	POLR3D
1749	ENSG00000143106	3451.94	0.457704	0.184972	2.47446	0.0133439	0.212663	PSMA5
1750	ENSG00000103642	275.92	1.05395	0.425961	2.47428	0.0133505	0.212663	LACTB
1751	ENSG00000224865	12.3116	-1.90711	0.770847	-2.47405	0.0133593	0.21268	AC009518.1
1752	ENSG00000126870	4190.66	-0.403958	0.163336	-2.47317	0.0133921	0.212973	WDR60
1753	ENSG00000232337	4.82464	2.24486	0.907699	2.47313	0.0133937	0.212973	AC009313.2
1754	ENSG00000162066	266.281	-0.551443	0.222991	-2.47294	0.0134006	0.212973	AMDHD2
1755	ENSG00000172139	1530.65	0.715077	0.28925	2.47218	0.0134292	0.213303	SLC9C1
1756	ENSG00000227262	84.3953	0.955466	0.386519	2.47198	0.0134367	0.213303	HCG4B
1757	ENSG00000198535	137.329	1.38307	0.55958	2.47162	0.0134501	0.213328	C2CD4A
1758	ENSG00000182175	186.687	-0.775844	0.313914	-2.47152	0.0134541	0.213328	RGMA
1759	ENSG00000117643	667.134	-0.805705	0.326021	-2.47133	0.0134612	0.213328	MAN1C1
1760	ENSG00000175183	2892.09	0.633051	0.256228	2.47066	0.0134865	0.213607	CSRP2
1761	ENSG00000123684	1626.71	0.305532	0.123689	2.47017	0.013505	0.213779	LPGAT1
1762	ENSG00000153976	703.61	0.664722	0.2692	2.46925	0.0135397	0.214207	HS3ST3A1
1763	ENSG00000186318	248.555	-0.58898	0.238695	-2.4675	0.0136062	0.215136	BACE1
1764	ENSG00000244268	4.18926	-1.89068	0.76638	-2.46703	0.013624	0.215264	AC117394.2
1765	ENSG00000236445	1.66013	3.49317	1.41603	2.46688	0.0136297	0.215264	LINC00608
1766	ENSG00000118094	56.8536	1.29175	0.52374	2.46639	0.0136484	0.215349	TREH
1767	ENSG00000112695	5411.84	0.313648	0.127175	2.46627	0.013653	0.215349	COX7A2
1768	ENSG00000223838	17.8874	-0.905868	0.367324	-2.46613	0.0136582	0.215349	AC007091.1
1769	ENSG00000259495	162.44	0.476615	0.193321	2.46541	0.0136857	0.215659	AC016705.2
1770	ENSG00000112796	611.078	-0.514741	0.208814	-2.46507	0.0136987	0.215743	ENPP5
1771	ENSG00000196378	432.635	-0.392648	0.159313	-2.46463	0.0137155	0.215885	ZNF34
1772	ENSG00000154856	125.222	-0.802932	0.325809	-2.46443	0.0137232	0.215885	APCDD1
1773	ENSG00000173334	1360.41	0.606688	0.24621	2.4641	0.0137357	0.215959	TRIB1
1774	ENSG00000142945	65.0344	-1.00654	0.408543	-2.46374	0.0137495	0.216055	KIF2C
1775	ENSG00000176678	49.6603	1.18626	0.48159	2.46321	0.0137699	0.216253	FOXL1
1776	ENSG00000244694	269.648	-0.895062	0.363439	-2.46276	0.0137873	0.216405	PTCHD4
1777	ENSG00000259289	19.814	-1.06857	0.433964	-2.46235	0.0138029	0.216527	LINC02206
1778	ENSG00000154611	100.623	-0.751948	0.30547	-2.46161	0.0138317	0.216815	PSMA8
1779	ENSG00000261461	7.48297	1.34637	0.546993	2.46141	0.0138394	0.216815	UBE2MP1
1780	ENSG00000231858	40.1073	0.973243	0.395423	2.46127	0.0138445	0.216815	AC067945.3
1781	ENSG00000164305	3389.32	0.258158	0.104942	2.46	0.0138937	0.217196	CASP3
1782	ENSG00000164047	18.4284	-1.24319	0.505405	-2.45978	0.0139022	0.217196	CAMP
1783	ENSG00000266923	11.9458	1.3303	0.540852	2.45964	0.0139077	0.217196	AC063949.2
1784	ENSG00000100413	583.766	-0.55426	0.225353	-2.45952	0.0139123	0.217196	POLR3H
1785	ENSG00000152784	52.2723	0.631739	0.25686	2.45947	0.0139143	0.217196	PRDM8
1786	ENSG00000149527	36.6557	1.02555	0.416987	2.45943	0.0139157	0.217196	PLCH2
1787	ENSG00000197320	42.8837	1.48847	0.605278	2.45916	0.0139263	0.21724	AC060834.1
1788	ENSG00000229240	120.288	-0.868154	0.353111	-2.45859	0.0139486	0.217363	LINC00710
1789	ENSG00000121075	309.526	-0.981969	0.399409	-2.45855	0.0139498	0.217363	TBX4
1790	ENSG00000276180	156.421	0.502969	0.204605	2.45825	0.0139616	0.217427	HIST1H4I
1791	ENSG00000102882	758.622	-0.557155	0.226813	-2.45645	0.0140316	0.218259	MAPK3
1792	ENSG00000111907	214.895	-0.621101	0.252851	-2.45639	0.0140341	0.218259	TPD52L1
1793	ENSG00000128283	5040.86	0.53408	0.217435	2.45628	0.0140385	0.218259	CDC42EP1
1794	ENSG00000079102	2299.15	-0.882791	0.359451	-2.45594	0.0140517	0.218342	RUNX1T1
1795	ENSG00000276386	602.325	-0.843788	0.343662	-2.45529	0.0140772	0.218616	CNTNAP3P2
1796	ENSG00000155256	2046.09	0.333401	0.135801	2.45507	0.0140856	0.218625	ZFYVE27
1797	ENSG00000095917	931.546	-0.32339	0.131738	-2.4548	0.0140962	0.218667	TPSD1
1798	ENSG00000164120	430.245	-0.582932	0.237529	-2.45415	0.0141217	0.218841	HPGD
1799	ENSG00000130222	48.7202	1.09316	0.445466	2.45396	0.0141293	0.218841	GADD45G
1800	ENSG00000257285	59.1266	-0.671197	0.27352	-2.45392	0.0141309	0.218841	AL132780.1
1801	ENSG00000280009	30.7873	0.807722	0.329252	2.4532	0.014159	0.219064	AC020923.1
1802	ENSG00000013275	4764.69	0.403459	0.164465	2.45315	0.014161	0.219064	PSMC4
1803	ENSG00000165259	1945.65	0.893676	0.364375	2.45263	0.0141817	0.219262	HDX
1804	ENSG00000051341	108.303	-0.838574	0.342064	-2.45151	0.0142259	0.219751	POLQ
1805	ENSG00000127472	102.403	-1.43029	0.58346	-2.4514	0.0142304	0.219751	PLA2G5
1806	ENSG00000234378	26.5046	1.53185	0.624932	2.45123	0.014237	0.219751	AC098828.3
1807	ENSG00000094916	5363.51	-0.30078	0.122742	-2.4505	0.0142657	0.219859	CBX5
1808	ENSG00000168096	1088.43	-0.238858	0.0974762	-2.45043	0.0142688	0.219859	ANKS3
1809	ENSG00000235071	1.67839	3.32964	1.35886	2.45031	0.0142732	0.219859	AC073909.1
1810	ENSG00000101421	742.493	0.561101	0.228997	2.45025	0.0142755	0.219859	CHMP4B
1811	ENSG00000179388	343.596	1.77315	0.723921	2.44936	0.0143108	0.220281	EGR3
1812	ENSG00000228222	61.2672	-0.448881	0.183303	-2.44885	0.0143312	0.220473	AC073050.1
1813	ENSG00000205038	328.05	-0.764472	0.312204	-2.44863	0.01434	0.220486	PKHD1L1
1814	ENSG00000228914	2.08923	-2.82518	1.15392	-2.44833	0.0143519	0.220548	OR1H1P
1815	ENSG00000152463	41.6908	0.738222	0.301746	2.4465	0.0144249	0.221393	OLAH
1816	ENSG00000089220	3934.06	-0.438952	0.179426	-2.44643	0.0144279	0.221393	PEBP1
1817	ENSG00000177694	2963.23	-0.554944	0.226845	-2.44636	0.0144307	0.221393	NAALADL2
1818	ENSG00000135439	74.715	0.574338	0.234879	2.44524	0.0144754	0.221956	AGAP2
1819	ENSG00000197140	451.022	-0.454897	0.186069	-2.44478	0.0144941	0.222121	ADAM32
1820	ENSG00000116147	51.2431	0.866206	0.354467	2.44368	0.0145382	0.222674	TNR
1821	ENSG00000146540	2675.65	-0.342853	0.140323	-2.44331	0.0145534	0.222785	C7orf50
1822	ENSG00000198729	605.299	0.512821	0.210064	2.44125	0.0146364	0.223932	PPP1R14C
1823	ENSG00000144278	186.742	-0.50312	0.206283	-2.43898	0.0147289	0.225148	GALNT13
1824	ENSG00000197421	637.734	-0.461851	0.189368	-2.4389	0.014732	0.225148	GGT3P
1825	ENSG00000255422	179.025	-0.578992	0.237485	-2.43802	0.0147681	0.225458	AP002954.1
1826	ENSG00000164116	1216.02	-0.590181	0.242075	-2.43801	0.0147685	0.225458	GUCY1A1
1827	ENSG00000161800	781.001	-0.562416	0.230711	-2.43775	0.014779	0.225458	RACGAP1
1828	ENSG00000255433	4.27204	-2.33303	0.957096	-2.43761	0.0147846	0.225458	AP001803.2
1829	ENSG00000270513	1.33113	-3.47615	1.42692	-2.43612	0.0148459	0.226268	AC113368.1
1830	ENSG00000280670	293.27	-0.46363	0.190346	-2.43571	0.0148624	0.226396	CCDC163
1831	ENSG00000165443	24.9379	-0.966772	0.396984	-2.43529	0.0148798	0.226536	PHYHIPL
1832	ENSG00000197170	7176.75	0.27665	0.11361	2.43509	0.0148879	0.226537	PSMD12
1833	ENSG00000249188	215.566	-0.609343	0.250362	-2.43384	0.0149394	0.227174	ENPP7P1
1834	ENSG00000186951	1873.05	0.489492	0.201132	2.43368	0.0149461	0.227174	PPARA
1835	ENSG00000110811	215.521	-0.710246	0.291963	-2.43266	0.0149885	0.227695	P3H3
1836	ENSG00000105327	595.112	1.12298	0.461728	2.43211	0.015011	0.227866	BBC3
1837	ENSG00000232527	791.639	-0.748606	0.307816	-2.43199	0.0150161	0.227866	LSP1P5,LSP1P5,LSP1P5
1838	ENSG00000134574	1697.67	-0.500842	0.206012	-2.43113	0.0150519	0.228124	DDB2
1839	ENSG00000112039	124.814	-0.58909	0.242315	-2.43109	0.0150536	0.228124	FANCE
1840	ENSG00000179869	334.526	1.32731	0.545994	2.43099	0.0150577	0.228124	ABCA13
1841	ENSG00000167588	36.2747	-1.31656	0.541883	-2.42961	0.0151151	0.228686	GPD1
1842	ENSG00000084093	1557.53	0.320587	0.131955	2.42952	0.0151189	0.228686	REST
1843	ENSG00000233621	638.585	0.795393	0.327389	2.42951	0.0151194	0.228686	LINC01137
1844	ENSG00000180316	58.4234	0.772842	0.318161	2.42909	0.0151366	0.228822	PNPLA1
1845	ENSG00000236823	2.31392	3.58011	1.47413	2.42862	0.0151566	0.228842	AL035691.1
1846	ENSG00000160584	6620.15	0.585327	0.241019	2.42855	0.0151593	0.228842	SIK3
1847	ENSG00000240583	4694.79	-0.79056	0.325561	-2.4283	0.0151697	0.228842	AQP1
1848	ENSG00000265799	57.2797	1.50687	0.620552	2.42828	0.0151708	0.228842	AC090844.3
1849	ENSG00000187689	1.89664	-2.8192	1.16131	-2.42761	0.0151987	0.229122	AMTN
1850	ENSG00000243069	144.646	-0.763354	0.314468	-2.42744	0.0152057	0.229122	ARHGEF26-AS1
1851	ENSG00000175318	278.154	-0.655825	0.270225	-2.42696	0.0152258	0.229301	GRAMD2A
1852	ENSG00000147454	16459.1	0.78942	0.325313	2.42665	0.015239	0.229374	SLC25A37
1853	ENSG00000064201	54.407	-0.665954	0.274479	-2.42625	0.0152558	0.229504	TSPAN32
1854	ENSG00000272654	122.279	1.28357	0.529125	2.42584	0.015273	0.229638	AL358472.2
1855	ENSG00000166401	2437.53	0.906853	0.373964	2.42498	0.0153094	0.229985	SERPINB8
1856	ENSG00000131080	351.11	-0.642895	0.265122	-2.4249	0.0153126	0.229985	EDA2R
1857	ENSG00000080815	5641.98	0.555138	0.228955	2.42466	0.0153229	0.230017	PSEN1
1858	ENSG00000163082	3470.55	0.930465	0.38379	2.42441	0.0153331	0.230046	SGPP2
1859	ENSG00000160349	2.96929	2.93151	1.2094	2.42394	0.0153533	0.23014	LCN1
1860	ENSG00000125898	1752.71	0.965974	0.398524	2.42388	0.0153559	0.23014	FAM110A
1861	ENSG00000163898	1943.26	0.54617	0.22542	2.4229	0.0153972	0.230528	LIPH
1862	ENSG00000103647	612.651	-0.766122	0.316204	-2.42287	0.0153983	0.230528	CORO2B
1863	ENSG00000262621	121.004	-0.42139	0.173936	-2.42267	0.015407	0.230534	AC025283.2
1864	ENSG00000020577	14555.9	0.652599	0.269408	2.42234	0.0154208	0.230617	SAMD4A
1865	ENSG00000177338	13.5174	-1.15984	0.478969	-2.42154	0.0154549	0.23079	LINC00469
1866	ENSG00000146112	4102.42	0.626841	0.258864	2.42151	0.0154562	0.23079	PPP1R18,PPP1R18
1867	ENSG00000178184	70.6994	-0.65531	0.270623	-2.42149	0.0154572	0.23079	PARD6G
1868	ENSG00000241293	32.6978	-0.69656	0.287713	-2.42103	0.0154768	0.230959	PPATP1
1869	ENSG00000149218	819.538	-0.712539	0.294443	-2.41996	0.0155224	0.231515	ENDOD1
1870	ENSG00000265763	9.34333	-1.77556	0.733971	-2.41912	0.0155581	0.231907	ZNF488
1871	ENSG00000174567	565.333	0.632962	0.261668	2.41895	0.0155653	0.231907	GOLT1A
1872	ENSG00000132514	105.074	-1.55124	0.641452	-2.41832	0.0155922	0.232171	CLEC10A
1873	ENSG00000163600	252.379	0.651058	0.269238	2.41815	0.0155996	0.232171	ICOS
1874	ENSG00000185986	1079.76	-0.465464	0.192659	-2.416	0.0156922	0.233386	SDHAP3
1875	ENSG00000081923	1346.73	-0.642074	0.265817	-2.41548	0.0157146	0.233386	ATP8B1
1876	ENSG00000070961	5495.36	0.698228	0.289088	2.41528	0.0157232	0.233386	ATP2B1
1877	ENSG00000100647	13683.1	0.507482	0.210116	2.41525	0.0157244	0.233386	SUSD6
1878	ENSG00000164087	173.353	-0.546562	0.22631	-2.4151	0.0157309	0.233386	POC1A
1879	ENSG00000279161	40.6631	-1.33025	0.55081	-2.41508	0.0157316	0.233386	AC093503.3
1880	ENSG00000135596	704.824	0.295467	0.122417	2.41362	0.0157948	0.2342	MICAL1
1881	ENSG00000119946	133.453	1.17161	0.485471	2.41335	0.0158068	0.234254	CNNM1
1882	ENSG00000161813	2521.38	0.506375	0.20987	2.4128	0.0158304	0.234478	LARP4
1883	ENSG00000174501	18397.8	0.996897	0.413343	2.41179	0.0158743	0.234982	ANKRD36C
1884	ENSG00000181019	1514.3	-0.391545	0.162357	-2.41163	0.0158813	0.234982	NQO1
1885	ENSG00000249013	23.3797	1.01092	0.419269	2.41114	0.0159027	0.235175	FTH1P21
1886	ENSG00000115204	1855.88	-0.273734	0.113561	-2.41046	0.0159325	0.235359	MPV17
1887	ENSG00000042304	25.0413	1.02378	0.424741	2.41036	0.0159367	0.235359	C2orf83
1888	ENSG00000147669	1395.75	0.362822	0.150531	2.41027	0.0159405	0.235359	POLR2K
1889	ENSG00000035862	687.985	-0.614799	0.255147	-2.40959	0.0159706	0.235584	TIMP2
1890	ENSG00000229528	5.90297	1.86795	0.775229	2.40954	0.0159727	0.235584	AC119677.1
1891	ENSG00000219430	4.40333	-2.2582	0.93733	-2.40918	0.0159882	0.235689	MBL3P
1892	ENSG00000226846	29.3177	1.93997	0.805349	2.40886	0.0160024	0.235773	LINC00348
1893	ENSG00000280116	16.5678	-0.898564	0.373092	-2.40843	0.0160214	0.235928	AC231657.2
1894	ENSG00000184983	3983.02	0.293466	0.121861	2.40822	0.0160307	0.235941	NDUFA6
1895	ENSG00000272086	48.3817	0.662864	0.275273	2.40802	0.0160392	0.235941	AC025181.2
1896	ENSG00000154839	51.7386	-1.30021	0.540073	-2.40746	0.0160638	0.236128	SKA1
1897	ENSG00000127481	8709.11	0.537935	0.223455	2.40735	0.0160688	0.236128	UBR4
1898	ENSG00000214269	66.2301	0.730998	0.303742	2.40664	0.0161	0.236451	LGMNP1
1899	ENSG00000152380	162.352	0.476898	0.198174	2.40646	0.0161078	0.236451	FAM151B
1900	ENSG00000206120	229.861	-0.502033	0.208641	-2.4062	0.0161192	0.236461	EGFEM1P
1901	ENSG00000275340	2.95597	2.93775	1.22098	2.40606	0.0161254	0.236461	FGD5P1
1902	ENSG00000174791	212.272	-0.729562	0.30329	-2.40549	0.0161508	0.236592	RIN1
1903	ENSG00000122787	58.6356	0.592995	0.246519	2.40548	0.0161513	0.236592	AKR1D1
1904	ENSG00000267388	4.73049	-1.77362	0.737523	-2.40483	0.01618	0.23678	AF038458.2
1905	ENSG00000175084	460.811	-1.05595	0.439131	-2.40463	0.0161888	0.23678	DES
1906	ENSG00000152253	107.992	-0.875922	0.364268	-2.40461	0.0161897	0.23678	SPC25
1907	ENSG00000235257	149.302	-0.780532	0.324697	-2.40388	0.0162222	0.237007	ITGA9-AS1
1908	ENSG00000137757	85.2216	0.846181	0.352022	2.40377	0.0162269	0.237007	CASP5
1909	ENSG00000124813	900.898	0.367508	0.152897	2.40364	0.0162328	0.237007	RUNX2
1910	ENSG00000185947	3685.89	0.935068	0.389045	2.40349	0.0162392	0.237007	ZNF267
1911	ENSG00000164056	1385.2	-0.494341	0.20571	-2.40309	0.016257	0.237055	SPRY1
1912	ENSG00000143819	1339.91	-0.729424	0.303543	-2.40303	0.0162597	0.237055	EPHX1
1913	ENSG00000239569	546.893	1.19976	0.499313	2.40282	0.0162694	0.237055	KMT2E-AS1
1914	ENSG00000178343	39.2271	-1.54644	0.643638	-2.40266	0.0162765	0.237055	SHISA3
1915	ENSG00000203837	93.3017	2.68635	1.11858	2.40157	0.0163247	0.237633	PNLIPRP3
1916	ENSG00000146966	958.921	-0.770388	0.320843	-2.40114	0.0163442	0.237793	DENND2A
1917	ENSG00000180998	256.827	-0.385827	0.160733	-2.40042	0.0163763	0.238075	GPR137C
1918	ENSG00000196090	378.632	-0.79624	0.331722	-2.40032	0.0163807	0.238075	PTPRT
1919	ENSG00000139734	1093.39	-0.544429	0.226841	-2.40005	0.0163931	0.238131	DIAPH3
1920	ENSG00000181035	272.482	-0.470998	0.196278	-2.39965	0.0164106	0.238262	SLC25A42
1921	ENSG00000196368	82.6409	0.734771	0.306449	2.39769	0.0164988	0.239358	NUDT11
1922	ENSG00000112414	1117.58	-0.314397	0.131138	-2.39745	0.0165097	0.239358	ADGRG6
1923	ENSG00000075673	89.429	2.05276	0.856244	2.3974	0.0165119	0.239358	ATP12A
1924	ENSG00000259548	1.72151	3.38773	1.41322	2.39716	0.0165225	0.239387	AC021483.1
1925	ENSG00000235385	264.872	1.8788	0.783887	2.39678	0.0165399	0.239516	LINC02154
1926	ENSG00000177752	50.0671	0.557525	0.232741	2.39548	0.0165988	0.240239	YIPF7
1927	ENSG00000133065	3489.72	0.713014	0.297673	2.39529	0.0166072	0.240239	SLC41A1
1928	ENSG00000008300	93.2038	0.948077	0.395865	2.39495	0.0166225	0.240255	CELSR3
1929	ENSG00000240785	161.25	0.462283	0.193029	2.39489	0.0166255	0.240255	RPL36AP21
1930	ENSG00000154721	1435.79	-0.427566	0.178562	-2.39449	0.0166435	0.240307	JAM2
1931	ENSG00000111445	439.469	-0.491569	0.2053	-2.3944	0.0166476	0.240307	RFC5
1932	ENSG00000205978	230.918	-0.793705	0.331541	-2.39399	0.0166662	0.240307	NYNRIN
1933	ENSG00000159259	310.23	-0.295887	0.123623	-2.39345	0.0166907	0.240307	CHAF1B
1934	ENSG00000198742	3582.11	0.392078	0.163816	2.3934	0.0166931	0.240307	SMURF1
1935	ENSG00000266721	1.83601	-2.5742	1.07557	-2.39333	0.016696	0.240307	MIR5695
1936	ENSG00000172115	6139.28	0.621559	0.25971	2.39328	0.0166985	0.240307	CYCS
1937	ENSG00000263050	129.689	0.882608	0.36881	2.39313	0.0167055	0.240307	AC090617.5
1938	ENSG00000136867	261.86	0.933649	0.390142	2.3931	0.0167067	0.240307	SLC31A2
1939	ENSG00000117834	90.2665	-0.701854	0.293401	-2.39213	0.0167507	0.240816	SLC5A9
1940	ENSG00000255209	2.37833	-2.49772	1.04424	-2.3919	0.0167614	0.240844	AP001978.1
1941	ENSG00000125804	93.5918	-0.725844	0.303483	-2.39171	0.0167699	0.240844	FAM182A
1942	ENSG00000197497	178.501	-0.332462	0.139064	-2.39072	0.0168155	0.241358	ZNF665
1943	ENSG00000038002	460.289	-0.400981	0.167737	-2.39054	0.0168237	0.241358	AGA
1944	ENSG00000119614	13.088	2.51014	1.05022	2.3901	0.0168439	0.241358	VSX2
1945	ENSG00000197077	1697.92	-0.322953	0.135132	-2.38991	0.0168526	0.241358	KIAA1671
1946	ENSG00000265644	13.7193	1.61494	0.675742	2.38988	0.016854	0.241358	AC087399.1
1947	ENSG00000163347	2952.03	0.724643	0.303233	2.38973	0.0168609	0.241358	CLDN1
1948	ENSG00000227518	186.642	1.00885	0.422183	2.38961	0.0168663	0.241358	AL928970.1
1949	ENSG00000100065	260.388	-0.441003	0.184577	-2.38926	0.0168826	0.241467	CARD10
1950	ENSG00000174792	17.7595	1.29888	0.543861	2.38826	0.0169282	0.241995	ODAPH
1951	ENSG00000135362	752.112	-0.642637	0.269176	-2.38742	0.016967	0.242425	PRR5L
1952	ENSG00000146278	3997.95	0.781942	0.327571	2.38709	0.0169823	0.24252	PNRC1
1953	ENSG00000092345	13.2309	1.19335	0.500055	2.38644	0.0170123	0.242823	DAZL
1954	ENSG00000177200	6990.22	-0.18665	0.078245	-2.38546	0.017058	0.243325	CHD9
1955	ENSG00000272325	1148.04	-0.504557	0.211527	-2.38531	0.0170649	0.243325	NUDT3
1956	ENSG00000149798	2515.7	0.738569	0.309729	2.38457	0.0170992	0.24369	CDC42EP2
1957	ENSG00000103043	793.81	0.331386	0.138994	2.38417	0.0171175	0.243826	VAC14
1958	ENSG00000275645	8.11363	-1.18263	0.496122	-2.38374	0.0171375	0.243986	AC068338.3
1959	ENSG00000174306	770.735	-0.424284	0.178013	-2.38344	0.0171517	0.244035	ZHX3
1960	ENSG00000182287	3175.06	0.450264	0.188925	2.38329	0.0171585	0.244035	AP1S2
1961	ENSG00000105426	1305.74	-0.531998	0.223253	-2.38294	0.0171749	0.244145	PTPRS
1962	ENSG00000198113	118.679	0.653751	0.274503	2.38158	0.0172383	0.244921	TOR4A
1963	ENSG00000166145	5463.63	0.746136	0.313325	2.38135	0.0172495	0.244955	SPINT1
1964	ENSG00000175592	9054.62	1.1206	0.470665	2.3809	0.0172706	0.245052	FOSL1
1965	ENSG00000276045	246.356	0.493677	0.207355	2.38082	0.0172739	0.245052	ORAI1
1966	ENSG00000148377	15.3599	1.41255	0.593385	2.3805	0.0172892	0.245145	IDI2
1967	ENSG00000126218	123.65	-0.917942	0.385787	-2.3794	0.0173409	0.24564	F10
1968	ENSG00000082781	2056.96	-0.635218	0.266968	-2.37938	0.0173418	0.24564	ITGB5
1969	ENSG00000253900	26.8774	-0.756478	0.31798	-2.37901	0.0173591	0.245761	CDH12P4
1970	ENSG00000162734	17833.8	0.428465	0.180164	2.3782	0.0173973	0.246176	PEA15
1971	ENSG00000243438	2.75905	2.92409	1.22974	2.37781	0.0174159	0.246195	LARP1BP2
1972	ENSG00000259097	6.26261	1.65927	0.697845	2.37771	0.0174208	0.246195	AL163932.1
1973	ENSG00000167470	1932.25	0.396749	0.166869	2.37761	0.0174252	0.246195	MIDN
1974	ENSG00000176182	84.7183	0.532512	0.224015	2.37712	0.0174483	0.246398	MYPOP
1975	ENSG00000271820	5.50561	-2.14277	0.901848	-2.37598	0.0175023	0.246749	AL109910.2
1976	ENSG00000162434	23270.3	0.37902	0.159525	2.37593	0.0175049	0.246749	JAK1
1977	ENSG00000204173	39.6748	-0.792075	0.333378	-2.37591	0.017506	0.246749	LRRC37A5P
1978	ENSG00000168334	543.157	1.2493	0.525832	2.37585	0.0175086	0.246749	XIRP1
1979	ENSG00000188313	9645.01	0.697982	0.293825	2.3755	0.0175251	0.246856	PLSCR1
1980	ENSG00000277611	47.8442	-0.803483	0.338283	-2.37518	0.0175405	0.246946	Z98752.3
1981	ENSG00000089472	466.555	-0.880333	0.370669	-2.37498	0.0175498	0.246946	HEPH
1982	ENSG00000111731	1006.67	-0.372588	0.156892	-2.37481	0.017558	0.246946	C2CD5
1983	ENSG00000084710	358.546	-0.521492	0.219681	-2.37386	0.0176034	0.24746	EFR3B
1984	ENSG00000101019	2375.09	-0.235129	0.0990662	-2.37346	0.0176225	0.24757	UQCC1
1985	ENSG00000091986	4645.85	-0.929697	0.391728	-2.37332	0.017629	0.24757	CCDC80
1986	ENSG00000231838	16.1486	-0.912782	0.384634	-2.37312	0.0176386	0.24758	CR769775.2
1987	ENSG00000152990	719.061	0.519916	0.219156	2.37236	0.0176749	0.247842	ADGRA3
1988	ENSG00000164828	7198.65	-0.356802	0.1504	-2.37236	0.017675	0.247842	SUN1
1989	ENSG00000189283	5591.54	-0.281267	0.118577	-2.37201	0.0176915	0.247882	FHIT
1990	ENSG00000147231	230.652	-0.409464	0.172633	-2.37188	0.0176979	0.247882	RADX
1991	ENSG00000225884	11.6943	1.97411	0.832345	2.37174	0.0177046	0.247882	AC098872.1
1992	ENSG00000006118	946.284	1.25336	0.528728	2.37052	0.0177631	0.24846	TMEM132A
1993	ENSG00000164051	381.015	-0.53846	0.22715	-2.37051	0.0177637	0.24846	CCDC51
1994	ENSG00000233387	45.6258	0.879843	0.371221	2.37013	0.0177816	0.248586	IATPR
1995	ENSG00000260493	5.32231	-1.96561	0.829741	-2.36894	0.0178392	0.249266	AC011773.4
1996	ENSG00000259590	11.0549	1.16258	0.490857	2.36847	0.0178616	0.249454	LINC02244
1997	ENSG00000106484	1148.42	-0.918269	0.387853	-2.36757	0.0179052	0.249938	MEST
1998	ENSG00000073803	5366.77	0.39195	0.165573	2.36723	0.0179219	0.250046	MAP3K13
1999	ENSG00000234120	2.04581	-2.59621	1.09695	-2.36676	0.0179445	0.250235	AF228730.2
[truncated: 25,877 more rows]

## Sheet: PA vs. C
	ENSEMBLE	baseMean	log2FoldChange	lfcSE	stat	pvalue	padj	SYMBOL
1	ENSG00000165474	399.327	2.33313	0.247174	9.43921	3.75595e-21	1.04701e-16	GJB2
2	ENSG00000120875	1474.72	1.24463	0.135004	9.21922	2.99274e-20	4.17127e-16	DUSP4
3	ENSG00000112299	560.715	3.22731	0.355048	9.0898	9.92191e-20	9.21944e-16	VNN1
4	ENSG00000136634	296.436	3.25577	0.383442	8.49093	2.04991e-17	1.42858e-13	IL10
5	ENSG00000166396	1465.1	5.91136	0.704739	8.38802	4.94414e-17	2.75646e-13	SERPINB7
6	ENSG00000127564	78.5706	-3.1697	0.389143	-8.14534	3.78217e-16	1.7572e-12	PKMYT1
7	ENSG00000101438	4.77512	21.925	2.70569	8.10329	5.34909e-16	2.13016e-12	SLC32A1
8	ENSG00000224260	96.9408	3.56168	0.450673	7.90303	2.72204e-15	9.29866e-12	AL023754.1
9	ENSG00000111432	120.539	2.1055	0.266874	7.88951	3.03378e-15	9.29866e-12	FZD10
10	ENSG00000259803	313.637	-1.39428	0.177005	-7.87709	3.35091e-15	9.29866e-12	SLC22A31
11	ENSG00000224116	64.996	2.53585	0.322392	7.86574	3.66929e-15	9.29866e-12	INHBA-AS1
12	ENSG00000196154	5414.87	-1.38366	0.180825	-7.65196	1.97938e-14	4.59811e-11	S100A4
13	ENSG00000204136	90.0491	-1.52892	0.201842	-7.57481	3.59648e-14	7.71196e-11	GGTA1P
14	ENSG00000162892	1272.65	3.68896	0.498617	7.39839	1.37845e-13	2.7447e-10	IL24
15	ENSG00000085265	136.048	-3.78474	0.516678	-7.32514	2.38655e-13	4.15101e-10	FCN1
16	ENSG00000126353	2975.27	2.32642	0.317694	7.32285	2.42753e-13	4.15101e-10	CCR7
17	ENSG00000094963	1350.7	-2.26311	0.309538	-7.31124	2.64681e-13	4.15101e-10	FMO2
18	ENSG00000162891	49.5807	3.58413	0.490336	7.30955	2.68038e-13	4.15101e-10	IL20
19	ENSG00000130598	44.3679	-1.78114	0.245792	-7.24656	4.27492e-13	6.27198e-10	TNNI2
20	ENSG00000140274	664.343	6.11141	0.844463	7.23703	4.58611e-13	6.39212e-10	DUOXA2
21	ENSG00000111247	141.851	-1.74833	0.242649	-7.20517	5.7971e-13	7.69524e-10	RAD51AP1
22	ENSG00000124882	2279.47	5.05278	0.719641	7.02125	2.19889e-12	2.78619e-09	EREG
23	ENSG00000115380	4915.72	-2.04175	0.29162	-7.0014	2.53417e-12	3.02745e-09	EFEMP1
24	ENSG00000177133	56.5086	-1.89214	0.270584	-6.99281	2.6944e-12	3.02745e-09	LINC00982
25	ENSG00000136546	1942.25	-2.7777	0.397283	-6.99173	2.71511e-12	3.02745e-09	SCN7A
26	ENSG00000206073	134.417	4.56653	0.656218	6.95886	3.43035e-12	3.67787e-09	SERPINB4
27	ENSG00000081479	656.712	-2.004	0.288689	-6.94173	3.87336e-12	3.99903e-09	LRP2
28	ENSG00000130600	2791.14	-2.46937	0.358501	-6.88804	5.65665e-12	5.6316e-09	H19,H19
29	ENSG00000123610	28266.8	3.84582	0.562937	6.83171	8.39105e-12	8.06583e-09	TNFAIP6
30	ENSG00000172264	7987.38	-1.28507	0.189109	-6.79539	1.08022e-11	1.00374e-08	MACROD2
31	ENSG00000058085	27336.4	2.32307	0.343655	6.75987	1.38114e-11	1.24196e-08	LAMC2
32	ENSG00000196616	4203.66	-3.90997	0.58054	-6.73505	1.63871e-11	1.42752e-08	ADH1B
33	ENSG00000011465	19187.1	-1.45472	0.218227	-6.66608	2.62724e-11	2.2193e-08	DCN
34	ENSG00000088826	1519.38	1.56333	0.235421	6.64057	3.12479e-11	2.56196e-08	SMOX
35	ENSG00000162897	190.386	5.40853	0.816213	6.62637	3.4404e-11	2.74013e-08	FCAMR
36	ENSG00000140379	1466.16	2.58949	0.391546	6.6135	3.75349e-11	2.90645e-08	BCL2A1
37	ENSG00000187244	1365.77	-1.4898	0.226769	-6.56966	5.04296e-11	3.79939e-08	BCAM
38	ENSG00000134460	986.463	2.26443	0.34708	6.52425	6.83436e-11	5.01354e-08	IL2RA
39	ENSG00000197632	682.175	3.36643	0.518879	6.48789	8.70446e-11	6.22168e-08	SERPINB2
40	ENSG00000214856	195.3	-1.57362	0.244616	-6.43304	1.25075e-10	8.6819e-08	KRT16P1
41	ENSG00000273044	23.4146	3.75942	0.584679	6.42989	1.27693e-10	8.6819e-08	AL022334.2
42	ENSG00000281852	778.231	-2.0119	0.313241	-6.42285	1.3375e-10	8.87716e-08	LINC00891
43	ENSG00000185010	1311.86	-1.88468	0.294074	-6.40886	1.46612e-10	9.50452e-08	F8
44	ENSG00000149968	617.646	3.14694	0.493292	6.37948	1.77693e-10	1.12576e-07	MMP3
45	ENSG00000050730	2869.41	3.56191	0.558966	6.37231	1.86203e-10	1.15347e-07	TNIP3
46	ENSG00000189001	29.9108	3.00153	0.475013	6.31883	2.63549e-10	1.5971e-07	SBSN
47	ENSG00000100302	315.653	1.79463	0.285537	6.2851	3.27646e-10	1.94329e-07	RASD2
48	ENSG00000116774	324.733	-2.85044	0.454048	-6.27784	3.43301e-10	1.99372e-07	OLFML3
49	ENSG00000038945	1442.23	-2.0459	0.327654	-6.24408	4.26289e-10	2.42515e-07	MSR1
50	ENSG00000102878	373.097	-1.54729	0.248532	-6.2257	4.79417e-10	2.67284e-07	HSF4
51	ENSG00000095970	47.3059	-3.08643	0.49761	-6.20252	5.55665e-10	3.0372e-07	TREM2
52	ENSG00000230498	74.163	-1.84046	0.297406	-6.18837	6.07909e-10	3.25886e-07	AL035409.1
53	ENSG00000131771	141.127	-2.47023	0.400237	-6.17192	6.74655e-10	3.54843e-07	PPP1R1B
54	ENSG00000167972	1710.67	-2.12489	0.345326	-6.15328	7.58946e-10	3.91785e-07	ABCA3
55	ENSG00000164761	2410.04	2.25859	0.367243	6.15012	7.74221e-10	3.92403e-07	TNFRSF11B
56	ENSG00000172551	54.1991	4.12766	0.672562	6.13722	8.39785e-10	4.18033e-07	MUCL1
57	ENSG00000135218	957.016	-2.14232	0.349295	-6.13326	8.60985e-10	4.21067e-07	CD36
58	ENSG00000140279	408.568	2.98144	0.487716	6.11307	9.77347e-10	4.69733e-07	DUOX2
59	ENSG00000169750	90.346	-1.48836	0.243906	-6.10218	1.04634e-09	4.94371e-07	RAC3
60	ENSG00000169436	204.943	2.4153	0.398521	6.06065	1.35571e-09	6.29863e-07	COL22A1
61	ENSG00000103710	795.879	-1.69156	0.279482	-6.0525	1.42619e-09	6.47293e-07	RASL12
62	ENSG00000248144	381.138	-3.25985	0.538876	-6.04935	1.45434e-09	6.47293e-07	ADH1C
63	ENSG00000188906	3244.79	-1.95969	0.324001	-6.0484	1.46289e-09	6.47293e-07	LRRK2
64	ENSG00000124875	1646.25	3.02237	0.502734	6.01187	1.834e-09	7.98824e-07	CXCL6
65	ENSG00000142748	1505.13	-2.01637	0.335729	-6.00595	1.90219e-09	8.15775e-07	FCN3
66	ENSG00000115919	3632.47	1.92426	0.320871	5.997	2.00992e-09	8.48916e-07	KYNU
67	ENSG00000172602	6641.95	2.6273	0.438697	5.98886	2.11318e-09	8.79209e-07	RND1
68	ENSG00000124491	523.667	-2.68944	0.449702	-5.98049	2.2247e-09	9.11997e-07	F13A1
69	ENSG00000245311	265.177	1.66094	0.277938	5.97593	2.28782e-09	9.15839e-07	ARNTL2-AS1
70	ENSG00000253133	1278.43	3.10676	0.519953	5.97508	2.29978e-09	9.15839e-07	AC009630.1
71	ENSG00000136688	60.9484	3.89056	0.651671	5.97012	2.37079e-09	9.3082e-07	IL36G
72	ENSG00000111961	5030.93	-0.639684	0.107427	-5.95457	2.60755e-09	1.00956e-06	SASH1
73	ENSG00000214822	176.818	-1.53323	0.257607	-5.95184	2.65147e-09	1.0125e-06	KRT16P3
74	ENSG00000134917	112.574	-2.97677	0.501488	-5.93586	2.92302e-09	1.10111e-06	ADAMTS8
75	ENSG00000183856	71.8051	-1.89235	0.318991	-5.93229	2.98733e-09	1.11033e-06	IQGAP3
76	ENSG00000251532	127.713	-2.94521	0.497351	-5.92179	3.1845e-09	1.16804e-06	AC091849.2
77	ENSG00000106538	3047.94	-1.34927	0.227967	-5.91869	3.2452e-09	1.17485e-06	RARRES2
78	ENSG00000140519	1354.17	5.46894	0.926021	5.90584	3.50844e-09	1.25386e-06	RHCG
79	ENSG00000095752	1252.45	4.92597	0.834584	5.90231	3.58457e-09	1.26485e-06	IL11
80	ENSG00000120162	3180	0.792881	0.134603	5.89052	3.84993e-09	1.33927e-06	MOB3B
81	ENSG00000198734	301.839	1.60847	0.273143	5.88874	3.89154e-09	1.33927e-06	F5
82	ENSG00000197046	97.6245	1.85255	0.3156	5.86993	4.3597e-09	1.48208e-06	SIGLEC15
83	ENSG00000085662	6075.95	1.19419	0.203949	5.85533	4.76071e-09	1.59891e-06	AKR1B1
84	ENSG00000276600	320.806	-1.44621	0.247174	-5.851	4.88636e-09	1.62157e-06	RAB7B
85	ENSG00000169429	428963	3.78811	0.647716	5.84842	4.9627e-09	1.62753e-06	CXCL8
86	ENSG00000148346	1910.23	3.2983	0.565783	5.82962	5.55549e-09	1.80075e-06	LCN2
87	ENSG00000163145	153.901	-0.905033	0.155385	-5.82445	5.72998e-09	1.83596e-06	C1QTNF7
88	ENSG00000008853	129.684	-1.20754	0.207453	-5.82081	5.85635e-09	1.85513e-06	RHOBTB2
89	ENSG00000187957	828.791	2.00555	0.344951	5.814	6.09978e-09	1.91053e-06	DNER
90	ENSG00000172296	706.933	-1.20188	0.206803	-5.81173	6.18317e-09	1.91513e-06	SPTLC3
91	ENSG00000135374	115.615	-1.63298	0.28139	-5.80326	6.50384e-09	1.99232e-06	ELF5
92	ENSG00000105246	1647.15	3.15176	0.543395	5.80014	6.62609e-09	2.0077e-06	EBI3
93	ENSG00000150625	1256.49	-1.20138	0.207578	-5.78759	7.14035e-09	2.14026e-06	GPM6A
94	ENSG00000162444	121.492	-1.9084	0.330562	-5.7732	7.7779e-09	2.30656e-06	RBP7
95	ENSG00000142224	72.3752	2.16942	0.375894	5.77136	7.86335e-09	2.30735e-06	IL19
96	ENSG00000172752	254.54	-2.5135	0.435738	-5.76838	8.00379e-09	2.3241e-06	COL6A5
97	ENSG00000173918	3006.15	1.60884	0.279295	5.76034	8.39444e-09	2.39062e-06	C1QTNF1
98	ENSG00000166803	62.3767	-2.41158	0.418667	-5.76014	8.40439e-09	2.39062e-06	PCLAF
99	ENSG00000189129	424.612	-1.57148	0.27354	-5.74496	9.19407e-09	2.58883e-06	PLAC9
100	ENSG00000143158	5253.34	1.05229	0.183262	5.74203	9.35502e-09	2.6078e-06	MPC2
101	ENSG00000164303	158.551	1.53897	0.268917	5.72283	1.04761e-08	2.89141e-06	ENPP6
102	ENSG00000105509	437.278	2.96715	0.518746	5.71985	1.0662e-08	2.91386e-06	HAS1
103	ENSG00000137070	170.009	-1.35161	0.236427	-5.71683	1.08529e-08	2.93724e-06	IL11RA
104	ENSG00000101003	122.491	-1.62301	0.284584	-5.7031	1.17646e-08	3.15337e-06	GINS1
105	ENSG00000166920	193.53	2.90283	0.509291	5.69975	1.19985e-08	3.18544e-06	C15orf48
106	ENSG00000154188	436.815	-1.91518	0.336186	-5.69679	1.22082e-08	3.21053e-06	ANGPT1
107	ENSG00000211445	35947.1	-0.949442	0.167143	-5.68041	1.34369e-08	3.50062e-06	GPX3
108	ENSG00000102096	2898.14	1.36126	0.239849	5.67547	1.38308e-08	3.56988e-06	PIM2
109	ENSG00000231689	646.948	-1.13509	0.200322	-5.66634	1.4588e-08	3.73079e-06	LINC01090
110	ENSG00000117594	1517.36	1.84416	0.325901	5.65867	1.52552e-08	3.86596e-06	HSD11B1
111	ENSG00000165304	167.803	-1.84772	0.326667	-5.65627	1.54701e-08	3.8851e-06	MELK
112	ENSG00000253593	21.3448	3.92001	0.694215	5.64668	1.63577e-08	4.07131e-06	AC110741.1
113	ENSG00000127928	795.75	1.59024	0.281809	5.64298	1.67129e-08	4.1229e-06	GNGT1
114	ENSG00000112964	549.636	-1.59215	0.282323	-5.63947	1.70575e-08	4.171e-06	GHR
115	ENSG00000233785	43.8943	1.48349	0.263369	5.63273	1.77381e-08	4.28406e-06	AC131011.1
116	ENSG00000139289	8221.96	1.39184	0.247137	5.63186	1.78272e-08	4.28406e-06	PHLDA1
117	ENSG00000163083	178.416	-1.69711	0.303041	-5.60026	2.14027e-08	5.09934e-06	INHBB
118	ENSG00000140598	4073.21	0.84082	0.15034	5.59278	2.23464e-08	5.27905e-06	EFL1
119	ENSG00000148344	7486.31	2.09777	0.375539	5.58602	2.32337e-08	5.44254e-06	PTGES
120	ENSG00000176771	1814.12	-0.895878	0.160672	-5.5758	2.46391e-08	5.72367e-06	NCKAP5
121	ENSG00000159335	342.658	-0.856306	0.15371	-5.57091	2.53418e-08	5.83824e-06	PTMS
122	ENSG00000137868	162.698	2.60737	0.470199	5.54524	2.93554e-08	6.70746e-06	STRA6
123	ENSG00000149043	505.415	-1.60527	0.289676	-5.54159	2.99732e-08	6.79294e-06	SYT8
124	ENSG00000147246	297.103	1.34358	0.242585	5.53861	3.04878e-08	6.85386e-06	HTR2C
125	ENSG00000094804	616.918	-1.00007	0.180912	-5.52791	3.24063e-08	7.22686e-06	CDC6
126	ENSG00000106258	12651.3	3.03241	0.549093	5.52258	3.34052e-08	7.39051e-06	CYP3A5
127	ENSG00000227300	351.996	-1.50847	0.27328	-5.51987	3.39248e-08	7.44637e-06	KRT16P2
128	ENSG00000114200	246.769	-2.5049	0.45468	-5.50914	3.60593e-08	7.85305e-06	BCHE
129	ENSG00000123496	2112.63	2.10239	0.381877	5.50541	3.68317e-08	7.95907e-06	IL13RA2
130	ENSG00000163735	19714.2	4.87017	0.884955	5.50329	3.7276e-08	7.96557e-06	CXCL5
131	ENSG00000164684	1099.8	-0.675717	0.122801	-5.50255	3.74333e-08	7.96557e-06	ZNF704
132	ENSG00000125538	5743.2	4.78838	0.870597	5.50011	3.79552e-08	8.01544e-06	IL1B
133	ENSG00000136689	2057.67	2.04897	0.373988	5.47869	4.28482e-08	8.98073e-06	IL1RN
134	ENSG00000197903	406.993	1.00738	0.184169	5.4699	4.50302e-08	9.36762e-06	HIST1H2BK
135	ENSG00000224376	94.2732	1.45834	0.266854	5.46493	4.63089e-08	9.55084e-06	AC017104.1
136	ENSG00000149380	1507.21	1.17861	0.215712	5.46383	4.65961e-08	9.55084e-06	P4HA3
137	ENSG00000266524	521.343	-3.15909	0.578655	-5.45937	4.77829e-08	9.7226e-06	GDF10
138	ENSG00000253184	125.265	-1.92481	0.353336	-5.44753	5.10751e-08	1.03056e-05	AC011586.1
139	ENSG00000237649	198.278	-1.97423	0.362481	-5.44644	5.13874e-08	1.03056e-05	KIFC1
140	ENSG00000124406	3318.53	-1.56075	0.286973	-5.43867	5.3681e-08	1.06887e-05	ATP8A1
141	ENSG00000249816	160.829	1.65282	0.304095	5.43522	5.47301e-08	1.08203e-05	LINC00964
142	ENSG00000197506	142.443	2.15409	0.397281	5.42208	5.891e-08	1.15646e-05	SLC28A3
143	ENSG00000112742	79.2048	-2.18987	0.404498	-5.41379	6.17038e-08	1.20283e-05	TTK
144	ENSG00000171557	853.485	-2.41239	0.4465	-5.40288	6.55801e-08	1.26952e-05	FGG
145	ENSG00000111012	839.787	2.77042	0.513693	5.39315	6.92339e-08	1.33101e-05	CYP27B1
146	ENSG00000144331	1645.79	-1.33431	0.247971	-5.38091	7.41091e-08	1.41498e-05	ZNF385B
147	ENSG00000101057	44.0048	-1.80239	0.33517	-5.37754	7.55124e-08	1.43196e-05	MYBL2
148	ENSG00000124466	512.354	1.77521	0.330413	5.37271	7.75626e-08	1.4609e-05	LYPD3
149	ENSG00000114270	517.528	1.59128	0.296542	5.36613	8.04455e-08	1.50503e-05	COL7A1
150	ENSG00000196805	23.8896	4.41433	0.823207	5.36236	8.21435e-08	1.52655e-05	SPRR2B
151	ENSG00000138675	48.1451	2.22474	0.415037	5.36033	8.30719e-08	1.53358e-05	FGF5
152	ENSG00000185499	1072.38	-0.900081	0.168125	-5.35364	8.62011e-08	1.58088e-05	MUC1
153	ENSG00000112116	34.0985	3.91607	0.734511	5.33153	9.73874e-08	1.77436e-05	IL17F
154	ENSG00000072163	630.318	-1.25491	0.235701	-5.32417	1.01417e-07	1.83579e-05	LIMS2
155	ENSG00000183098	1923.21	-1.30012	0.244353	-5.32067	1.03388e-07	1.85938e-05	GPC6
156	ENSG00000158716	1927.19	-1.04292	0.196078	-5.31889	1.04404e-07	1.86562e-05	DUSP23
157	ENSG00000165140	1701.72	-1.50671	0.28346	-5.31543	1.06407e-07	1.8893e-05	FBP1
158	ENSG00000130005	152.41	-1.7523	0.329741	-5.31419	1.07133e-07	1.89016e-05	GAMT
159	ENSG00000163874	10770	2.54273	0.478905	5.30945	1.09954e-07	1.92772e-05	ZC3H12A
160	ENSG00000139211	601.18	1.45564	0.27424	5.3079	1.10896e-07	1.93208e-05	AMIGO2
161	ENSG00000135750	1096.86	1.18993	0.224382	5.30316	1.13817e-07	1.97066e-05	KCNK1
162	ENSG00000091073	2400.28	1.26843	0.239238	5.30194	1.14578e-07	1.97159e-05	DTX2
163	ENSG00000163216	43.5675	3.73114	0.704237	5.29813	1.16994e-07	1.99665e-05	SPRR2D
164	ENSG00000175352	455.285	1.03575	0.195521	5.29739	1.17467e-07	1.99665e-05	NRIP3
165	ENSG00000148834	10043.4	0.562066	0.106133	5.29586	1.18458e-07	1.99728e-05	GSTO1
166	ENSG00000203760	178.503	-1.0771	0.203414	-5.29512	1.18937e-07	1.99728e-05	CENPW
167	ENSG00000164400	910.602	4.33965	0.820057	5.29189	1.21057e-07	2.02072e-05	CSF2
168	ENSG00000241794	112.913	6.24528	1.18271	5.28046	1.28859e-07	2.13813e-05	SPRR2A
169	ENSG00000249001	119.674	-1.357	0.25707	-5.27872	1.3009e-07	2.14579e-05	AC093895.1
170	ENSG00000171759	53.2971	2.33064	0.44255	5.26639	1.39134e-07	2.28147e-05	PAH
171	ENSG00000139329	13391.7	-1.62555	0.308793	-5.26422	1.40785e-07	2.29504e-05	LUM
172	ENSG00000173372	1623.41	-2.26255	0.430525	-5.25533	1.47759e-07	2.39473e-05	C1QA
173	ENSG00000099985	220.882	2.1483	0.409057	5.25183	1.50594e-07	2.42657e-05	OSM
174	ENSG00000196878	26278.1	1.67041	0.318229	5.24909	1.52854e-07	2.44883e-05	LAMB3
175	ENSG00000255071	173.65	2.72002	0.518384	5.24712	1.54492e-07	2.46092e-05	SAA2-SAA4
176	ENSG00000218839	21.4543	2.19855	0.419344	5.24282	1.58137e-07	2.50468e-05	FAM138C
177	ENSG00000085117	22412.8	1.22071	0.23332	5.23193	1.67753e-07	2.62781e-05	CD82
178	ENSG00000188783	3227.52	-2.53803	0.485108	-5.23188	1.67797e-07	2.62781e-05	PRELP
179	ENSG00000166523	278.982	2.23675	0.428586	5.21892	1.79974e-07	2.80277e-05	CLEC4E
180	ENSG00000172005	152.571	-1.32286	0.254067	-5.20675	1.92181e-07	2.97624e-05	MAL
181	ENSG00000005102	68.3157	1.54528	0.297354	5.19675	2.02803e-07	3.12339e-05	MEOX1
182	ENSG00000080511	13.4726	2.89221	0.55769	5.18606	2.14792e-07	3.28986e-05	RDH8
183	ENSG00000107562	1183.04	-1.91458	0.369394	-5.18303	2.18304e-07	3.32538e-05	CXCL12
184	ENSG00000258498	79.0753	-2.44671	0.47258	-5.17734	2.25069e-07	3.39579e-05	DIO3OS
185	ENSG00000184060	372.075	-1.03834	0.200563	-5.1771	2.25363e-07	3.39579e-05	ADAP2
186	ENSG00000152642	988.175	-1.17441	0.226917	-5.17552	2.27278e-07	3.40624e-05	GPD1L
187	ENSG00000244094	32.0006	4.60834	0.892082	5.16582	2.39384e-07	3.56848e-05	SPRR2F
188	ENSG00000073756	43872.2	3.51989	0.682429	5.15789	2.49743e-07	3.70311e-05	PTGS2
189	ENSG00000237838	166.837	2.20991	0.428919	5.15228	2.57337e-07	3.79465e-05	AC092422.1
190	ENSG00000198626	1465.67	-1.04269	0.202412	-5.15133	2.5864e-07	3.79465e-05	RYR2
191	ENSG00000019186	769.252	4.20582	0.817516	5.14463	2.68044e-07	3.91204e-05	CYP24A1
192	ENSG00000099341	5590.46	0.462958	0.0900279	5.14239	2.71267e-07	3.93846e-05	PSMD8
193	ENSG00000230647	836.732	3.72583	0.725374	5.13643	2.80009e-07	4.04431e-05	AC022816.1
194	ENSG00000161888	105.913	-2.0703	0.403441	-5.13162	2.87264e-07	4.12772e-05	SPC24
195	ENSG00000089685	273.221	-2.52349	0.492275	-5.12617	2.9569e-07	4.22701e-05	BIRC5
196	ENSG00000155511	225.396	-2.09859	0.409511	-5.12463	2.9812e-07	4.24e-05	GRIA1
197	ENSG00000180875	196.701	-1.3247	0.258836	-5.1179	3.08963e-07	4.37191e-05	GREM2
198	ENSG00000108342	58077.2	4.6045	0.90154	5.10737	3.26678e-07	4.59923e-05	CSF3
199	ENSG00000251230	257.189	2.39426	0.469306	5.10171	3.36604e-07	4.69527e-05	MIR3945HG
200	ENSG00000070190	1480.2	1.72764	0.33865	5.10156	3.36868e-07	4.69527e-05	DAPP1
201	ENSG00000157766	132.934	2.70461	0.530348	5.0997	3.40201e-07	4.71813e-05	ACAN
202	ENSG00000110077	251.842	-2.54776	0.500728	-5.08811	3.61642e-07	4.99066e-05	MS4A6A
203	ENSG00000164161	567.346	-1.64602	0.323728	-5.08456	3.68471e-07	5.05986e-05	HHIP
204	ENSG00000120594	3811.09	-1.71748	0.338164	-5.07884	3.79739e-07	5.18902e-05	PLXDC2
205	ENSG00000175899	35632.7	-1.39325	0.274702	-5.07187	3.93929e-07	5.35666e-05	A2M
206	ENSG00000149435	446.851	-1.4137	0.279285	-5.06184	4.15226e-07	5.61885e-05	GGTLC1
207	ENSG00000056558	16970.6	2.59397	0.512847	5.05798	4.23725e-07	5.70616e-05	TRAF1
208	ENSG00000251629	593.43	-0.763105	0.150916	-5.0565	4.27023e-07	5.72293e-05	LINC02241
209	ENSG00000110911	7567.74	1.16321	0.230325	5.05031	4.41105e-07	5.86327e-05	SLC11A2
210	ENSG00000179362	537.109	2.00635	0.397293	5.05005	4.41701e-07	5.86327e-05	HMGN2P46
211	ENSG00000167703	1604.68	1.28773	0.255355	5.04291	4.58516e-07	6.03095e-05	SLC43A2
212	ENSG00000115648	2023.28	-0.894014	0.177304	-5.04227	4.60053e-07	6.03095e-05	MLPH
213	ENSG00000255690	25.154	-2.86079	0.567399	-5.04194	4.60824e-07	6.03095e-05	TRIL
214	ENSG00000174600	166.975	-1.53926	0.305392	-5.04029	4.64831e-07	6.05496e-05	CMKLR1
215	ENSG00000166961	909.144	-1.84808	0.366827	-5.03801	4.70404e-07	6.09907e-05	MS4A15
216	ENSG00000163563	245.569	-2.23643	0.444351	-5.03302	4.82805e-07	6.23087e-05	MNDA
217	ENSG00000168685	3944.21	0.922537	0.183581	5.02523	5.02821e-07	6.45928e-05	IL7R
218	ENSG00000227307	170.755	-1.35847	0.270516	-5.02178	5.11955e-07	6.54645e-05	AC010998.1
219	ENSG00000008513	9777.95	0.993172	0.197863	5.01948	5.18104e-07	6.58348e-05	ST3GAL1
220	ENSG00000255243	18.1269	-3.509	0.699151	-5.01894	5.19574e-07	6.58348e-05	AC099687.1
221	ENSG00000137672	1264.39	-1.13016	0.225579	-5.01004	5.44183e-07	6.86409e-05	TRPC6
222	ENSG00000172201	287.233	1.05053	0.209879	5.0054	5.57463e-07	6.99992e-05	ID4
223	ENSG00000235584	48.2862	-2.43235	0.486087	-5.00394	5.61716e-07	7.0217e-05	AC008268.1
224	ENSG00000029153	475.595	1.40659	0.28116	5.00281	5.65015e-07	7.03141e-05	ARNTL2
225	ENSG00000104490	977.681	-0.854672	0.171	-4.99808	5.7905e-07	7.15643e-05	NCALD
226	ENSG00000124102	1328.35	3.66575	0.733489	4.9977	5.80196e-07	7.15643e-05	PI3
227	ENSG00000215386	1163.76	-1.12947	0.226489	-4.98688	6.13637e-07	7.53557e-05	MIR99AHG
228	ENSG00000225342	35.1501	-2.71159	0.544248	-4.98228	6.28407e-07	7.6831e-05	AC079630.1
229	ENSG00000120693	648.814	-0.626533	0.12591	-4.97605	6.48947e-07	7.86838e-05	SMAD9
230	ENSG00000231233	239.902	1.64263	0.330113	4.97597	6.49207e-07	7.86838e-05	CFAP58-DT
231	ENSG00000188505	75.3316	2.89581	0.582061	4.9751	6.52142e-07	7.86974e-05	NCCRP1
232	ENSG00000156298	550.411	-1.28315	0.258079	-4.97194	6.62869e-07	7.93951e-05	TSPAN7
233	ENSG00000125520	198.76	-0.775353	0.155953	-4.97172	6.6362e-07	7.93951e-05	SLC2A4RG
234	ENSG00000124479	15.1049	4.43259	0.892158	4.96839	6.75113e-07	8.0425e-05	NDP
235	ENSG00000096063	4575.04	1.11082	0.224046	4.95801	7.12186e-07	8.44804e-05	SRPK1
236	ENSG00000143228	84.8718	-2.23032	0.450257	-4.95344	7.29135e-07	8.61245e-05	NUF2
237	ENSG00000186407	550.197	2.08584	0.421675	4.94657	7.55322e-07	8.88411e-05	CD300E
238	ENSG00000131153	153.214	-1.92934	0.390536	-4.94023	7.80307e-07	9.13943e-05	GINS2
239	ENSG00000234394	1464.91	4.77658	0.96719	4.93861	7.86802e-07	9.17695e-05	AL353608.3
240	ENSG00000258844	40.0221	-2.24523	0.454869	-4.936	7.9741e-07	9.26191e-05	AL162511.1
241	ENSG00000126759	135.329	1.22349	0.247977	4.93388	8.061e-07	9.324e-05	CFP
242	ENSG00000027869	497.03	1.31714	0.267159	4.93018	8.2156e-07	9.42644e-05	SH2D2A
243	ENSG00000138180	49.9746	-1.89584	0.384541	-4.93014	8.21719e-07	9.42644e-05	CEP55
244	ENSG00000240583	4694.79	-1.60463	0.32575	-4.92596	8.39456e-07	9.59044e-05	AQP1
245	ENSG00000127318	86.4203	7.08401	1.4386	4.92423	8.46911e-07	9.63612e-05	IL22
246	ENSG00000163673	36.5468	2.44295	0.496477	4.92057	8.62919e-07	9.7502e-05	DCLK3
247	ENSG00000149575	11.1269	-3.37944	0.686853	-4.92018	8.64657e-07	9.7502e-05	SCN2B
248	ENSG00000165606	41.8016	-3.30675	0.672166	-4.91955	8.67431e-07	9.7502e-05	DRGX
249	ENSG00000111077	742.812	-1.38862	0.282538	-4.91481	8.88675e-07	9.94888e-05	TNS2
250	ENSG00000164266	706.815	1.64373	0.334857	4.90875	9.16607e-07	0.000102205	SPINK1
251	ENSG00000161281	785.143	-0.700157	0.142672	-4.90745	9.2266e-07	0.00010247	COX7A1
252	ENSG00000226516	26.6166	1.83157	0.373391	4.90521	9.33254e-07	0.000103236	FAM138B
253	ENSG00000265303	27.4101	-2.12336	0.433372	-4.89962	9.60208e-07	0.000105797	AC099850.2
254	ENSG00000180011	847.811	-0.72522	0.148361	-4.88823	1.01747e-06	0.000111666	ZADH2
255	ENSG00000186188	21.6511	-2.66648	0.547068	-4.87414	1.09285e-06	0.000119468	FFAR4
256	ENSG00000197415	453.763	-1.19252	0.244894	-4.86953	1.11863e-06	0.000121808	VEPH1
257	ENSG00000214855	45.2297	-1.66394	0.34176	-4.86874	1.12315e-06	0.000121824	APOC1P1
258	ENSG00000255794	70.5478	-1.73361	0.356291	-4.86572	1.14038e-06	0.000123215	RMST
259	ENSG00000184428	663.428	-0.587654	0.120885	-4.86128	1.16632e-06	0.00012553	TOP1MT
260	ENSG00000138092	126.228	-0.919778	0.189313	-4.85851	1.1827e-06	0.000126804	CENPO
261	ENSG00000134690	153.296	-1.60599	0.330901	-4.8534	1.21365e-06	0.000129624	CDCA8
262	ENSG00000148841	4380.16	1.06698	0.220005	4.84982	1.23572e-06	0.000131477	ITPRIP
263	ENSG00000164305	3389.32	0.507149	0.104782	4.84005	1.29806e-06	0.000137585	CASP3
264	ENSG00000163739	105216	3.94014	0.815766	4.82999	1.36539e-06	0.000144172	CXCL1
265	ENSG00000135063	438.052	-0.98617	0.204303	-4.827	1.38603e-06	0.000145415	FAM189A2
266	ENSG00000083857	1174.02	0.924604	0.191557	4.82678	1.38758e-06	0.000145415	FAT1
267	ENSG00000237613	23.0952	1.95004	0.404963	4.81537	1.46931e-06	0.000153403	FAM138A
268	ENSG00000261618	548.689	2.36716	0.49181	4.81316	1.4856e-06	0.000154525	LINC02605
269	ENSG00000137802	676.332	0.844626	0.175605	4.8098	1.5108e-06	0.000156562	MAPKBP1
270	ENSG00000240216	184.639	1.41987	0.295374	4.80703	1.53187e-06	0.000158157	CPHL1P
271	ENSG00000188991	77.9973	-1.10432	0.229891	-4.80365	1.55795e-06	0.000160257	SLC15A5
272	ENSG00000233896	124.743	2.55182	0.531378	4.80226	1.56886e-06	0.000160786	PDYN-AS1
273	ENSG00000144802	20907.3	1.85425	0.38721	4.78875	1.67823e-06	0.000171364	NFKBIZ
274	ENSG00000165188	152.059	1.96779	0.411018	4.7876	1.68791e-06	0.000171723	RNF183
275	ENSG00000152253	107.992	-1.78642	0.373409	-4.78409	1.71761e-06	0.000174109	SPC25
276	ENSG00000109674	29.3832	-2.51693	0.526785	-4.7779	1.77136e-06	0.000178907	NEIL3
277	ENSG00000171848	296.654	-2.3255	0.487529	-4.76998	1.84246e-06	0.000185417	RRM2
278	ENSG00000255921	76.0321	2.65082	0.555959	4.76801	1.86054e-06	0.000186563	AC026310.2
279	ENSG00000138160	203.504	-1.33048	0.279493	-4.76033	1.93275e-06	0.000193109	KIF11
280	ENSG00000179869	334.526	2.58834	0.544601	4.75274	2.00681e-06	0.000199793	ABCA13
281	ENSG00000213859	318.274	0.782233	0.164699	4.74948	2.03936e-06	0.00020231	KCTD11
282	ENSG00000168497	1631.36	-1.08562	0.228692	-4.74707	2.06383e-06	0.000203541	CAVIN2
283	ENSG00000161270	115.154	2.33325	0.491539	4.74682	2.06637e-06	0.000203541	NPHS1
284	ENSG00000244280	150.449	-1.59187	0.335472	-4.74517	2.08329e-06	0.000204485	ECEL1P2
285	ENSG00000114790	1360.05	-0.552629	0.116489	-4.74403	2.09507e-06	0.00020492	ARHGEF26
286	ENSG00000175287	250.966	-0.932796	0.196692	-4.74241	2.11189e-06	0.000205843	PHYHD1
287	ENSG00000122691	127.78	1.71148	0.361034	4.74051	2.13184e-06	0.000206575	TWIST1
288	ENSG00000186185	45.0956	-3.13291	0.660911	-4.74028	2.13423e-06	0.000206575	KIF18B
289	ENSG00000022267	2569.41	-0.944882	0.1996	-4.73389	2.20257e-06	0.000212453	FHL1
290	ENSG00000147160	20.8725	3.21162	0.679021	4.72978	2.24767e-06	0.000215405	AWAT2
291	ENSG00000081026	3288.54	-0.487166	0.103002	-4.72969	2.24863e-06	0.000215405	MAGI3
292	ENSG00000178146	1095.36	2.17115	0.459907	4.72085	2.34866e-06	0.000224217	AL672207.1
293	ENSG00000145901	38956.1	1.50519	0.318931	4.71947	2.36463e-06	0.000224524	TNIP1
294	ENSG00000122952	315.551	-2.02056	0.42816	-4.71918	2.36799e-06	0.000224524	ZWINT
295	ENSG00000137094	1897.86	1.53398	0.325105	4.71842	2.37681e-06	0.000224597	DNAJB5
296	ENSG00000253831	89.4069	1.78929	0.379405	4.71604	2.40485e-06	0.000225901	ETV3L
297	ENSG00000259347	73.9056	-1.17015	0.24813	-4.71587	2.40683e-06	0.000225901	AC087482.1
298	ENSG00000026025	9871.8	-0.644764	0.136806	-4.71299	2.4411e-06	0.00022835	VIM
299	ENSG00000165644	275.986	-1.0055	0.213434	-4.71104	2.4645e-06	0.000229767	COMTD1
300	ENSG00000088325	313.336	-2.0291	0.43181	-4.69906	2.61359e-06	0.000242543	TPX2
301	ENSG00000132514	105.074	-3.13401	0.667002	-4.69864	2.61894e-06	0.000242543	CLEC10A
302	ENSG00000204099	68.9254	2.33323	0.496905	4.69552	2.65924e-06	0.00024475	NEU4
303	ENSG00000134363	254.301	1.32154	0.281452	4.69544	2.66032e-06	0.00024475	FST
304	ENSG00000223914	103.003	-2.06747	0.440527	-4.69317	2.68998e-06	0.000246234	LINC02471
305	ENSG00000125872	324.147	-1.11162	0.236897	-4.69245	2.69957e-06	0.000246234	LRRN4
306	ENSG00000255191	34.1941	-1.81049	0.385915	-4.69142	2.71317e-06	0.000246234	AP003555.3
307	ENSG00000155657	126.1	-1.27917	0.272674	-4.6912	2.71604e-06	0.000246234	TTN
308	ENSG00000253706	18.3771	2.94462	0.627735	4.69086	2.72062e-06	0.000246234	AC011632.1
309	ENSG00000205755	105.851	1.85124	0.394823	4.68878	2.74837e-06	0.00024794	CRLF2
310	ENSG00000106701	1517.94	0.856745	0.182782	4.68724	2.76912e-06	0.000249006	FSD1L
311	ENSG00000115009	71713.1	3.20778	0.684888	4.68366	2.81799e-06	0.000252488	CCL20
312	ENSG00000253563	46.9436	-1.62294	0.346554	-4.68308	2.82596e-06	0.000252488	NKX2-1-AS1
313	ENSG00000198400	104.284	1.50978	0.322592	4.68017	2.86643e-06	0.000254898	NTRK1
314	ENSG00000122862	11394.6	1.33597	0.285474	4.67982	2.87122e-06	0.000254898	SRGN
315	ENSG00000102962	1559.05	2.01053	0.429943	4.67627	2.92138e-06	0.000258528	CCL22
316	ENSG00000134222	164.335	-1.36852	0.292817	-4.67365	2.95897e-06	0.000261026	PSRC1
317	ENSG00000133216	1193.99	1.41438	0.302903	4.66943	3.02032e-06	0.000265597	EPHB2
318	ENSG00000243305	78.9408	-1.05749	0.226681	-4.66509	3.08487e-06	0.000270421	AC026347.1
319	ENSG00000085514	1318.81	1.27813	0.27405	4.66384	3.10367e-06	0.000271216	PILRA
320	ENSG00000277758	602.798	-1.37396	0.294859	-4.65973	3.16621e-06	0.000275816	FO681492.1
321	ENSG00000137310	303.231	-1.65873	0.356397	-4.65416	3.25308e-06	0.000282092	TCF19
322	ENSG00000177257	2790.21	5.21375	1.12033	4.65377	3.25915e-06	0.000282092	DEFB4B,DEFB4B
323	ENSG00000243629	65.6563	1.77099	0.380599	4.65318	3.26861e-06	0.000282092	LINC00880
324	ENSG00000261222	16.6063	3.1422	0.675618	4.65085	3.30569e-06	0.000283911	AC064805.1
325	ENSG00000151651	1662.82	0.898023	0.193099	4.65058	3.31005e-06	0.000283911	ADAM8
326	ENSG00000095596	70.0226	2.33121	0.501614	4.64743	3.36094e-06	0.000287392	CYP26A1
327	ENSG00000132170	1880.58	-0.907534	0.195444	-4.64345	3.42634e-06	0.000291445	PPARG
328	ENSG00000203785	28.76	4.24452	0.914123	4.64328	3.42926e-06	0.000291445	SPRR2E
329	ENSG00000178538	2033.08	2.00401	0.431853	4.6405	3.47564e-06	0.000294489	CA8
330	ENSG00000197256	2864.53	-1.28668	0.277729	-4.63285	3.60667e-06	0.000303808	KANK2
331	ENSG00000155659	1541.28	-2.41828	0.521991	-4.63281	3.60742e-06	0.000303808	VSIG4
332	ENSG00000152503	1131.89	2.15986	0.466593	4.62899	3.67454e-06	0.000308529	TRIM36
333	ENSG00000153234	8829.36	2.32346	0.502599	4.62289	3.78434e-06	0.000315236	NR4A2
334	ENSG00000260244	127.427	-1.36532	0.295344	-4.62283	3.78542e-06	0.000315236	AC104083.1
335	ENSG00000154065	379.005	-0.668773	0.144677	-4.62254	3.79073e-06	0.000315236	ANKRD29
336	ENSG00000169291	269.11	-0.844368	0.182683	-4.62205	3.79966e-06	0.000315236	SHE
337	ENSG00000036530	151.932	-1.7406	0.376832	-4.61902	3.85548e-06	0.000318918	CYP46A1
338	ENSG00000110697	654.708	0.496129	0.107486	4.61575	3.91675e-06	0.000323028	PITPNM1
339	ENSG00000107020	1534.66	0.968503	0.209994	4.61205	3.98722e-06	0.000327869	PLGRKT
340	ENSG00000249173	18.7431	2.45581	0.532967	4.60781	4.0694e-06	0.000333643	LINC01093
341	ENSG00000227917	309.85	5.50368	1.19527	4.60454	4.13384e-06	0.000337932	AL449043.1
342	ENSG00000171711	3728.83	5.16445	1.12189	4.60334	4.15764e-06	0.000338884	DEFB4A,DEFB4A
343	ENSG00000117090	358.783	1.29358	0.281108	4.60173	4.18995e-06	0.000340225	SLAMF1
344	ENSG00000109205	90.6974	-1.50971	0.328105	-4.60131	4.19851e-06	0.000340225	ODAM
345	ENSG00000146670	108.07	-1.81517	0.394555	-4.60056	4.21361e-06	0.00034046	CDCA5
346	ENSG00000189325	102.921	1.39812	0.304365	4.59356	4.35746e-06	0.000351065	C6orf222
347	ENSG00000266877	122.442	1.05588	0.22994	4.59199	4.39034e-06	0.000352694	AC007923.4
348	ENSG00000124191	994.674	-0.860309	0.187498	-4.58837	4.46727e-06	0.000356891	TOX2
349	ENSG00000072401	1719.57	0.801542	0.174692	4.58832	4.46818e-06	0.000356891	UBE2D1
350	ENSG00000084734	94.0163	1.3146	0.28748	4.57284	4.81162e-06	0.000383225	GCKR
351	ENSG00000141401	316.394	-0.807849	0.17697	-4.56488	4.99776e-06	0.000396916	IMPA2
352	ENSG00000197122	1151.05	1.18888	0.260686	4.56057	5.10151e-06	0.000403286	SRC
353	ENSG00000160339	20.1345	-3.24611	0.711813	-4.56035	5.10691e-06	0.000403286	FCN2
354	ENSG00000122574	291.191	1.07735	0.236283	4.55958	5.12561e-06	0.00040362	WIPF3
355	ENSG00000243729	24.0428	2.21425	0.485917	4.55685	5.19271e-06	0.00040697	OR5V1
356	ENSG00000248801	162.342	-1.14206	0.250635	-4.55666	5.19735e-06	0.00040697	C8orf34-AS1
357	ENSG00000155307	3156.46	1.04992	0.230699	4.55102	5.33865e-06	0.000416863	SAMSN1,SAMSN1
358	ENSG00000125430	2058.87	1.9288	0.42397	4.54937	5.38077e-06	0.000417718	HS3ST3B1
359	ENSG00000104635	27239.9	1.61664	0.355427	4.54844	5.40443e-06	0.000417718	SLC39A14
360	ENSG00000093009	160.537	-1.56149	0.343308	-4.54837	5.40642e-06	0.000417718	CDC45
361	ENSG00000236404	757.5	-0.769282	0.169138	-4.54824	5.40954e-06	0.000417718	VLDLR-AS1
362	ENSG00000164047	18.4284	-2.56872	0.565063	-4.5459	5.47013e-06	0.00042123	CAMP
363	ENSG00000122852	51660.9	-1.37395	0.302398	-4.54351	5.53243e-06	0.000424854	SFTPA1
364	ENSG00000130208	419.541	-1.54651	0.340935	-4.53608	5.7309e-06	0.000437956	APOC1
365	ENSG00000158764	57.2067	-1.5601	0.343942	-4.53595	5.73447e-06	0.000437956	ITLN2
366	ENSG00000154611	100.623	-1.41466	0.311921	-4.53533	5.75135e-06	0.000438045	PSMA8
367	ENSG00000117036	9168.9	1.34627	0.296886	4.53464	5.7703e-06	0.000438291	ETV3
368	ENSG00000161944	23.7761	-1.78371	0.393505	-4.53288	5.81837e-06	0.000440562	ASGR2
369	ENSG00000253891	38.5877	1.94113	0.428279	4.5324	5.8318e-06	0.000440562	AC023202.1
370	ENSG00000091137	3557.15	4.78208	1.05542	4.53096	5.87164e-06	0.000442372	SLC26A4
371	ENSG00000185585	150.706	-1.9689	0.434655	-4.5298	5.90389e-06	0.000443603	OLFML2A
372	ENSG00000006625	319.976	-0.575006	0.127111	-4.52367	6.07773e-06	0.000455438	GGCT
373	ENSG00000166016	2905.63	1.7163	0.379904	4.51772	6.25092e-06	0.00046716	ABTB2
374	ENSG00000143867	483.329	-2.64201	0.585233	-4.51446	6.34792e-06	0.000473141	OSR1
375	ENSG00000228277	14.2822	3.93133	0.87252	4.50572	6.61476e-06	0.000491715	AC112518.1
376	ENSG00000100764	2872.87	0.372982	0.0829102	4.49863	6.83939e-06	0.000507061	PSMC1
377	ENSG00000023445	25597.1	1.40055	0.311389	4.49773	6.86832e-06	0.000507855	BIRC3
378	ENSG00000158161	2786.73	0.340721	0.075776	4.49643	6.91054e-06	0.000508297	EYA3
379	ENSG00000183160	422.649	-1.98145	0.440672	-4.49642	6.91077e-06	0.000508297	TMEM119
380	ENSG00000214107	1.97879	19.0105	4.23403	4.48993	7.12459e-06	0.000522645	MAGEB1
381	ENSG00000108946	19403.2	0.6414	0.142919	4.48787	7.19385e-06	0.000525226	PRKAR1A
382	ENSG00000115008	257.913	3.76543	0.839045	4.48776	7.19746e-06	0.000525226	IL1A
383	ENSG00000230943	168.431	1.69746	0.378332	4.4867	7.23363e-06	0.000526487	LINC02541
384	ENSG00000172878	198.918	-1.28822	0.287396	-4.4824	7.38091e-06	0.000535808	METAP1D
385	ENSG00000169826	3729.73	0.756389	0.168827	4.48027	7.45491e-06	0.000539774	CSGALNACT2
386	ENSG00000092621	1138.92	-0.988153	0.22091	-4.47309	7.70956e-06	0.000556379	PHGDH
387	ENSG00000074660	2125.71	1.36251	0.30463	4.47269	7.72416e-06	0.000556379	SCARF1
388	ENSG00000100100	6841.06	1.28179	0.286647	4.47166	7.76134e-06	0.000557616	PIK3IP1
389	ENSG00000241399	146.412	-1.25427	0.2808	-4.46675	7.94151e-06	0.000569094	CD302
390	ENSG00000013619	1218.9	1.12528	0.252189	4.46205	8.1181e-06	0.000580257	MAMLD1
391	ENSG00000060140	302.455	1.05658	0.236859	4.46081	8.16512e-06	0.000581445	STYK1
392	ENSG00000271736	7.07063	-4.66902	1.04689	-4.45991	8.1993e-06	0.000581445	AL138900.3
393	ENSG00000229644	16827.6	1.57327	0.35277	4.45976	8.20532e-06	0.000581445	NAMPTP1
394	ENSG00000174348	40.1179	-2.1865	0.490311	-4.45942	8.21815e-06	0.000581445	PODN
395	ENSG00000170381	700.239	-0.764213	0.171637	-4.45249	8.48818e-06	0.000597597	SEMA3E
396	ENSG00000259404	196.482	0.906007	0.203485	4.45246	8.48932e-06	0.000597597	EFL1P1
397	ENSG00000104953	113.321	-1.35808	0.305165	-4.45033	8.57384e-06	0.000600442	TLE6
398	ENSG00000271820	5.50561	-4.92207	1.10602	-4.45025	8.57689e-06	0.000600442	AL109910.2
399	ENSG00000277494	78.7593	-2.76632	0.62167	-4.44982	8.59437e-06	0.000600442	GPIHBP1
400	ENSG00000166394	599.193	0.802567	0.180483	4.44679	8.71644e-06	0.000607449	CYB5R2
401	ENSG00000168078	67.1865	-2.33483	0.525308	-4.44469	8.80171e-06	0.000611861	PBK
402	ENSG00000121057	556.45	-0.945218	0.212699	-4.44392	8.83327e-06	0.000612528	AKAP1
403	ENSG00000183775	844.76	-1.34394	0.30247	-4.44323	8.8618e-06	0.000612982	KCTD16
404	ENSG00000205300	71.393	2.54137	0.572157	4.44173	8.92367e-06	0.000615733	AL356414.1
405	ENSG00000233593	245.374	-0.785152	0.177074	-4.43404	9.24821e-06	0.000636551	LINC02609
406	ENSG00000004776	647.672	-2.19032	0.49408	-4.43312	9.28796e-06	0.000637712	HSPB6
407	ENSG00000123983	8208.18	1.0061	0.227084	4.43055	9.39944e-06	0.000643781	ACSL3
408	ENSG00000069667	2099.45	-1.67078	0.37725	-4.42884	9.47424e-06	0.000646426	RORA
409	ENSG00000198901	71.6963	-0.982463	0.221845	-4.42861	9.48444e-06	0.000646426	PRC1
410	ENSG00000248893	16.8293	1.80219	0.407123	4.42664	9.57143e-06	0.000650764	FAM138E
411	ENSG00000165244	80.7937	-1.22238	0.27634	-4.42346	9.71319e-06	0.000658795	ZNF367
412	ENSG00000260971	293.115	1.52308	0.3444	4.42243	9.75985e-06	0.000660354	AC119674.1
413	ENSG00000163513	3961.12	-0.644294	0.145882	-4.41655	1.00291e-05	0.000676926	TGFBR2
414	ENSG00000236939	96.7329	2.45159	0.556053	4.40891	1.03893e-05	0.000698861	BAALC-AS2
415	ENSG00000154839	51.7386	-2.46481	0.559105	-4.40849	1.04094e-05	0.000698861	SKA1
416	ENSG00000198814	5113.89	1.94304	0.440792	4.40808	1.04293e-05	0.000698861	GK
417	ENSG00000117984	878.987	-0.845523	0.191883	-4.40645	1.05077e-05	0.0007008	CTSD
418	ENSG00000112096	123444	1.92754	0.437438	4.40644	1.05085e-05	0.0007008	SOD2
419	ENSG00000169403	1040.68	1.04343	0.237303	4.39704	1.09736e-05	0.00073007	PTAFR
420	ENSG00000149218	819.538	-1.29773	0.295198	-4.39615	1.10189e-05	0.000731337	ENDOD1
421	ENSG00000102271	236.661	-1.13734	0.258764	-4.39529	1.10625e-05	0.000732489	KLHL4
422	ENSG00000093134	1465.01	2.00735	0.456827	4.39412	1.11222e-05	0.000734697	VNN3
423	ENSG00000137673	725.425	1.89754	0.431986	4.39261	1.11998e-05	0.000738077	MMP7
424	ENSG00000028137	8060.39	1.27436	0.290293	4.38991	1.134e-05	0.000745549	TNFRSF1B
425	ENSG00000205334	41.3876	1.60595	0.366128	4.38631	1.15288e-05	0.000756179	LINC01460
426	ENSG00000163599	76.6668	1.2045	0.274775	4.38358	1.16744e-05	0.000763933	CTLA4
427	ENSG00000260943	19.9822	-3.88728	0.887541	-4.37983	1.18775e-05	0.000774367	LINC02555
428	ENSG00000187871	39.3072	-1.37317	0.313537	-4.37961	1.18894e-05	0.000774367	GFRAL
429	ENSG00000176635	216.37	1.1352	0.25932	4.37762	1.19984e-05	0.000779643	HORMAD2
430	ENSG00000102362	2166.38	1.03673	0.237052	4.37344	1.22303e-05	0.000792864	SYTL4
431	ENSG00000112782	3706.99	-0.824116	0.188596	-4.36975	1.2439e-05	0.000804524	CLIC5
432	ENSG00000253288	164.286	-1.52857	0.350124	-4.36581	1.26653e-05	0.000817266	AC046195.1
433	ENSG00000160182	87.8968	2.0125	0.461323	4.36245	1.28613e-05	0.000827993	TFF1
434	ENSG00000162576	3021.33	-1.95659	0.448736	-4.36024	1.29921e-05	0.00083341	MXRA8
435	ENSG00000249244	175.023	1.59239	0.365225	4.36002	1.30052e-05	0.00083341	AC110373.1
436	ENSG00000198018	581.274	0.83424	0.191419	4.3582	1.31136e-05	0.000838428	ENTPD7
437	ENSG00000144619	871.75	-0.683938	0.156961	-4.35739	1.31623e-05	0.000839616	CNTN4
438	ENSG00000275302	3640.11	2.48475	0.570889	4.35243	1.3464e-05	0.000856898	CCL4
439	ENSG00000186204	36.031	-1.78193	0.409964	-4.34656	1.38292e-05	0.000878141	CYP4F12
440	ENSG00000116711	2156.27	1.23828	0.285153	4.34251	1.40864e-05	0.000892434	PLA2G4A
441	ENSG00000186431	208.568	1.91161	0.440744	4.33725	1.44278e-05	0.000911995	FCAR
442	ENSG00000165457	71.2484	-1.98096	0.456901	-4.33564	1.45335e-05	0.000916598	FOLR2
443	ENSG00000167034	4164.32	2.01242	0.464658	4.33097	1.48455e-05	0.000934163	NKX3-1
444	ENSG00000224932	14.5843	3.61126	0.834192	4.32905	1.49751e-05	0.000940196	LINC02262
445	ENSG00000153162	383.691	1.38617	0.320373	4.32674	1.51332e-05	0.000947449	BMP6
446	ENSG00000138030	96.5915	-1.32317	0.305837	-4.32637	1.51586e-05	0.000947449	KHK
447	ENSG00000159189	3208.84	-1.98782	0.459581	-4.32529	1.52329e-05	0.000948727	C1QC
448	ENSG00000255553	19.8307	2.25574	0.521549	4.32509	1.52472e-05	0.000948727	AP003733.3
449	ENSG00000120217	2578.4	1.87928	0.434639	4.32377	1.53388e-05	0.000952303	CD274
450	ENSG00000124216	639.759	0.984105	0.227639	4.32309	1.53856e-05	0.000953089	SNAI1
451	ENSG00000276649	29.7397	1.40308	0.324994	4.31725	1.57983e-05	0.000976485	AL117335.1
452	ENSG00000122547	707.351	-1.07792	0.24978	-4.31549	1.59251e-05	0.000982139	EEPD1
453	ENSG00000167434	247.932	-1.63733	0.379476	-4.31472	1.59802e-05	0.000983364	CA4
454	ENSG00000112053	187.753	1.61625	0.374764	4.31273	1.61254e-05	0.000990115	SLC26A8
455	ENSG00000197520	2639.15	1.8276	0.423825	4.31216	1.61671e-05	0.000990492	FAM177B
456	ENSG00000267374	285.519	-1.35841	0.315093	-4.31115	1.62404e-05	0.000992804	AC016205.1
457	ENSG00000225243	31.4956	-1.3499	0.313158	-4.31061	1.62808e-05	0.000993092	AL021026.1
458	ENSG00000152402	1361.82	-0.815225	0.189621	-4.29923	1.71391e-05	0.00104316	GUCY1A2
459	ENSG00000159200	5835.9	1.1072	0.257722	4.29608	1.73845e-05	0.0010558	RCAN1
460	ENSG00000204020	37.4549	2.44187	0.568965	4.29178	1.77245e-05	0.00107411	LIPN
461	ENSG00000175164	370.907	-0.838481	0.195412	-4.29083	1.78008e-05	0.00107639	ABO
462	ENSG00000156218	664.38	-1.2992	0.302858	-4.28978	1.78849e-05	0.00107913	ADAMTSL3
463	ENSG00000101746	148.957	1.56338	0.364619	4.2877	1.80531e-05	0.00108588	NOL4
464	ENSG00000239268	252.224	-1.84198	0.429624	-4.28744	1.80746e-05	0.00108588	AC092691.1
465	ENSG00000243069	144.646	-1.36066	0.317438	-4.28637	1.81616e-05	0.001087	ARHGEF26-AS1
466	ENSG00000236453	871.587	1.74709	0.407603	4.28625	1.81712e-05	0.001087	AC003092.1
467	ENSG00000160223	1070.42	1.11521	0.260239	4.2853	1.8249e-05	0.00108931	ICOSLG
468	ENSG00000280852	270.761	0.874897	0.204243	4.28361	1.83885e-05	0.00109161	AC025048.6
469	ENSG00000160606	235.687	1.3508	0.315349	4.28351	1.83967e-05	0.00109161	TLCD1
470	ENSG00000196584	63.9818	-1.40147	0.327185	-4.28341	1.84049e-05	0.00109161	XRCC2
471	ENSG00000128342	15675.7	2.20735	0.515777	4.27966	1.87182e-05	0.00110783	LIF
472	ENSG00000198771	4329.65	1.54984	0.362265	4.2782	1.88414e-05	0.00111276	RCSD1
473	ENSG00000044524	285.834	-1.14965	0.268807	-4.27685	1.89553e-05	0.00111712	EPHA3
474	ENSG00000140511	2951.03	2.05147	0.479861	4.27515	1.91012e-05	0.00112334	HAPLN3
475	ENSG00000136732	7566.48	0.689859	0.161442	4.2731	1.92776e-05	0.00113133	GYPC
476	ENSG00000156970	293.017	-0.560032	0.131077	-4.27255	1.93248e-05	0.00113172	BUB1B
477	ENSG00000107798	2722.33	-1.1286	0.264326	-4.26972	1.95721e-05	0.0011438	LIPA
478	ENSG00000164237	220.157	-1.5808	0.370553	-4.26605	1.98968e-05	0.00116034	CMBL
479	ENSG00000122729	7310.61	0.816811	0.191519	4.2649	1.9999e-05	0.00116387	ACO1
480	ENSG00000115828	1208.35	1.16171	0.272531	4.26267	2.02001e-05	0.00117312	QPCT
481	ENSG00000234956	23.333	1.84681	0.433431	4.26091	2.03599e-05	0.00117994	LINC02539
482	ENSG00000198729	605.299	0.892863	0.209573	4.26038	2.04075e-05	0.00118025	PPP1R14C
483	ENSG00000153395	3333.49	-0.939037	0.220675	-4.2553	2.08768e-05	0.00120489	LPCAT1
484	ENSG00000145779	12286.8	1.36078	0.319932	4.25334	2.10602e-05	0.00121296	TNFAIP8
485	ENSG00000198467	3383.4	-0.910596	0.214239	-4.25037	2.13416e-05	0.00122664	TPM2
486	ENSG00000197170	7176.75	0.482547	0.113555	4.24945	2.14299e-05	0.00122918	PSMD12
487	ENSG00000048707	5328.78	-0.498102	0.117284	-4.24695	2.16697e-05	0.00124038	VPS13D
488	ENSG00000148053	431.627	-0.972099	0.229039	-4.24424	2.19332e-05	0.00125103	NTRK2
489	ENSG00000109472	426.936	-1.2064	0.284252	-4.24412	2.19455e-05	0.00125103	CPE
490	ENSG00000163344	1262.7	-0.734142	0.173035	-4.24273	2.20817e-05	0.00125536	PMVK
491	ENSG00000259354	2892.69	2.09014	0.492676	4.24243	2.21115e-05	0.00125536	AC025580.2
492	ENSG00000277117	1082.99	1.10429	0.261003	4.23094	2.32712e-05	0.00131698	FP565260.3
493	ENSG00000128274	1925.23	1.03868	0.245508	4.23075	2.32914e-05	0.00131698	A4GALT
494	ENSG00000189057	151.317	-1.8582	0.439282	-4.23009	2.33597e-05	0.00131817	FAM111B
495	ENSG00000204176	98.6849	-1.4855	0.351656	-4.2243	2.39681e-05	0.00134977	SYT15
496	ENSG00000165280	21024.4	0.560838	0.132794	4.22338	2.40664e-05	0.00135257	VCP
497	ENSG00000213886	13.892	4.29187	1.01645	4.22239	2.41728e-05	0.00135582	UBD
498	ENSG00000156076	368.319	-1.03076	0.244188	-4.22116	2.43044e-05	0.00136046	WIF1
499	ENSG00000250305	224.251	-1.21183	0.287371	-4.21695	2.4763e-05	0.00138335	TRMT9B
500	ENSG00000015475	2569.72	0.704172	0.167128	4.21336	2.516e-05	0.00140272	BID
501	ENSG00000146072	7852.48	1.4538	0.345333	4.20985	2.55536e-05	0.00142182	TNFRSF21
502	ENSG00000066279	157.711	-1.70333	0.40467	-4.20918	2.56298e-05	0.00142322	ASPM
503	ENSG00000271147	226.673	-0.654124	0.155505	-4.20645	2.59418e-05	0.00143768	ARMCX5-GPRASP2
504	ENSG00000136848	1923.16	-0.62982	0.149749	-4.20584	2.60115e-05	0.00143869	DAB2IP
505	ENSG00000090382	609.858	-1.63643	0.389153	-4.20511	2.60955e-05	0.00144047	LYZ
506	ENSG00000172331	3773.31	1.28345	0.305258	4.20447	2.61697e-05	0.00144171	BPGM
507	ENSG00000148680	114.108	1.54105	0.366826	4.20103	2.65698e-05	0.00145703	HTR7
508	ENSG00000088827	112.074	-2.49558	0.594056	-4.20091	2.65842e-05	0.00145703	SIGLEC1
509	ENSG00000186452	65.7089	1.0379	0.247077	4.20074	2.66045e-05	0.00145703	TMPRSS12
510	ENSG00000205362	3109.13	1.03767	0.24719	4.19785	2.69458e-05	0.0014711	MT1A
511	ENSG00000225331	49.1814	-1.1706	0.278869	-4.19768	2.69669e-05	0.0014711	LINC01678
512	ENSG00000249054	15.1877	1.96106	0.467231	4.1972	2.70233e-05	0.00147129	FAM138D
513	ENSG00000165480	105.089	-1.86742	0.445	-4.19644	2.71142e-05	0.00147336	SKA3
514	ENSG00000104774	1503.52	0.723445	0.172495	4.194	2.74075e-05	0.0014864	MAN2B1
515	ENSG00000188786	1965.15	0.726909	0.173465	4.19053	2.78301e-05	0.00150639	MTF1
516	ENSG00000101842	272.757	2.09169	0.499215	4.18996	2.79004e-05	0.00150727	VSIG1
517	ENSG00000169474	18.314	2.613	0.623852	4.1885	2.80803e-05	0.00151405	SPRR1A
518	ENSG00000184985	373.618	-0.706621	0.168724	-4.18803	2.81381e-05	0.00151424	SORCS2
519	ENSG00000163710	324.73	-1.9844	0.474529	-4.18184	2.89164e-05	0.00155218	PCOLCE2
520	ENSG00000184588	8985.44	1.33538	0.319352	4.18154	2.89544e-05	0.00155218	PDE4B
521	ENSG00000162490	71.9629	1.76288	0.421941	4.17803	2.94043e-05	0.00157327	DRAXIN
522	ENSG00000166444	4470.96	1.195	0.286626	4.16919	3.05687e-05	0.00163244	ST5
523	ENSG00000136244	41494.4	2.49032	0.59758	4.16734	3.08173e-05	0.00164126	IL6
524	ENSG00000186891	229.363	1.00952	0.242261	4.16709	3.08517e-05	0.00164126	TNFRSF18
525	ENSG00000163734	49946.4	4.05523	0.973448	4.16584	3.1021e-05	0.00164713	CXCL3
526	ENSG00000129538	7897.09	-0.948272	0.227685	-4.16484	3.11571e-05	0.0016497	RNASE1
527	ENSG00000248441	131.373	-1.17692	0.2826	-4.16462	3.11877e-05	0.0016497	LINC01197,LINC01197
528	ENSG00000143416	1518.97	-0.92642	0.222517	-4.16337	3.13585e-05	0.00165558	SELENBP1
529	ENSG00000075223	4095.06	0.785759	0.18877	4.16251	3.14767e-05	0.00165869	SEMA3C
530	ENSG00000137812	102.771	-1.69956	0.408488	-4.1606	3.17406e-05	0.00166944	KNL1
531	ENSG00000110944	6631.62	3.94116	0.947707	4.15863	3.20157e-05	0.00168074	IL23A
532	ENSG00000174899	202.763	-1.28028	0.307956	-4.15736	3.21952e-05	0.00168698	PQLC2L
533	ENSG00000170542	6076.53	1.31317	0.315985	4.15579	3.24172e-05	0.00169543	SERPINB9
534	ENSG00000150275	225.928	-0.967115	0.233335	-4.14474	3.40199e-05	0.00177592	PCDH15
535	ENSG00000232810	1046.3	2.40358	0.580579	4.13997	3.47352e-05	0.00180987	TNF
536	ENSG00000164989	624.75	-1.06049	0.256281	-4.13798	3.50382e-05	0.00182225	CCDC171
537	ENSG00000160868	139.36	1.45936	0.353192	4.13193	3.59729e-05	0.00186737	CYP3A4
538	ENSG00000080822	7679.89	0.582861	0.141114	4.13042	3.621e-05	0.00187619	CLDND1
539	ENSG00000163281	1242.59	0.478192	0.11585	4.12768	3.66443e-05	0.00189517	GNPDA2
540	ENSG00000160200	554.414	-0.81993	0.198775	-4.12491	3.70881e-05	0.00191457	CBS
541	ENSG00000133739	280.354	-0.79908	0.19398	-4.11939	3.79873e-05	0.00195663	LRRCC1
542	ENSG00000259240	153.987	-1.32945	0.322757	-4.11905	3.80432e-05	0.00195663	MIR4713HG
543	ENSG00000176971	373.743	-1.76158	0.427712	-4.1186	3.8118e-05	0.00195687	FIBIN
544	ENSG00000178568	1699.15	-0.948061	0.230245	-4.11761	3.82821e-05	0.00196167	ERBB4
545	ENSG00000170624	451.813	-1.10171	0.267678	-4.11579	3.8586e-05	0.00197362	SGCD
546	ENSG00000237988	372.438	3.26357	0.793045	4.11524	3.86782e-05	0.00197472	OR2I1P
547	ENSG00000235531	2770.57	0.77823	0.189175	4.1138	3.8919e-05	0.00198338	MSC-AS1
548	ENSG00000203721	252.027	0.860348	0.209485	4.10697	4.00878e-05	0.00203784	LINC00862
549	ENSG00000166292	268.668	-1.3011	0.316824	-4.10671	4.01339e-05	0.00203784	TMEM100
550	ENSG00000205403	1736.45	-1.282	0.312475	-4.10274	4.0828e-05	0.00206931	CFI
551	ENSG00000026508	25154.5	0.936965	0.228438	4.10161	4.10293e-05	0.00207574	CD44
552	ENSG00000164265	889.988	-1.31025	0.319604	-4.0996	4.13857e-05	0.00208998	SCGB3A2
553	ENSG00000119632	603.668	-0.610982	0.149282	-4.09281	4.26179e-05	0.00214831	IFI27L2
554	ENSG00000151023	880.909	1.18138	0.288699	4.09209	4.27498e-05	0.00215009	ENKUR
555	ENSG00000237356	596.284	-0.866225	0.211699	-4.09178	4.28074e-05	0.00215009	AL365295.1
556	ENSG00000112763	4381.26	0.925394	0.226319	4.08889	4.33443e-05	0.00217314	BTN2A1
557	ENSG00000245729	45.3163	-1.7815	0.435899	-4.08696	4.37062e-05	0.00218543	LINC02226
558	ENSG00000118898	1196.03	-0.820757	0.200834	-4.08675	4.37463e-05	0.00218543	PPL
559	ENSG00000281016	189.74	-0.559158	0.136875	-4.08518	4.40425e-05	0.00219629	AC092574.2
560	ENSG00000167759	47.9815	-1.83216	0.448593	-4.08423	4.42236e-05	0.00220139	KLK13
561	ENSG00000163362	626.41	0.906373	0.22198	4.08313	4.44335e-05	0.0022079	INAVA
562	ENSG00000121933	134.802	-1.37321	0.336399	-4.08208	4.46353e-05	0.00221394	TMIGD3
563	ENSG00000138131	272.592	-1.23566	0.302734	-4.08167	4.47141e-05	0.00221394	LOXL4
564	ENSG00000237612	8.66923	-2.88694	0.707388	-4.08113	4.48169e-05	0.0022151	AP002856.4
565	ENSG00000011422	18579.2	1.10463	0.270791	4.07926	4.51784e-05	0.00222901	PLAUR
566	ENSG00000180611	3543.31	1.14254	0.280197	4.07764	4.54955e-05	0.0022407	MB21D2
567	ENSG00000188153	582.088	-0.749689	0.183932	-4.0759	4.58367e-05	0.00225352	COL4A5
568	ENSG00000224172	40.4717	1.20726	0.296243	4.07524	4.59671e-05	0.00225489	AC091799.1
569	ENSG00000214929	2.97771	17.2841	4.24155	4.07494	4.60265e-05	0.00225489	SPATA31D1
570	ENSG00000278932	339.822	-0.9743	0.239137	-4.07423	4.61666e-05	0.00225779	CR381653.1
571	ENSG00000263528	893.356	1.01621	0.24983	4.0676	4.75003e-05	0.00231895	IKBKE
572	ENSG00000197780	1707.91	0.778503	0.191426	4.06685	4.76521e-05	0.00232229	TAF13
573	ENSG00000115216	5457.89	0.343308	0.084435	4.06594	4.7839e-05	0.00232733	NRBP1
574	ENSG00000100033	436.295	-1.32388	0.325688	-4.06488	4.80563e-05	0.00233383	PRODH
575	ENSG00000183066	410.118	-0.755153	0.185822	-4.06386	4.82672e-05	0.00233735	WBP2NL
576	ENSG00000101220	622.97	-0.956122	0.235291	-4.06357	4.83269e-05	0.00233735	C20orf27
577	ENSG00000134802	4084.89	0.967033	0.237991	4.06332	4.83803e-05	0.00233735	SLC43A3
578	ENSG00000120149	28.561	1.64511	0.404969	4.06231	4.85902e-05	0.00233819	MSX2
579	ENSG00000099994	2526.42	-0.985616	0.242635	-4.06213	4.86264e-05	0.00233819	SUSD2
580	ENSG00000065328	191.981	-1.09064	0.268496	-4.06202	4.86495e-05	0.00233819	MCM10
581	ENSG00000082153	21010.1	0.538573	0.132612	4.06127	4.8807e-05	0.00234173	BZW1
582	ENSG00000106333	672.019	-1.13613	0.279861	-4.05961	4.91546e-05	0.00235435	PCOLCE
583	ENSG00000173432	3699.47	3.14735	0.775363	4.05919	4.92425e-05	0.00235452	SAA1
584	ENSG00000126787	138.679	-1.6459	0.405556	-4.05839	4.94119e-05	0.00235857	DLGAP5
585	ENSG00000171241	121.455	-2.02045	0.497949	-4.05754	4.95918e-05	0.00236311	SHCBP1
586	ENSG00000248771	119.659	1.31788	0.324902	4.05623	4.98708e-05	0.00237235	SMIM31
587	ENSG00000185215	16252.1	2.73546	0.67465	4.05465	5.02104e-05	0.0023776	TNFAIP2
588	ENSG00000218336	1677.19	1.14351	0.28203	4.05458	5.0225e-05	0.0023776	TENM3
589	ENSG00000170899	669.459	-1.11772	0.275673	-4.05452	5.02371e-05	0.0023776	GSTA4
590	ENSG00000243797	661.716	0.799982	0.197369	4.05322	5.05165e-05	0.00238548	AC004917.1
591	ENSG00000234147	13.793	-2.09098	0.515925	-4.05288	5.05913e-05	0.00238548	AL035446.1
592	ENSG00000204001	1.69908	17.1451	4.23068	4.05256	5.06601e-05	0.00238548	LCN8
593	ENSG00000227591	292.076	1.58707	0.391694	4.05182	5.08217e-05	0.00238776	HSD11B1-AS1
594	ENSG00000241506	3619.03	0.356968	0.0881065	4.05155	5.088e-05	0.00238776	PSMC1P1
595	ENSG00000143199	775.521	1.16484	0.287716	4.04856	5.15331e-05	0.00241435	ADCY10
596	ENSG00000008838	5246.79	1.81354	0.448767	4.04116	5.31874e-05	0.00248767	MED24
597	ENSG00000100348	2340.77	-0.630083	0.155951	-4.04026	5.3391e-05	0.00249301	TXN2
598	ENSG00000166106	90.1111	-1.79487	0.444307	-4.03971	5.35175e-05	0.00249474	ADAMTS15
599	ENSG00000102218	1804.05	0.589437	0.145946	4.03873	5.37418e-05	0.00250101	RP2
600	ENSG00000148143	1878.36	0.803008	0.198874	4.03777	5.39608e-05	0.00250702	ZNF462
601	ENSG00000090376	4256.41	1.16834	0.289634	4.03384	5.48737e-05	0.00254519	IRAK3
602	ENSG00000117069	1240.01	-1.01241	0.251173	-4.03075	5.55983e-05	0.00257346	ST6GALNAC5
603	ENSG00000148773	225.516	-2.44694	0.607112	-4.03046	5.56678e-05	0.00257346	MKI67
604	ENSG00000105855	2493.46	1.52381	0.378333	4.0277	5.63246e-05	0.00259951	ITGB8
605	ENSG00000255398	231.937	1.7883	0.444308	4.0249	5.69991e-05	0.00262629	HCAR3
606	ENSG00000178150	56.87	-0.988537	0.245735	-4.02278	5.75155e-05	0.00264571	ZNF114
607	ENSG00000102471	3848.99	0.398512	0.099076	4.02229	5.76357e-05	0.00264687	NDFIP2
608	ENSG00000250722	2086.49	-1.07022	0.266121	-4.02155	5.78166e-05	0.00265082	SELENOP
609	ENSG00000204472	793.362	-1.45068	0.360933	-4.01925	5.83842e-05	0.00267244	AIF1
610	ENSG00000153823	11763.3	1.29576	0.322464	4.01831	5.86163e-05	0.00267867	PID1
611	ENSG00000101412	69.1343	-1.97332	0.491134	-4.01789	5.87209e-05	0.00267906	E2F1
612	ENSG00000104738	620.577	-1.02157	0.254434	-4.01508	5.94254e-05	0.00270538	MCM4
613	ENSG00000235169	90.6875	-1.21931	0.303702	-4.01482	5.94919e-05	0.00270538	SMIM1
614	ENSG00000251141	164.264	-0.820218	0.204332	-4.01415	5.966e-05	0.0027086	MRPS30-DT
615	ENSG00000204175	366.904	-1.03155	0.25701	-4.01364	5.97902e-05	0.0027101	GPRIN2
616	ENSG00000251056	128.701	-0.936136	0.233325	-4.01217	6.01644e-05	0.00272263	ANKRD20A17P
617	ENSG00000123243	638.678	-1.73076	0.43146	-4.01142	6.03559e-05	0.00272687	ITIH5
618	ENSG00000179082	28.5282	-1.56941	0.391627	-4.00742	6.13864e-05	0.00276895	C9orf106
619	ENSG00000112149	6994.56	1.71627	0.429018	4.00047	6.3217e-05	0.00284691	CD83
620	ENSG00000123219	332.257	-1.04847	0.262386	-3.9959	6.44493e-05	0.00289422	CENPK
621	ENSG00000170439	24.2425	-1.81238	0.453571	-3.9958	6.44752e-05	0.00289422	METTL7B
622	ENSG00000236136	67.3883	1.91492	0.479291	3.99532	6.46077e-05	0.0028955	ADORA2BP1
623	ENSG00000064692	870.615	0.808072	0.202358	3.99328	6.51656e-05	0.00291582	SNCAIP
624	ENSG00000182667	2545.89	-1.34151	0.336076	-3.99169	6.56032e-05	0.00292725	NTM
625	ENSG00000196743	806.41	-0.674636	0.169014	-3.99159	6.56311e-05	0.00292725	GM2A
626	ENSG00000242082	223.037	-1.06255	0.266297	-3.99008	6.60517e-05	0.00293705	SLC5A4-AS1
627	ENSG00000238042	133.725	-1.1556	0.289621	-3.99004	6.60614e-05	0.00293705	LINC02257
628	ENSG00000172724	632.528	2.97396	0.745762	3.98781	6.66849e-05	0.00296004	CCL19
629	ENSG00000162692	2240.41	1.5835	0.397411	3.98453	6.76133e-05	0.00299284	VCAM1
630	ENSG00000160326	2038.57	1.73102	0.434444	3.98444	6.76384e-05	0.00299284	SLC2A6
631	ENSG00000152779	144.984	-1.41667	0.355622	-3.98363	6.78695e-05	0.00299671	SLC16A12
632	ENSG00000250339	10.4674	4.05694	1.01847	3.98338	6.79409e-05	0.00299671	CXCL1P1
633	ENSG00000162078	57.4956	2.18493	0.548748	3.98166	6.84354e-05	0.00301375	ZG16B
634	ENSG00000166482	6110.66	-0.823776	0.206922	-3.9811	6.85967e-05	0.00301609	MFAP4
635	ENSG00000111816	1234.12	0.785688	0.197438	3.97942	6.90849e-05	0.00303277	FRK
636	ENSG00000115233	4736.63	0.39295	0.0987657	3.97861	6.93196e-05	0.00303829	PSMD14
637	ENSG00000099864	323.824	-0.699871	0.175968	-3.97726	6.97126e-05	0.00305072	PALM
638	ENSG00000248202	47.0974	-1.20119	0.302238	-3.97432	7.0582e-05	0.00308392	LINC02234
639	ENSG00000224467	50.0993	1.28593	0.324099	3.96772	7.25646e-05	0.00316559	AC009313.1
640	ENSG00000131669	9786.35	1.2725	0.32091	3.9653	7.33028e-05	0.0031928	NINJ1
641	ENSG00000131459	9296.73	1.40351	0.354004	3.96467	7.34961e-05	0.00319622	GFPT2
642	ENSG00000142173	4192.69	-1.02783	0.259337	-3.96329	7.39243e-05	0.00320516	COL6A2
643	ENSG00000111912	18857.9	1.20438	0.303887	3.96326	7.39317e-05	0.00320516	NCOA7
644	ENSG00000259275	100.632	-1.32152	0.333572	-3.96173	7.44098e-05	0.00322088	AC087477.2
645	ENSG00000158985	8601.02	0.568434	0.143514	3.96084	7.46881e-05	0.00322792	CDC42SE2
646	ENSG00000168878	192936	-1.05691	0.267238	-3.95492	7.65589e-05	0.00330365	SFTPB
647	ENSG00000138600	4481.07	0.710614	0.179704	3.95436	7.67395e-05	0.00330632	SPPL2A
648	ENSG00000075239	2406.2	-0.506452	0.128151	-3.952	7.75015e-05	0.003334	ACAT1
649	ENSG00000171408	627.641	0.939988	0.237962	3.95016	7.81001e-05	0.00335457	PDE7B
650	ENSG00000173762	483.548	0.770114	0.194993	3.94944	7.83342e-05	0.00335945	CD7
651	ENSG00000051341	108.303	-1.3687	0.346635	-3.94854	7.8629e-05	0.00336691	POLQ
652	ENSG00000119714	618.019	1.04905	0.265727	3.94784	7.88607e-05	0.00337166	GPR68
653	ENSG00000131323	3697.72	0.925368	0.234493	3.94625	7.93839e-05	0.00338883	TRAF3
654	ENSG00000276160	116.258	-1.06576	0.270128	-3.94539	7.9671e-05	0.003392	GGTLC5P
655	ENSG00000274276	539.844	-0.800555	0.20293	-3.94497	7.98093e-05	0.003392	CBSL
656	ENSG00000176974	747.974	-0.975943	0.247392	-3.94493	7.98233e-05	0.003392	SHMT1
657	ENSG00000090975	1097.77	-1.11707	0.283495	-3.94037	8.13553e-05	0.00345184	PITPNM2
658	ENSG00000254530	87.7778	0.911793	0.231498	3.93866	8.19388e-05	0.00347132	AC090124.1
659	ENSG00000163430	11756.3	0.998696	0.253688	3.93671	8.2606e-05	0.00349427	FSTL1
660	ENSG00000106066	234.42	-1.58557	0.403018	-3.93425	8.3458e-05	0.00352162	CPVL
661	ENSG00000198865	178.037	-0.831046	0.211241	-3.93411	8.35052e-05	0.00352162	CCDC152
662	ENSG00000151388	2792.12	1.10238	0.280466	3.93055	8.47519e-05	0.0035688	ADAMTS12
663	ENSG00000234148	214.14	4.64833	1.18298	3.92935	8.5177e-05	0.00358129	LINC01961
664	ENSG00000204740	271.043	-0.832917	0.212003	-3.9288	8.53699e-05	0.00358399	MALRD1
665	ENSG00000131097	105.055	-1.17785	0.299858	-3.92802	8.56477e-05	0.00359025	HIGD1B
666	ENSG00000163121	1075.04	1.96345	0.500077	3.92629	8.62657e-05	0.00361072	NEURL3
667	ENSG00000224812	64.3545	-1.01488	0.258574	-3.92491	8.67622e-05	0.00362606	TMEM72-AS1
668	ENSG00000135617	234.971	-1.09105	0.278034	-3.92415	8.7036e-05	0.00363206	PRADC1
669	ENSG00000250522	8.69447	-3.50697	0.893867	-3.92337	8.73193e-05	0.00363844	AC004066.2
670	ENSG00000183735	5179.62	0.845472	0.215569	3.92204	8.78023e-05	0.0036531	TBK1
671	ENSG00000197548	8906.04	0.621131	0.158396	3.92137	8.8046e-05	0.00365515	ATG7
672	ENSG00000145247	2635.23	0.562409	0.143428	3.92119	8.81137e-05	0.00365515	OCIAD2
673	ENSG00000182934	9702.82	0.547246	0.139577	3.92074	8.82764e-05	0.00365645	SRPRA
674	ENSG00000139734	1093.39	-0.889369	0.227047	-3.91712	8.96129e-05	0.0037063	DIAPH3
675	ENSG00000189184	346.664	-1.4225	0.3632	-3.91657	8.98172e-05	0.00370925	PCDH18
676	ENSG00000105835	58902.1	1.50853	0.385282	3.91538	9.02627e-05	0.00372213	NAMPT
677	ENSG00000268734	83.1106	2.12026	0.541659	3.91438	9.06354e-05	0.0037282	AC245128.3
678	ENSG00000211976	93.51	1.33279	0.340496	3.91427	9.06772e-05	0.0037282	IGHV3-73
679	ENSG00000108344	4144.28	0.485833	0.124135	3.91375	9.08746e-05	0.00373081	PSMD3
680	ENSG00000135472	210.516	-1.95148	0.498807	-3.91229	9.14232e-05	0.00374781	FAIM2
681	ENSG00000196196	49.7645	-1.5437	0.394695	-3.91111	9.18714e-05	0.00376066	HRCT1
682	ENSG00000009694	199.756	-1.00278	0.256506	-3.90939	9.25307e-05	0.00378209	TENM1
683	ENSG00000127838	936.193	-0.509043	0.130367	-3.90468	9.43484e-05	0.00384943	PNKD
684	ENSG00000278931	764.359	-0.949077	0.243078	-3.90441	9.44545e-05	0.00384943	CR381670.1
685	ENSG00000182287	3175.06	0.736994	0.188838	3.90279	9.50914e-05	0.00386973	AP1S2
686	ENSG00000171951	155.693	1.54914	0.397122	3.90091	9.58319e-05	0.00389418	SCG2
687	ENSG00000172380	8147.42	0.293003	0.0751648	3.89814	9.69338e-05	0.00393323	GNG12
688	ENSG00000076351	40.5366	-0.970202	0.248935	-3.89741	9.7228e-05	0.00393943	SLC46A1
689	ENSG00000120915	286.262	-1.1081	0.284345	-3.89704	9.73751e-05	0.00393966	EPHX2
690	ENSG00000180263	2135.42	0.609477	0.156455	3.89554	9.79792e-05	0.00395836	FGD6
691	ENSG00000179097	18.2286	-1.57955	0.405573	-3.89462	9.83532e-05	0.00396772	HTR1F
692	ENSG00000148541	98.6892	-2.04768	0.525952	-3.89328	9.88992e-05	0.00398398	FAM13C
693	ENSG00000119535	1845.9	-1.05057	0.269869	-3.89289	9.90579e-05	0.00398462	CSF3R
694	ENSG00000023734	5967.86	0.378487	0.0973151	3.8893	0.000100535	0.00403347	STRAP
695	ENSG00000104951	2550.76	1.17884	0.303104	3.88923	0.000100562	0.00403347	IL4I1
696	ENSG00000249776	35.73	-1.74845	0.449955	-3.88584	0.000101976	0.00408433	AC124854.1
697	ENSG00000237596	118.235	1.46338	0.376749	3.88422	0.000102658	0.00410574	AL138828.1
698	ENSG00000122966	349.076	-1.11021	0.286198	-3.87917	0.000104814	0.0041831	CIT
699	ENSG00000168765	316.327	-0.956798	0.246662	-3.87899	0.000104893	0.0041831	GSTM4
700	ENSG00000156535	1051.91	-1.35701	0.349938	-3.87786	0.000105381	0.00419352	CD109
701	ENSG00000174851	3022.44	0.583565	0.150493	3.87769	0.000105455	0.00419352	YIF1A
702	ENSG00000137033	13526.2	1.83504	0.473335	3.87683	0.000105826	0.00420227	IL33
703	ENSG00000273679	90.1431	0.841916	0.217212	3.87601	0.000106181	0.0042104	AC100757.1
704	ENSG00000197965	20798.6	1.15419	0.29783	3.87533	0.000106482	0.00421631	MPZL1
705	ENSG00000262412	16.403	-1.70195	0.439349	-3.87379	0.000107157	0.00423703	AL160291.1
706	ENSG00000261120	9.59983	5.12328	1.32322	3.87184	0.000108017	0.004265	AL133299.1
707	ENSG00000147168	2993.7	0.801113	0.207434	3.86202	0.000112454	0.00442818	IL2RG
708	ENSG00000145349	7743.87	-0.704353	0.182392	-3.86176	0.000112575	0.00442818	CAMK2D
709	ENSG00000138615	65.1016	-1.88562	0.488312	-3.8615	0.000112691	0.00442818	CILP
710	ENSG00000156170	1394.84	-0.589313	0.152633	-3.86098	0.000112934	0.00442818	NDUFAF6
711	ENSG00000097007	6311.08	0.597975	0.154884	3.8608	0.000113018	0.00442818	ABL1
712	ENSG00000111726	2435.49	0.432178	0.111945	3.86061	0.000113103	0.00442818	CMAS
713	ENSG00000118503	58813.1	2.18626	0.566773	3.85738	0.000114611	0.00447887	TNFAIP3
714	ENSG00000262097	34.7703	-1.68798	0.437625	-3.85714	0.000114719	0.00447887	LINC02185
715	ENSG00000139155	62.8388	1.38958	0.360612	3.8534	0.000116488	0.00454156	SLCO1C1
716	ENSG00000229240	120.288	-1.37174	0.356091	-3.85222	0.000117052	0.0045572	LINC00710
717	ENSG00000249348	289.257	-0.767936	0.19947	-3.84988	0.000118176	0.00459452	UGDH-AS1
718	ENSG00000106089	85.5355	0.928172	0.241289	3.84673	0.000119705	0.00464251	STX1A
719	ENSG00000070729	68.3545	1.20764	0.313955	3.84654	0.000119795	0.00464251	CNGB1
720	ENSG00000178999	80.8655	-2.14282	0.557109	-3.84631	0.00011991	0.00464251	AURKB
721	ENSG00000266010	83.0424	-1.19822	0.311615	-3.84519	0.000120459	0.00465731	GATA6-AS1
722	ENSG00000134121	1298.12	0.856029	0.222652	3.84469	0.000120704	0.00466032	CHL1
723	ENSG00000169583	637.741	-1.03321	0.268852	-3.84303	0.000121523	0.00468043	CLIC3
724	ENSG00000164823	1738.41	0.87534	0.227778	3.84296	0.000121561	0.00468043	OSGIN2
725	ENSG00000143126	60.2988	-1.29127	0.336163	-3.84121	0.00012243	0.0047074	CELSR2
726	ENSG00000175183	2892.09	0.983783	0.256153	3.84061	0.000122731	0.00471246	CSRP2
727	ENSG00000154654	820.592	-0.929468	0.242174	-3.83802	0.00012403	0.00475578	NCAM2
728	ENSG00000183283	19408.6	0.299982	0.0781757	3.83728	0.000124404	0.00476019	DAZAP2
729	ENSG00000265313	370.377	1.00113	0.260908	3.83712	0.000124486	0.00476019	LINC01476
730	ENSG00000087494	17.2889	2.26589	0.590645	3.8363	0.000124904	0.0047696	PTHLH
731	ENSG00000104312	9301.15	1.43149	0.373316	3.83453	0.000125805	0.00479139	RIPK2
732	ENSG00000162896	14633.7	1.61489	0.421146	3.8345	0.000125818	0.00479139	PIGR
733	ENSG00000162434	23270.3	0.611153	0.159512	3.8314	0.000127418	0.00484572	JAK1
734	ENSG00000197275	43.7345	-1.01573	0.265241	-3.82946	0.000128426	0.0048774	RAD54B
735	ENSG00000204219	730.833	-1.15937	0.302809	-3.82871	0.000128819	0.00488057	TCEA3
736	ENSG00000158859	18982.2	2.05261	0.536123	3.82863	0.00012886	0.00488057	ADAMTS4
737	ENSG00000118507	624.284	-0.904749	0.236449	-3.8264	0.000130032	0.00491828	AKAP7
738	ENSG00000173926	7538.73	1.12336	0.29366	3.82538	0.000130573	0.00492956	2024-03-03
739	ENSG00000068078	30.9007	-2.26266	0.591518	-3.82517	0.000130684	0.00492956	FGFR3
740	ENSG00000154529	726.778	-1.23048	0.32171	-3.82482	0.000130869	0.00492987	CNTNAP3B
741	ENSG00000258458	115.837	-0.87851	0.229714	-3.82436	0.000131111	0.00493233	AL160314.2
742	ENSG00000177694	2963.23	-0.867056	0.226948	-3.8205	0.000133179	0.00500337	NAALADL2
743	ENSG00000215915	226.203	-0.673504	0.176343	-3.81928	0.000133842	0.00502151	ATAD3C
744	ENSG00000251003	390.212	1.10227	0.288645	3.81876	0.000134124	0.00502533	ZFPM2-AS1
745	ENSG00000253381	30.8256	2.53897	0.665007	3.81796	0.000134559	0.00503486	AC087518.1
746	ENSG00000185339	538.396	-0.832818	0.218163	-3.81742	0.000134857	0.00503924	TCN2
747	ENSG00000189283	5591.54	-0.452626	0.11862	-3.81577	0.000135758	0.00506613	FHIT
748	ENSG00000100906	215377	1.90922	0.500432	3.81514	0.000136106	0.00507231	NFKBIA
749	ENSG00000164038	999.898	1.06882	0.280225	3.81414	0.000136657	0.00508606	SLC9B2
750	ENSG00000106536	223.789	-1.65943	0.43512	-3.81373	0.000136886	0.00508776	POU6F2
751	ENSG00000130066	89387.3	1.21699	0.319221	3.81238	0.000137637	0.00510888	SAT1
752	ENSG00000276180	156.421	0.774631	0.203321	3.80989	0.00013903	0.00515373	HIST1H4I
753	ENSG00000136160	5340.8	1.04432	0.274384	3.80606	0.000141201	0.00522724	EDNRB
754	ENSG00000271605	285.719	-0.818584	0.215161	-3.80451	0.000142086	0.00525303	MILR1
755	ENSG00000274559	94.088	0.9076	0.238605	3.80377	0.000142508	0.00526166	CU639417.1
756	ENSG00000106714	250.099	-1.03873	0.273363	-3.79984	0.000144791	0.0053389	CNTNAP3
757	ENSG00000254239	2.72332	16.1157	4.24291	3.79826	0.000145713	0.00536072	AC002428.2
758	ENSG00000072571	123.41	-1.65042	0.434531	-3.79817	0.000145768	0.00536072	HMMR
759	ENSG00000161798	15.1445	-2.1347	0.562109	-3.79765	0.000146072	0.00536482	AQP5
760	ENSG00000142156	2166.74	-1.37162	0.3615	-3.79424	0.000148097	0.00543203	COL6A1
761	ENSG00000124780	44.8973	-1.61038	0.424499	-3.7936	0.000148477	0.00543883	KCNK17
762	ENSG00000171320	88.1819	-1.71535	0.45246	-3.79116	0.000149944	0.00547548	ESCO2
763	ENSG00000259305	26.7034	-1.39549	0.368109	-3.79097	0.000150062	0.00547548	ZHX1-C8orf76
764	ENSG00000169442	708.817	-1.16754	0.30798	-3.79096	0.000150067	0.00547548	CD52
765	ENSG00000110436	251.726	1.11978	0.295432	3.79032	0.000150455	0.00548247	SLC1A2
766	ENSG00000146918	676.556	-0.852767	0.225052	-3.7892	0.000151131	0.00549992	NCAPG2
767	ENSG00000137331	6739.22	1.89241	0.499749	3.78673	0.000152643	0.00554769	IER3
768	ENSG00000018625	53.689	-1.68953	0.44631	-3.78555	0.00015337	0.00556686	ATP1A2
769	ENSG00000166856	159.845	2.29908	0.607393	3.78516	0.00015361	0.0055683	GPR182
770	ENSG00000237499	950.706	1.0099	0.266921	3.78353	0.00015462	0.00559764	AL357060.1
771	ENSG00000004948	76.6961	-1.28777	0.340405	-3.78305	0.00015492	0.00560122	CALCR
772	ENSG00000186205	127.779	-1.1684	0.308896	-3.78249	0.000155264	0.00560641	2024-03-01
773	ENSG00000225791	104.554	-0.690731	0.182743	-3.77979	0.00015696	0.00566032	TRAM2-AS1
774	ENSG00000171476	2250.06	-0.698771	0.18501	-3.77694	0.00015877	0.00571817	HOPX
775	ENSG00000180769	127.383	-1.03267	0.273569	-3.77483	0.000160119	0.00575933	WDFY3-AS2
776	ENSG00000255209	2.37833	-4.55033	1.20576	-3.77384	0.000160754	0.00577145	AP001978.1
777	ENSG00000179630	271.179	1.00053	0.265154	3.77337	0.000161054	0.00577145	LACC1
778	ENSG00000115884	5348.97	-1.02051	0.270496	-3.77273	0.000161471	0.00577145	SDC1
779	ENSG00000064042	9998.28	-0.711102	0.188495	-3.77253	0.000161599	0.00577145	LIMCH1
780	ENSG00000228222	61.2672	-0.709109	0.187974	-3.77239	0.000161694	0.00577145	AC073050.1
781	ENSG00000281333	24.7758	-1.78211	0.472409	-3.77238	0.000161698	0.00577145	AC024941.2
782	ENSG00000184347	1412.42	-1.06277	0.282185	-3.76623	0.00016573	0.00590778	SLIT3
783	ENSG00000100578	962.349	-0.483922	0.128525	-3.76519	0.000166426	0.00592501	KIAA0586
784	ENSG00000164694	72.5172	0.811184	0.215472	3.76469	0.000166758	0.00592928	FNDC1
785	ENSG00000196569	3197.14	-1.28331	0.340916	-3.76429	0.000167022	0.00593109	LAMA2
786	ENSG00000131620	321.233	-1.08473	0.288191	-3.76392	0.000167274	0.00593247	ANO1
787	ENSG00000277443	18921.2	1.08875	0.289285	3.76359	0.00016749	0.00593259	MARCKS
788	ENSG00000135318	2106.62	1.33927	0.355931	3.76274	0.000168063	0.00594533	NT5E
789	ENSG00000157456	156.043	-1.11677	0.296947	-3.76083	0.000169348	0.00597997	CCNB2
790	ENSG00000158125	225.395	1.43148	0.380648	3.76065	0.000169471	0.00597997	XDH
791	ENSG00000240859	57.8509	-1.42531	0.380003	-3.75079	0.000176276	0.00621222	AC093627.4
792	ENSG00000177673	1.43142	15.9022	4.24484	3.74624	0.000179503	0.00631795	TEX44
793	ENSG00000265096	27.4458	1.71122	0.457097	3.74366	0.000181362	0.00637535	C1QTNF1-AS1
794	ENSG00000093072	439.21	-0.760211	0.203256	-3.74017	0.000183897	0.00645162	ADA2
795	ENSG00000163520	1199.05	-1.57455	0.421019	-3.73984	0.000184137	0.00645162	FBLN2
796	ENSG00000073060	1132.64	-0.897909	0.240101	-3.73972	0.000184226	0.00645162	SCARB1
797	ENSG00000259783	82.9893	1.00068	0.267696	3.73811	0.000185407	0.00647678	LINC02259
798	ENSG00000240038	807.461	-0.824951	0.220687	-3.73811	0.000185409	0.00647678	AMY2B
799	ENSG00000196655	2359.07	0.489632	0.131006	3.73749	0.00018587	0.00648475	TRAPPC4
800	ENSG00000271538	48.6528	-1.06449	0.284856	-3.73694	0.000186276	0.00649077	LINC02427
801	ENSG00000008282	5934.9	0.605595	0.162091	3.73613	0.000186871	0.00650338	SYPL1
802	ENSG00000133069	1074.2	1.64397	0.44017	3.73485	0.000187824	0.00652842	TMCC2
803	ENSG00000126838	705.181	-0.572133	0.153291	-3.73234	0.000189707	0.00657606	PZP
804	ENSG00000175063	303.852	-1.67655	0.449211	-3.73221	0.000189804	0.00657606	UBE2C
805	ENSG00000235888	142.41	-0.753972	0.202024	-3.73208	0.000189903	0.00657606	AF064858.1
806	ENSG00000273294	867.5	-0.947472	0.253922	-3.73135	0.000190457	0.00658707	C1QTNF3-AMACR
807	ENSG00000108691	26028.5	1.75624	0.471367	3.72585	0.000194655	0.00672393	CCL2
808	ENSG00000257194	14.366	4.38641	1.17768	3.72463	0.000195601	0.00674824	AC126178.1
809	ENSG00000117115	170.286	0.725361	0.194956	3.72064	0.000198719	0.00684734	PADI2
810	ENSG00000134057	472.892	-1.30554	0.350929	-3.72025	0.000199029	0.00684954	CCNB1
811	ENSG00000278535	56.9373	-0.991331	0.266639	-3.71787	0.00020091	0.00690575	DHRS11
812	ENSG00000234248	18.2315	1.34466	0.361967	3.71487	0.000203307	0.00697955	AL392086.1
813	ENSG00000173369	2083.49	-1.71779	0.462583	-3.71347	0.000204441	0.00700982	C1QB
814	ENSG00000012048	258.91	-0.945395	0.254732	-3.71133	0.000206172	0.00706052	BRCA1
815	ENSG00000163012	24.077	2.16815	0.58426	3.71094	0.000206493	0.00706282	ZSWIM2
816	ENSG00000118420	839.557	-0.671825	0.181098	-3.70974	0.000207475	0.00708773	UBE3D
817	ENSG00000220412	29.888	1.5553	0.419465	3.70782	0.000209055	0.00712514	AL356234.1
818	ENSG00000062038	1957.63	0.751174	0.202594	3.70778	0.000209082	0.00712514	CDH3
819	ENSG00000168477	1089.94	-1.20407	0.324886	-3.70612	0.00021046	0.00716336	TNXB
820	ENSG00000187908	2672.73	-1.78963	0.483217	-3.70357	0.000212584	0.00722063	DMBT1
821	ENSG00000120907	266.284	-1.14153	0.308233	-3.70348	0.000212661	0.00722063	ADRA1A
822	ENSG00000176204	188.65	-0.874783	0.23633	-3.70154	0.000214296	0.00726728	LRRTM4
823	ENSG00000134070	5697.83	1.18952	0.321543	3.69941	0.000216103	0.00731967	IRAK2
824	ENSG00000254731	34.1505	-1.43433	0.387922	-3.69746	0.000217768	0.00736712	AP003059.1
825	ENSG00000138378	1803.33	0.87695	0.237221	3.69676	0.000218367	0.00737843	STAT4
826	ENSG00000018236	90.1095	-1.17075	0.316778	-3.69582	0.000219179	0.00739688	CNTN1
827	ENSG00000079691	2357.8	-0.594324	0.160847	-3.69495	0.000219926	0.00741312	CARMIL1
[truncated: 27,049 more rows]
